# Supplementary material for: Crystal structure of (2E)-1-(4-eth­oxy­phen­yl)-3-(4-fluoro­phen­yl)prop-2-en-1-one
Source: Acta Crystallogr E Crystallogr Commun. 2022 Jul 22;78(Pt 8):821–4. doi: 10.1107/S2056989022007423 (PMC9361380; doi:10.1107/S2056989022007423)
Supplement: Supplementary file 1 [file e-78-00821-sup1.cif]

##############################################################################
#                                                                            #
# This CIF contains the data in a paper accepted for publication in          #
# Acta Crystallographica Section E. It conforms to the requirements of       #
# Notes for Authors for Acta Crystallographica Section E, and has been       #
# peer reviewed under the auspices of the IUCr Commission on Journals.       #
#                                                                            #
# Full details of the Crystallographic Information File format               #
# are given in the paper "The Crystallographic Information File (CIF):       #
# a New Standard Archive File for Crystallography" by S. R. Hall, F. H.      #
# Allen and I. D. Brown [Acta Cryst. (1991), A47, 655-685].                  #
#                                                                            #
# The current version of the core CIF dictionary is obtainable from          #
# ftp://ftp.iucr.org/pub/cif_core.dic.                                       #
#                                                                            #
# Software is freely available for graphical display of the structure(s)     #
# in this CIF. For information consult the CIF software page                 #
# http://www.iucr.org/resources/cif/software.                                #
#                                                                            #
# This file may be used for bona fide research purposes within the           #
# scientific community so long as proper attribution is given to the journal # 
# article from which it was obtained.                                        #
#                                                                            #
##############################################################################
data_I
_audit_creation_method     'SHELXL-2018/3'
_journal_date_recd_electronic     2022-07-14
_journal_date_accepted     2022-07-19
_journal_name_full     'Acta Crystallographica, Section E'
_journal_year     2022
_journal_volume     78
_journal_issue      8
_journal_page_first     0
_journal_page_last     0
_journal_paper_category     GO
_journal_paper_doi     10.1107/S2056989022007423
_journal_coeditor_code     ZL5033
_publ_contact_author_name     'Allison Predecki'
_publ_contact_author_address
;
Department of Chemistry and Biochemistry, Shippensburg University,
Shippensburg, PA 17257
;
_publ_contact_author_email     'ahpred@ship.edu'
_publ_contact_author_fax     '717-477-4048'
_publ_contact_author_phone     '717-477-1441'
_publ_section_title
;
Crystal structure of
(2<i>E</i>)-1-(4-ethoxyphenyl)-3-(4-fluorophenyl)prop-2-en-1-one
;
_publ_section_title_footnote     .
loop_
    _publ_author_name
    _publ_author_footnote
    _publ_author_address
    'Bernhard, Merle' .
;
Department of Chemistry and Biochemistry,
Shippensburg University,
Shippensburg, PA 17257
USA
;
    'Lutter, Jacob C.' .
;
Department of Chemistry and Biochemistry,
University of Southern Indiana, Evansville, IN 47712
USA
;
    'Predecki, Allison' .
;
Department of Chemistry and Biochemistry, Shippensburg University,
Shippensburg,
PA 17257
USA
;
_publ_section_synopsis
;
The title molecule is nearly planar with a slight structural bend involving the
carbonyl group. The molecules pack in the crystal by intermolecular
C---H...O/F hydrogen bonding, \p--\p stacking, and H--\p interactions.
;
_chemical_name_systematic
;
(2<i>E</i>)-1-(4-Ethoxyphenyl)-3-(4-fluorophenyl)prop-2-en-1-one
;
_chemical_name_common     '4'-ethoxy-4-fluorochalcone'
_chemical_formula_moiety     'C17 H15 F O2'
_chemical_formula_sum     'C17 H15 F O2'
_chemical_formula_iupac     'C17 H15 F O2'
_chemical_formula_weight     270.29
_chemical_melting_point     ?
_chemical_melting_point_gt     119
_chemical_melting_point_lt     121
_space_group_crystal_system     orthorhombic
_space_group_name_H-M_alt     'P c a 21'
_space_group_name_Hall     'P 2c -2ac'
loop_
    _space_group_symop_operation_xyz
    'x, y, z'
    '-x, -y, z+1/2'
    'x+1/2, -y, z'
    '-x+1/2, y, z+1/2'
_cell_length_a     7.1426(4)
_cell_length_b     17.0566(9)
_cell_length_c     11.1520(6)
_cell_angle_alpha     90
_cell_angle_beta     90
_cell_angle_gamma     90
_cell_volume     1358.63(13)
_cell_formula_units_Z     4
_cell_measurement_reflns_used     7611
_cell_measurement_theta_min     3.09
_cell_measurement_theta_max     25.32
_cell_measurement_temperature     100(2)
_exptl_crystal_description     block
_exptl_crystal_colour     colorless
_exptl_crystal_size_max     0.240
_exptl_crystal_size_mid     0.112
_exptl_crystal_size_min     0.105
_exptl_crystal_density_diffrn     1.321
_exptl_crystal_density_meas     ?
_exptl_crystal_density_method     ?
_exptl_crystal_F_000     568
_exptl_absorpt_coefficient_mu     0.095
_exptl_absorpt_correction_type     multi-scan
_exptl_absorpt_process_details
;
(SADABS; Krause <i>et al.</i>,  2015)'
;
_exptl_absorpt_correction_T_min     0.6908
_exptl_absorpt_correction_T_max     0.7452
_diffrn_ambient_temperature     100(2)
_diffrn_source     ?
_diffrn_radiation_type     MoK\a
_diffrn_radiation_wavelength     0.71073
_diffrn_measurement_device_type     'Bruker APEXII CCD'
_diffrn_measurement_method     '\f and \w scans'
_diffrn_detector_area_resol_mean     ?
_diffrn_reflns_number     23454
_diffrn_reflns_av_R_equivalents     0.0610
_diffrn_reflns_av_unetI/netI     0.0284
_diffrn_reflns_theta_min     2.388
_diffrn_reflns_theta_max     25.365
_diffrn_reflns_theta_full     25.242
_diffrn_measured_fraction_theta_max     0.981
_diffrn_measured_fraction_theta_full     0.981
_diffrn_reflns_limit_h_min     -8
_diffrn_reflns_limit_h_max     8
_diffrn_reflns_limit_k_min     -20
_diffrn_reflns_limit_k_max     20
_diffrn_reflns_limit_l_min     -13
_diffrn_reflns_limit_l_max     13
_refine_special_details
;
 There is a minor disordered component visible in the residual peaks
 that is not refined, since there is little improvement in the model.
;
_reflns_number_total     2438
_reflns_number_gt     2365
_reflns_threshold_expression     'I > 2\s(I)'
_refine_ls_structure_factor_coef     Fsqd
_refine_ls_matrix_type     full
_refine_ls_R_factor_all     0.0400
_refine_ls_R_factor_gt     0.0390
_refine_ls_wR_factor_gt     0.1032
_refine_ls_wR_factor_ref     0.1042
_refine_ls_goodness_of_fit_ref     1.096
_refine_ls_restrained_S_all     1.096
_refine_ls_number_reflns     2438
_refine_ls_number_parameters     182
_refine_ls_number_restraints     1
_refine_ls_hydrogen_treatment     constr
_refine_ls_weighting_scheme     calc
_refine_ls_weighting_details
              'w=1/[\s^2^(Fo^2^)+(0.0690P)^2^+0.1828P] where P=(Fo^2^+2Fc^2^)/3'
_atom_sites_solution_hydrogens     geom
_atom_sites_solution_primary     dual
_atom_sites_solution_secondary     difmap
_refine_ls_shift/su_max     0.000
_refine_ls_shift/su_mean     0.000
_refine_diff_density_max     0.265
_refine_diff_density_min     -0.172
_refine_ls_extinction_method     none
_refine_ls_extinction_coef     .
loop_
    _atom_type_symbol
    _atom_type_description
    _atom_type_scat_dispersion_real
    _atom_type_scat_dispersion_imag
    _atom_type_scat_source
    'C' 'C' 0.0033 0.0016
                         'International Tables Vol C Tables 4.2.6.8 and 6.1.1.4'
    'H' 'H' 0.0000 0.0000
                         'International Tables Vol C Tables 4.2.6.8 and 6.1.1.4'
    'F' 'F' 0.0171 0.0103
                         'International Tables Vol C Tables 4.2.6.8 and 6.1.1.4'
    'O' 'O' 0.0106 0.0060
                         'International Tables Vol C Tables 4.2.6.8 and 6.1.1.4'
_computing_data_collection
;
APEX4 (Bruker, 2021)
;
_computing_cell_refinement
;
SAINT (Bruker, 2002)
;
_computing_data_reduction
;
SAINT (Bruker, 2002)
;
_computing_structure_solution
;
<i>SHELXT2018/2</i> (Sheldrick, 2015a)
;
_computing_structure_refinement
;
<i>SHELXL2018/3</i> (Sheldrick, 2015b)
;
_computing_molecular_graphics
;
SHELXTL (Sheldrick, 2008)
;
_computing_publication_material
;
SHELXTL (Sheldrick, 2008)
;
loop_
    _atom_site_type_symbol
    _atom_site_label
    _atom_site_fract_x
    _atom_site_fract_y
    _atom_site_fract_z
    _atom_site_U_iso_or_equiv
    _atom_site_adp_type
    _atom_site_calc_flag
    _atom_site_occupancy
    _atom_site_disorder_assembly
    _atom_site_disorder_group
    F F1 0.4847(3) 0.00701(11) 0.7445(2) 0.0476(6) Uani d 1 . .
    O O1 0.3123(3) 0.37163(10) 0.25635(16) 0.0242(4) Uani d 1 . .
    O O2 0.3964(2) 0.71755(10) 0.44972(18) 0.0227(4) Uani d 1 . .
    C C1 0.4610(4) 0.06802(16) 0.6686(3) 0.0326(7) Uani d 1 . .
    C C2 0.4545(4) 0.05380(16) 0.5477(3) 0.0301(6) Uani d 1 . .
    H H2 0.465389 0.001957 0.517328 0.036 Uiso calc 1 . .
    C C3 0.4316(4) 0.11687(16) 0.4708(3) 0.0257(6) Uani d 1 . .
    H H3 0.426726 0.107993 0.386721 0.031 Uiso calc 1 . .
    C C4 0.4154(3) 0.19357(15) 0.5148(2) 0.0205(6) Uani d 1 . .
    C C5 0.4225(4) 0.20530(15) 0.6394(2) 0.0220(6) Uani d 1 . .
    H H5 0.410714 0.256768 0.671075 0.026 Uiso calc 1 . .
    C C6 0.4464(4) 0.14242(17) 0.7165(3) 0.0301(6) Uani d 1 . .
    H H6 0.452542 0.150326 0.800692 0.036 Uiso calc 1 . .
    C C7 0.3907(3) 0.25841(15) 0.4307(2) 0.0208(6) Uani d 1 . .
    H H7 0.390057 0.244965 0.348020 0.025 Uiso calc 1 . .
    C C8 0.3692(4) 0.33370(14) 0.4560(2) 0.0199(5) Uani d 1 . .
    H H8 0.369696 0.350200 0.537401 0.024 Uiso calc 1 . .
    C C9 0.3442(3) 0.39260(15) 0.3600(2) 0.0185(5) Uani d 1 . .
    C C10 0.3596(3) 0.47712(15) 0.3897(2) 0.0179(5) Uani d 1 . .
    C C11 0.3348(4) 0.53263(15) 0.2981(2) 0.0211(5) Uani d 1 . .
    H H11 0.309041 0.515191 0.218899 0.025 Uiso calc 1 . .
    C C12 0.3470(3) 0.61131(15) 0.3206(2) 0.0225(6) Uani d 1 . .
    H H12 0.328745 0.647740 0.257190 0.027 Uiso calc 1 . .
    C C13 0.3862(3) 0.63855(14) 0.4366(2) 0.0195(6) Uani d 1 . .
    C C14 0.4132(3) 0.58453(15) 0.5286(2) 0.0192(5) Uani d 1 . .
    H H14 0.440382 0.602146 0.607528 0.023 Uiso calc 1 . .
    C C15 0.4002(4) 0.50479(15) 0.5046(2) 0.0198(5) Uani d 1 . .
    H H15 0.419362 0.468300 0.567816 0.024 Uiso calc 1 . .
    C C16 0.4192(4) 0.74662(15) 0.5705(3) 0.0236(6) Uani d 1 . .
    H H16A 0.536921 0.726316 0.605590 0.028 Uiso calc 1 . .
    H H16B 0.313446 0.729185 0.621292 0.028 Uiso calc 1 . .
    C C17 0.4247(4) 0.83493(15) 0.5646(3) 0.0264(6) Uani d 1 . .
    H H17A 0.540214 0.851724 0.524786 0.040 Uiso calc 1 . .
    H H17B 0.420936 0.856464 0.646047 0.040 Uiso calc 1 . .
    H H17C 0.316396 0.853991 0.519179 0.040 Uiso calc 1 . .
loop_
    _atom_site_aniso_label
    _atom_site_aniso_U_11
    _atom_site_aniso_U_22
    _atom_site_aniso_U_33
    _atom_site_aniso_U_12
    _atom_site_aniso_U_13
    _atom_site_aniso_U_23
    F1 0.0811(15) 0.0254(9) 0.0364(10) 0.0047(9) -0.0034(10) 0.0135(8)
    O1 0.0317(10) 0.0254(9) 0.0156(9) -0.0012(7) 0.0005(8) -0.0020(8)
    O2 0.0303(10) 0.0174(9) 0.0204(10) -0.0012(7) -0.0030(8) 0.0031(7)
    C1 0.0432(18) 0.0207(14) 0.0338(18) 0.0018(12) -0.0004(13) 0.0099(13)
    C2 0.0397(15) 0.0172(12) 0.0334(16) 0.0016(11) 0.0008(13) -0.0019(12)
    C3 0.0283(14) 0.0233(13) 0.0256(15) 0.0002(11) -0.0012(11) -0.0040(11)
    C4 0.0185(12) 0.0206(12) 0.0225(14) -0.0004(9) -0.0001(10) 0.0007(11)
    C5 0.0281(14) 0.0191(13) 0.0190(13) 0.0004(10) 0.0017(11) 0.0002(10)
    C6 0.0391(16) 0.0305(15) 0.0208(14) 0.0000(12) 0.0007(12) 0.0009(12)
    C7 0.0221(12) 0.0237(13) 0.0166(13) -0.0011(10) 0.0004(10) -0.0002(11)
    C8 0.0234(11) 0.0211(12) 0.0153(12) -0.0009(10) 0.0014(10) -0.0016(11)
    C9 0.0157(11) 0.0237(13) 0.0161(13) -0.0003(9) 0.0031(9) 0.0015(10)
    C10 0.0160(11) 0.0244(13) 0.0134(12) -0.0005(9) 0.0025(9) 0.0022(10)
    C11 0.0234(13) 0.0275(13) 0.0125(12) -0.0021(10) -0.0020(10) 0.0023(10)
    C12 0.0257(14) 0.0239(13) 0.0181(14) -0.0019(10) -0.0040(11) 0.0060(11)
    C13 0.0191(11) 0.0193(12) 0.0200(14) 0.0001(9) 0.0010(10) 0.0021(11)
    C14 0.0227(13) 0.0227(13) 0.0121(12) 0.0010(10) 0.0000(10) 0.0002(10)
    C15 0.0215(12) 0.0222(13) 0.0158(13) 0.0020(10) -0.0013(10) 0.0037(10)
    C16 0.0306(13) 0.0200(13) 0.0202(13) -0.0007(10) 0.0029(11) -0.0006(11)
    C17 0.0287(13) 0.0204(13) 0.0301(15) 0.0000(10) 0.0022(12) -0.0021(12)
_geom_special_details
;
 All esds (except the esd in the dihedral angle between two l.s. planes)
 are estimated using the full covariance matrix.  The cell esds are taken
 into account individually in the estimation of esds in distances, angles
 and torsion angles; correlations between esds in cell parameters are only
 used when they are defined by crystal symmetry.  An approximate (isotropic)
 treatment of cell esds is used for estimating esds involving l.s. planes.
;
loop_
    _geom_bond_atom_site_label_1
    _geom_bond_atom_site_label_2
    _geom_bond_site_symmetry_2
    _geom_bond_distance
    _geom_bond_publ_flag
    F1 C1 . 1.352(3) ?
    O1 C9 . 1.231(3) ?
    O2 C13 . 1.357(3) ?
    O2 C16 . 1.444(3) ?
    C1 C2 . 1.371(5) ?
    C1 C6 . 1.381(4) ?
    C2 C3 . 1.385(4) ?
    C2 H2 . 0.9500 ?
    C3 C4 . 1.402(4) ?
    C3 H3 . 0.9500 ?
    C4 C5 . 1.405(4) ?
    C4 C7 . 1.461(4) ?
    C5 C6 . 1.385(4) ?
    C5 H5 . 0.9500 ?
    C6 H6 . 0.9500 ?
    C7 C8 . 1.324(3) ?
    C7 H7 . 0.9500 ?
    C8 C9 . 1.480(3) ?
    C8 H8 . 0.9500 ?
    C9 C10 . 1.483(3) ?
    C10 C15 . 1.396(4) ?
    C10 C11 . 1.404(3) ?
    C11 C12 . 1.368(4) ?
    C11 H11 . 0.9500 ?
    C12 C13 . 1.404(4) ?
    C12 H12 . 0.9500 ?
    C13 C14 . 1.392(3) ?
    C14 C15 . 1.389(4) ?
    C14 H14 . 0.9500 ?
    C15 H15 . 0.9500 ?
    C16 C17 . 1.508(4) ?
    C16 H16A . 0.9900 ?
    C16 H16B . 0.9900 ?
    C17 H17A . 0.9800 ?
    C17 H17B . 0.9800 ?
    C17 H17C . 0.9800 ?
loop_
    _geom_angle_atom_site_label_1
    _geom_angle_atom_site_label_2
    _geom_angle_atom_site_label_3
    _geom_angle_site_symmetry_1
    _geom_angle_site_symmetry_3
    _geom_angle
    _geom_angle_publ_flag
    C13 O2 C16 . . 116.6(2) ?
    F1 C1 C2 . . 118.9(3) ?
    F1 C1 C6 . . 118.3(3) ?
    C2 C1 C6 . . 122.7(3) ?
    C1 C2 C3 . . 118.4(3) ?
    C1 C2 H2 . . 120.8 ?
    C3 C2 H2 . . 120.8 ?
    C2 C3 C4 . . 121.2(3) ?
    C2 C3 H3 . . 119.4 ?
    C4 C3 H3 . . 119.4 ?
    C3 C4 C5 . . 118.4(2) ?
    C3 C4 C7 . . 119.4(3) ?
    C5 C4 C7 . . 122.1(3) ?
    C6 C5 C4 . . 120.5(3) ?
    C6 C5 H5 . . 119.7 ?
    C4 C5 H5 . . 119.7 ?
    C1 C6 C5 . . 118.8(3) ?
    C1 C6 H6 . . 120.6 ?
    C5 C6 H6 . . 120.6 ?
    C8 C7 C4 . . 127.7(3) ?
    C8 C7 H7 . . 116.2 ?
    C4 C7 H7 . . 116.2 ?
    C7 C8 C9 . . 121.2(2) ?
    C7 C8 H8 . . 119.4 ?
    C9 C8 H8 . . 119.4 ?
    O1 C9 C8 . . 120.3(2) ?
    O1 C9 C10 . . 120.4(2) ?
    C8 C9 C10 . . 119.3(2) ?
    C15 C10 C11 . . 117.8(2) ?
    C15 C10 C9 . . 123.3(2) ?
    C11 C10 C9 . . 118.9(2) ?
    C12 C11 C10 . . 121.3(2) ?
    C12 C11 H11 . . 119.3 ?
    C10 C11 H11 . . 119.3 ?
    C11 C12 C13 . . 120.4(2) ?
    C11 C12 H12 . . 119.8 ?
    C13 C12 H12 . . 119.8 ?
    O2 C13 C14 . . 124.8(2) ?
    O2 C13 C12 . . 116.0(2) ?
    C14 C13 C12 . . 119.2(2) ?
    C15 C14 C13 . . 119.8(2) ?
    C15 C14 H14 . . 120.1 ?
    C13 C14 H14 . . 120.1 ?
    C14 C15 C10 . . 121.4(2) ?
    C14 C15 H15 . . 119.3 ?
    C10 C15 H15 . . 119.3 ?
    O2 C16 C17 . . 107.8(2) ?
    O2 C16 H16A . . 110.2 ?
    C17 C16 H16A . . 110.2 ?
    O2 C16 H16B . . 110.2 ?
    C17 C16 H16B . . 110.2 ?
    H16A C16 H16B . . 108.5 ?
    C16 C17 H17A . . 109.5 ?
    C16 C17 H17B . . 109.5 ?
    H17A C17 H17B . . 109.5 ?
    C16 C17 H17C . . 109.5 ?
    H17A C17 H17C . . 109.5 ?
    H17B C17 H17C . . 109.5 ?
loop_
    _geom_hbond_atom_site_label_D
    _geom_hbond_atom_site_label_H
    _geom_hbond_atom_site_label_A
    _geom_hbond_site_symmetry_A
    _geom_hbond_distance_DH
    _geom_hbond_distance_HA
    _geom_hbond_distance_DA
    _geom_hbond_angle_DHA
    _geom_hbond_publ_flag
    C3 H3 F1 2_654 0.95 2.60 3.345(3) 135.5 yes
    C5 H5 O1 4 0.95 2.70 3.544(3) 148.7 yes
    C14 H14 O1 2_665 0.95 2.46 3.295(3) 145.9 yes
    C16 H16A O1 2_665 0.99 2.60 3.470(3) 146.2 yes
_shelx_space_group_comment
;
The symmetry employed for this shelxl refinement is uniquely defined
by the following loop, which should always be used as a source of
symmetry information in preference to the above space-group names.
They are only intended as comments.
;
_shelx_estimated_absorpt_T_min     0.978
_shelx_estimated_absorpt_T_max     0.990
_shelx_hkl_file
;
   1   0   0    2.90    2.00
   1   0   0   -2.50    2.10
  -1   0   0    0.60    2.00
  -1   0   0    2.40    2.10
   3   0   0   28.50    8.50
  -3   0   0   15.20    7.20
  -3   0   0   16.20    6.60
  -3   0   0   -1.40    5.60
  -5   0   0   26.40   10.50
  -5   0   0   36.00   14.90
   5   0   0   36.80   13.50
  -6   0   0 1048.10   69.69
   6   0   0 1134.39   67.39
  -6   0   0 1252.87   61.89
  -6   0   0 1053.29   62.39
  -7   0   0   49.90   17.70
   7   0   0   69.49   21.90
  -7   0   0   64.99   16.60
   8   0   0  165.48   39.00
  -8   0   0  139.99   28.30
  -8   0   0  117.79   27.90
   8   0   0  147.59   34.00
  -8   0   0  150.08   33.90
  -8   0   0  198.38   30.40
  -1   0   1    5.50    4.10
  -1   0  -1    1.50    2.70
  -1   0  -1   -2.80    2.80
   1   0   1    1.30    2.70
   1   0   1    0.30    3.10
  -1   0   1    2.10    2.20
   1   0  -1   -1.10    1.60
   1   0   1    2.60    2.70
  -1   0  -1    0.80    2.70
   1   0  -1   -0.80    2.00
  -3   0  -1   -1.40    3.70
  -3   0  -1   -2.60    5.80
  -3   0   1    1.70    5.40
  -3   0   1    2.90    3.40
   3   0  -1    1.30    5.70
   3   0  -1   10.70    5.70
  -3   0   1    0.30    3.80
   3   0   1  -15.20    5.10
  -3   0  -1   -3.60    3.70
  -3   0  -1   -3.00    4.30
   3   0   1   12.70    7.60
   5   0  -1    4.60    8.20
  -5   0  -1    7.20    7.60
   5   0   1    8.50    9.90
  -5   0   1    4.70    6.50
   5   0   1    1.20    5.90
  -5   0   1   -2.10    4.00
  -5   0   1    4.20    7.50
  -5   0  -1    9.10    8.80
  -5   0  -1    0.90    5.50
  -6   0   1 2209.38  100.89
  -6   0   1 2442.76   95.09
   6   0   1 2146.59  106.29
  -6   0  -1 2188.88  102.09
  -6   0  -1 2384.36  101.89
   6   0  -1 1937.31  100.59
  -6   0  -1 2236.88  112.59
  -7   0  -1    1.50    8.10
  -7   0   1   10.40   13.20
  -7   0  -1    0.50    7.30
  -7   0   1    2.80    6.20
   7   0  -1    3.90    8.80
   7   0   1    4.50   10.40
   7   0   1    0.20   11.50
  -7   0   1    1.30    7.10
   8   0   1  705.43   60.99
  -8   0  -1  734.63   52.59
   8   0  -1  681.33   58.79
  -8   0  -1  524.55   49.40
  -8   0   1  650.33   44.70
  -8   0   1  616.44   59.89
  -8   0   1  638.34   52.79
  -8   0   1  725.53   58.79
  -1   0  -2   -2.60    2.20
   1   0  -2   -2.90    4.20
  -1   0   2    0.70    4.40
  -1   0  -2   -6.90    5.00
  -1   0  -2    0.60    3.80
  -1   0   2    0.20    2.40
   1   0   2    3.20    3.00
   1   0  -2   -3.10    3.60
   1   0  -2   -0.30    2.20
  -1   0   2   -2.30    3.20
   1   0   2   -0.30    3.80
   1   0   2   -3.70    3.70
   3   0   2    4.40    6.50
  -3   0  -2   -0.70    4.30
   3   0  -2    7.70    5.30
  -3   0  -2    0.70    4.70
  -3   0  -2   -0.10    5.70
   3   0   2    3.60    5.10
   3   0  -2    4.40    5.00
  -3   0   2    4.80    6.10
   3   0   2    0.70    5.70
  -3   0   2    3.40    6.20
  -3   0   2   -0.70    2.50
   5   0  -2    0.40    5.70
  -5   0  -2    9.80    8.20
   5   0   2   15.10   11.80
  -5   0  -2    1.20    7.10
  -5   0  -2    3.60    8.00
  -5   0   2   14.80   10.60
  -5   0   2    0.30    4.90
   5   0   2   14.30    8.50
  -5   0   2   13.10   10.20
   5   0   2   -4.60    8.30
  -6   0  -2 7730.53  269.77
  -6   0  -2 7540.25  282.07
   6   0  -2 6739.03  266.37
   6   0   2 6861.31  270.07
  -6   0  -2 7471.05  270.07
  -6   0   2 7372.16  270.77
   6   0   2 7230.48  274.77
  -6   0   2 7299.07  277.67
   6   0   2 7224.48  256.07
  -6   0   2 7304.57  251.07
  -7   0   2    1.40    6.00
   7   0   2  -10.50    9.30
   7   0   2   -2.60    7.80
  -7   0  -2    2.60    9.00
  -7   0  -2   -0.20    8.40
  -7   0   2   -5.10   11.70
   7   0  -2   14.00   11.50
  -8   0   2  817.02   66.89
  -8   0  -2 1047.80   66.59
   8   0  -2  966.10   69.79
  -8   0   2  956.40   74.29
   8   0   2  854.11   71.19
  -8   0   2  914.91   50.69
  -8   0  -2  924.31   65.99
  -8   0  -2  985.70   76.69
   0   0  -3    8.90    5.20
   0   0  -3    3.00    6.40
   0   0  -3   -2.60    4.70
   0   0   3   -1.90    4.20
   0   0  -3   -1.60    3.30
   0   0  -3    0.50    3.70
   0   0   3    2.50    4.60
   0   0   3    4.10    5.30
   0   0   3   -0.30    3.40
   1   0   3   -0.20    5.00
  -1   0  -3    1.40    4.30
   1   0   3    2.30    4.50
  -1   0   3   -7.90    3.20
  -1   0  -3    2.70    3.50
   1   0  -3    0.70    2.80
   1   0  -3   -2.00    4.00
  -1   0   3    0.70    5.80
  -1   0   3    0.80    3.00
   1   0   3    2.30    3.20
  -1   0   3   -0.70    4.30
   1   0  -3    1.40    4.80
  -1   0  -3   -0.30    5.10
  -1   0  -3   -3.70    4.10
  -2   0  -3 1404.66   64.39
   2   0  -3 1394.46   58.19
  -2   0  -3 1326.17   61.19
  -2   0   3 1497.85   59.69
   2   0   3 1422.06   64.49
  -2   0  -3 1428.86   58.39
   2   0   3 1559.24   60.09
   2   0  -3 1377.86   62.69
   2   0   3 1388.36   64.69
  -2   0   3 1419.96   64.49
  -2   0   3 1324.87   54.39
  -3   0   3    3.30    7.10
   3   0   3    4.50    5.30
  -3   0  -3    0.00    5.80
  -3   0   3    3.80    4.90
  -3   0  -3   -9.60    4.80
  -3   0  -3    1.40    5.30
   3   0   3    6.80    6.80
   3   0  -3   -0.50    3.90
   3   0   3    6.90    5.80
   3   0  -3    7.50    4.60
  -4   0   3 3812.32  151.08
   4   0   3 3912.21  148.79
  -4   0  -3 4020.10  154.08
  -4   0  -3 3955.60  156.48
   4   0  -3 3929.41  145.29
   4   0   3 3806.32  154.08
   4   0   3 3879.21  150.28
   4   0  -3 3811.02  151.38
  -4   0   3 3698.53  151.38
   5   0   3   16.10   10.90
  -5   0   3   24.60   12.30
   5   0  -3    1.40    5.20
  -5   0   3    6.80    9.40
   5   0   3  -12.10    8.10
  -5   0  -3    3.70    8.80
  -5   0  -3    1.60    6.50
  -5   0  -3    3.80    5.30
   5   0  -3   12.50    9.20
   5   0   3   16.10   10.40
   6   0   3 1911.11   89.89
  -6   0   3 1941.91   97.69
  -6   0   3 1877.31   98.99
  -6   0  -3 1847.72  101.79
   6   0   3 1897.41   94.39
  -6   0  -3 2020.40   97.49
   6   0  -3 1848.72   90.59
   6   0   3 1844.22   99.79
  -7   0  -3    1.20    8.40
  -7   0   3   17.30   17.40
   7   0   3    2.80    9.30
   7   0  -3    8.70   10.60
  -7   0   3    7.70    6.20
   7   0   3    3.60   10.20
  -7   0  -3   -0.40    7.30
   7   0   3    5.30    9.90
  -8   0  -3 1626.44   90.59
  -8   0   3 1426.46   93.19
  -8   0  -3 1402.66   87.39
   8   0   3 1599.24  101.79
   8   0  -3 1559.14   91.49
  -8   0   3 1414.26   95.89
  -1   0  -4    2.00    4.50
  -1   0   4    5.50    8.30
   1   0  -4    5.20    3.80
   1   0  -4   -5.00    3.80
  -1   0  -4   -5.30    6.30
  -1   0   4    8.70    4.50
  -1   0  -4   18.70    9.50
  -1   0  -4    0.30    4.20
  -1   0   4   -8.40    5.40
   1   0   4   -2.60    5.40
   1   0   4    0.10    3.80
   1   0   4   15.70    8.60
   1   0  -4   -1.90    5.40
   1   0  -4    8.10    7.80
   1   0  -4   -2.40    3.90
  -1   0   4   -2.40    5.60
   1   0   4    8.30    5.50
  -1   0  -4    9.40    5.70
  -2   0  -4 2172.38   94.49
  -2   0  -4 2383.96   90.09
  -2   0   4 2397.76  103.09
  -2   0   4 2226.68   89.59
  -2   0  -4 2397.46  103.19
  -2   0   4 2390.36   89.09
   2   0   4 2316.17   91.09
   2   0  -4 2219.38   88.19
   2   0  -4 2352.66   97.29
   2   0   4 2206.28   97.59
   2   0   4 2431.56  100.69
  -2   0   4 2350.86   99.59
  -2   0  -4 2344.57   98.79
   3   0   4   14.00    8.30
   3   0   4   -5.70   11.60
  -3   0   4   13.70    6.80
   3   0  -4   15.40    6.00
   3   0  -4   23.60    8.40
   3   0   4   20.50    7.30
  -3   0  -4   12.00    7.80
  -3   0   4   22.00   11.50
   4   0  -4  354.46   30.10
  -4   0  -4  377.86   34.40
   4   0  -4  321.97   25.80
  -4   0  -4  370.76   33.70
  -4   0   4  396.26   35.50
  -4   0  -4  380.36   31.90
  -4   0  -4  322.67   32.30
   4   0   4  356.06   33.40
  -4   0   4  345.47   29.90
   4   0   4  366.16   34.50
   4   0   4  359.46   28.90
   5   0   4   12.10   11.00
  -5   0  -4   22.60   12.50
   5   0  -4   -2.30    6.00
   5   0   4   10.30   11.90
   5   0  -4   16.40    8.70
  -5   0   4   15.20   11.10
  -5   0  -4   17.20   11.10
   5   0   4   25.70   11.10
  -5   0   4   18.10   11.00
  -5   0  -4    3.30    8.90
   6   0  -4  465.45   37.60
  -6   0  -4  391.06   40.10
  -6   0  -4  449.76   45.10
  -6   0   4  474.85   43.10
  -6   0  -4  421.16   39.30
   6   0   4  439.36   38.80
  -6   0   4  521.55   46.80
   6   0   4  437.36   40.70
  -7   0  -4   -0.80    9.70
   7   0   4    6.00   12.00
  -7   0   4   -2.30   13.30
  -7   0  -4   32.60   17.10
  -7   0  -4    9.50    7.80
   7   0   4    8.40   10.40
   7   0   4   13.00   10.90
   7   0  -4    8.40   10.60
  -8   0  -4  770.22   68.59
   8   0   4  794.52   70.39
  -8   0   4  694.93   63.79
  -8   0  -4  733.13   60.59
  -8   0   4  694.33   64.09
   8   0  -4  668.83   57.39
   0   0   5   19.70    9.10
   0   0  -5   16.60    7.20
   0   0   5   11.70    7.80
   0   0  -5   19.40    8.40
   0   0   5   25.40   13.60
   0   0  -5   10.70    6.50
   0   0   5   15.10    7.90
   0   0  -5   13.60    5.80
   0   0  -5   16.80    8.60
   0   0  -5   15.40   10.70
  -1   0  -5    7.40    7.40
  -1   0  -5    5.60    5.10
   1   0  -5   -1.10    4.30
   1   0   5    4.40    6.60
  -1   0   5    2.30    8.40
   1   0  -5   -0.60    5.50
  -1   0   5   -5.90    4.70
   1   0  -5    6.20    7.80
   1   0   5   -4.40    3.10
  -1   0  -5   -0.40    4.60
   1   0   5   -4.00    6.80
   1   0  -5    0.00    7.10
   1   0   5   -6.10    5.70
  -1   0  -5    3.10    6.20
  -1   0   5    1.50    3.80
  -1   0  -5   -6.40    6.90
   1   0  -5   -2.80    2.50
  -1   0   5   -0.50    5.50
  -2   0   5 2036.00   90.59
  -2   0  -5 1947.01   79.59
   2   0  -5 1877.71   86.89
   2   0   5 2092.09   90.79
   2   0  -5 1855.01   87.99
  -2   0   5 1984.30   80.99
   2   0   5 2006.40   81.59
   2   0  -5 1718.13   78.19
   2   0  -5 1635.44   74.69
   2   0   5 2005.60   91.99
  -2   0  -5 1825.82   88.39
  -2   0  -5 1976.60   86.89
  -2   0   5 2120.39   96.69
   3   0   5    4.40    5.70
  -3   0  -5   -9.90    6.80
  -3   0  -5    3.40    8.30
   3   0  -5    0.90    4.80
  -3   0   5   11.70   10.10
  -3   0  -5    7.20    6.90
  -3   0   5  -11.90    5.40
  -3   0  -5    4.90    5.70
   3   0   5    8.40    6.30
   3   0  -5   -5.90    7.10
  -3   0   5    3.50    4.80
   3   0   5   -8.10    7.90
  -3   0   5    4.00    7.80
  -4   0  -5  349.27   31.90
  -4   0  -5  297.37   32.60
   4   0   5  355.06   29.10
  -4   0   5  220.08   33.70
   4   0   5  259.27   34.80
  -4   0  -5  320.77   32.20
  -4   0   5  303.47   28.00
  -4   0  -5  265.37   34.60
   4   0  -5  294.07   28.00
   4   0  -5  353.16   26.90
   4   0   5  367.36   35.70
   5   0   5   15.30    9.70
  -5   0   5   11.70    8.90
  -5   0  -5    4.20    7.40
  -5   0   5   19.00   15.70
   5   0  -5    3.70    6.40
   5   0   5   12.10   12.30
  -5   0  -5   12.30   10.80
   5   0  -5   10.00   11.20
   5   0   5   -7.50    5.60
  -5   0  -5    3.20    8.70
   6   0   5  376.76   36.20
  -6   0  -5  416.16   39.00
  -6   0   5  418.76   40.10
  -6   0  -5  418.56   41.60
  -6   0  -5  340.97   47.50
   6   0   5  273.47   40.60
   6   0  -5  311.87   32.00
  -6   0   5  296.77   46.50
   7   0   5   57.29   19.70
   7   0   5   29.30   14.60
  -7   0  -5   37.20   18.30
   7   0   5   25.10   16.60
   7   0  -5   41.60   16.80
  -7   0  -5   28.60   14.50
  -7   0   5   43.30   21.00
  -7   0  -5   33.00   19.50
   0   0  -6 1513.45   75.99
   0   0  -6 1615.24   84.39
   0   0   6 1851.41   88.39
   0   0  -6 1630.44   77.49
   0   0   6 1556.14   77.69
   0   0  -6 1621.94   78.29
   0   0   6 1448.36   72.19
   0   0  -6 1651.43   67.99
   0   0   6 1553.84   77.89
   0   0  -6 1604.74   75.39
   1   0   6   -4.90    6.40
   1   0   6    4.70    5.10
  -1   0  -6    1.80    7.50
  -1   0   6   -0.10    5.80
  -1   0   6   -1.60    6.10
   1   0  -6   -4.50    3.70
  -1   0   6    9.30   10.10
  -1   0  -6   -2.80    6.70
  -1   0  -6    5.80    7.50
   1   0   6   -1.90    7.70
  -1   0  -6    1.20    4.60
   1   0  -6    2.50    7.30
   1   0  -6   -5.00    2.20
   1   0  -6    8.10    9.60
  -1   0  -6   -1.10    5.70
   1   0  -6   -5.90    5.20
   2   0  -6  813.42   51.59
  -2   0   6  744.03   51.59
   2   0  -6  770.22   50.09
  -2   0  -6  775.02   48.10
  -2   0   6  776.62   41.20
   2   0   6  702.73   49.99
  -2   0  -6  706.13   54.79
  -2   0  -6  764.82   48.50
  -2   0  -6  746.13   50.99
  -2   0   6  793.62   56.69
   2   0   6  773.02   44.00
   2   0   6  723.43   51.59
   2   0  -6  776.82   39.50
  -2   0   6  789.92   45.50
  -2   0  -6  807.12   43.80
   3   0  -6   15.40   10.40
   3   0  -6   15.70    7.40
  -3   0   6   14.10    7.00
   3   0   6   41.10   15.60
   3   0  -6   16.60   10.00
  -3   0  -6   -3.70   13.00
  -3   0   6   28.60   13.30
  -3   0  -6   70.79   22.30
  -3   0   6   13.30   11.60
   3   0   6   -8.70    9.70
  -3   0  -6   13.30    7.10
   4   0   6  688.43   44.10
   4   0   6  716.23   53.79
  -4   0  -6  641.74   49.99
  -4   0   6  579.34   52.49
  -4   0  -6  679.93   49.60
  -4   0  -6  593.54   50.09
   4   0  -6  616.64   41.80
  -4   0  -6  607.54   54.39
  -4   0   6  653.13   52.29
   4   0  -6  638.04   40.20
   4   0   6  622.94   51.39
  -4   0  -6  706.03   49.20
  -4   0   6  642.34   43.50
   5   0   6  -16.00   10.90
  -5   0  -6    9.30    9.80
  -5   0   6    5.80   11.00
  -5   0   6   18.30   10.00
   5   0  -6   20.40    9.60
   5   0   6   18.80   11.20
   5   0  -6   24.70   11.80
  -5   0  -6   18.10   12.80
   5   0   6   40.80   13.50
  -5   0  -6   19.90   11.90
  -6   0  -6   36.40   13.70
   6   0  -6   34.70   15.90
   6   0  -6   48.30   18.00
  -6   0   6   29.20   14.90
   6   0   6   66.09   22.30
  -6   0  -6   39.90   19.80
   6   0   6   40.20   15.70
  -6   0   6   42.80   20.60
  -6   0  -6   29.10   15.50
  -7   0   6   -2.30   11.60
   7   0   6   13.30   13.70
  -7   0  -6   15.10   12.60
  -7   0  -6    8.00   15.20
  -7   0  -6    5.20   11.40
   7   0   6    7.00    9.10
   7   0  -6   -2.50    8.50
   7   0   6   12.90   14.20
   0   0  -7   44.10   12.60
   0   0  -7   25.80   12.80
   0   0   7   71.69   19.90
   0   0  -7   49.10   11.40
   0   0  -7   32.50   11.80
   0   0   7   55.79   18.60
   0   0  -7   31.20   15.00
   0   0  -7   57.49   17.80
  -1   0   7   -3.10    8.10
  -1   0  -7   -4.10    5.00
   1   0  -7    2.60    7.00
   1   0   7    0.90    5.00
   1   0   7   -0.90    7.00
   1   0  -7   -1.20    6.70
   1   0  -7    4.80    4.90
  -1   0   7    3.40   10.60
   1   0  -7    1.50    4.20
  -1   0  -7   -3.00    4.10
   1   0   7    9.30   11.60
  -1   0   7    8.40    8.20
  -1   0  -7    2.50    8.20
   1   0  -7    4.40    7.30
   1   0  -7   -0.10    8.60
  -1   0  -7    5.30   10.70
  -1   0  -7    0.20    5.20
  -2   0  -7  576.94   47.20
  -2   0   7  643.64   37.30
  -2   0  -7  664.23   41.20
   2   0  -7  636.44   35.50
  -2   0   7  512.85   45.50
   2   0   7  656.93   50.69
   2   0  -7  619.54   30.60
  -2   0   7  650.03   44.10
  -2   0   7  571.44   52.69
   2   0  -7  707.63   50.19
  -2   0  -7  588.24   44.20
  -2   0  -7  632.44   45.80
   2   0   7  593.54   40.10
   2   0  -7  580.44   46.40
   2   0   7  683.83   49.80
  -3   0   7   -0.30    5.20
  -3   0  -7    1.60   10.00
   3   0  -7    2.80    5.90
  -3   0  -7    4.90   10.00
   3   0   7   -1.20    6.20
  -3   0  -7   -3.00    8.50
  -3   0   7  -13.00    5.50
  -3   0  -7   -3.10    4.20
  -3   0  -7   -7.60    6.20
   3   0   7    1.60    7.80
  -3   0   7   -1.60    7.00
  -3   0   7  -10.10    7.00
   3   0  -7    8.00    8.70
   3   0  -7    3.90    9.00
  -3   0  -7    3.30    8.30
   3   0   7  -18.50    8.30
   4   0  -7   50.99   17.10
  -4   0  -7   12.50   11.50
  -4   0   7   58.19   24.50
  -4   0   7   46.00   15.90
  -4   0  -7   32.50   14.60
   4   0   7   40.50   12.50
  -4   0  -7   27.70   11.80
   4   0   7   38.80   18.40
   4   0  -7   56.29   15.70
  -4   0   7   49.99   20.30
  -4   0  -7   22.80   14.30
   4   0  -7   44.70   13.40
   4   0   7   49.50   17.40
  -5   0  -7   23.40   12.20
   5   0  -7   10.10    9.60
   5   0   7   23.10   11.10
  -5   0   7   25.00   16.50
  -5   0  -7   23.30   13.70
  -5   0   7   23.50   11.70
   5   0  -7   24.60   11.90
  -5   0  -7   18.90   11.60
   5   0   7    6.60   15.00
  -5   0   7   35.30   21.30
   6   0   7  223.18   35.10
   6   0   7  221.48   40.80
  -6   0   7  150.78   35.30
  -6   0   7  250.77   36.30
  -6   0  -7  258.57   42.70
  -6   0  -7  212.38   41.00
   6   0  -7  291.47   41.30
  -6   0  -7  272.57   44.00
   6   0  -7  249.28   36.30
  -6   0   7  172.58   42.30
   6   0   7  189.58   36.90
   7   0   7   53.89   19.80
   7   0   7   48.50   21.30
   7   0  -7    6.60   11.50
  -7   0  -7   34.70   20.60
  -7   0  -7    9.80   12.80
  -7   0  -7   22.40   15.10
   7   0   7   -1.20   14.80
  -7   0   7   44.10   22.70
   0   0   8  257.07   34.60
   0   0  -8  219.98   31.60
   0   0  -8  255.47   42.40
   0   0  -8  215.58   36.80
   0   0   8  337.67   53.59
   0   0  -8  228.78   23.70
   0   0  -8  173.68   27.20
   0   0  -8  225.78   21.10
   0   0  -8  227.08   31.30
   1   0  -8   -5.20    4.80
   1   0  -8   -0.30    4.80
  -1   0  -8   -0.50    6.10
  -1   0  -8    1.50    6.20
   1   0   8   -2.90   10.20
  -1   0   8    6.30   10.50
   1   0  -8   -3.70    5.50
   1   0  -8   -2.20    5.30
   1   0   8    1.60    5.30
  -1   0   8    4.10   10.20
  -1   0  -8   -0.60   10.30
   1   0   8  -14.70    8.50
  -1   0   8   -8.70    8.80
   1   0  -8   -0.80    8.30
  -1   0  -8  -11.30    9.00
  -1   0  -8    3.10    8.70
   1   0  -8    9.70    9.90
  -1   0  -8   -4.40    5.10
   1   0  -8   -6.20    8.80
   2   0   8   75.49   22.00
  -2   0   8   81.19   19.80
  -2   0   8   97.99   27.10
   2   0   8  108.89   21.40
   2   0  -8  139.39   20.50
  -2   0  -8   92.09   30.70
   2   0  -8   75.09   19.70
  -2   0  -8   84.99   20.80
  -2   0  -8  107.59   25.80
   2   0  -8   89.79   20.80
  -2   0   8   79.99   25.70
  -2   0  -8   82.19   22.90
  -2   0  -8   80.69   18.40
   2   0  -8  106.89   14.90
   2   0   8   54.99   20.10
  -2   0  -8  138.69   29.90
  -3   0   8   14.70   15.20
  -3   0  -8   20.50   10.30
  -3   0  -8    7.70    8.90
   3   0  -8    2.30    8.70
  -3   0   8  -24.50   10.30
  -3   0  -8   14.50   11.30
   3   0  -8   26.80    9.40
  -3   0   8   10.40    7.80
   3   0   8   23.50   11.50
   3   0   8   18.10   12.60
   3   0   8    0.10   14.10
  -3   0   8    9.50   11.50
  -4   0  -8  447.96   43.40
  -4   0  -8  512.15   45.00
   4   0   8  535.75   53.49
   4   0   8  536.35   40.70
   4   0  -8  550.24   38.50
  -4   0   8  471.25   34.70
  -4   0   8  527.35   51.79
   4   0  -8  628.24   54.59
  -4   0  -8  468.35   44.00
  -4   0  -8  537.75   39.90
   4   0   8  432.16   47.50
  -4   0   8  467.05   67.99
  -4   0  -8  476.25   46.50
  -4   0   8  469.55   38.00
  -5   0  -8    6.20    9.80
  -5   0  -8   -8.90    7.70
  -5   0   8   -1.20   16.20
  -5   0  -8   -5.30    7.40
   5   0   8   -0.50    7.90
   5   0  -8    2.50    7.70
   5   0   8  -13.90   11.60
   5   0   8    8.20   11.90
  -5   0   8   19.00   11.40
  -5   0   8    0.00   13.20
   5   0  -8   -1.00    7.10
   5   0  -8   10.30   12.20
  -6   0   8  183.08   35.30
   6   0  -8  159.98   40.00
   6   0  -8  186.38   33.60
  -6   0   8  133.69   42.00
   6   0   8  235.78   49.90
   6   0   8  145.99   28.50
  -6   0  -8  245.88   44.10
   6   0   8  154.38   35.60
  -6   0   8  158.48   38.30
  -6   0  -8  238.98   46.80
   6   0  -8  203.88   32.40
  -6   0  -8  187.18   38.90
   0   0  -9    5.90    8.30
   0   0   9   -5.50    7.80
   0   0  -9    6.90   10.00
   0   0  -9   -0.30    6.00
   0   0  -9   -2.50    7.80
   0   0   9   -5.10   12.50
   0   0  -9    3.50    6.80
  -1   0  -9    5.50    7.90
   1   0  -9   -1.40    5.30
   1   0  -9   -5.50    3.10
   1   0   9    0.10    4.70
  -1   0  -9    7.80    9.20
   1   0  -9   -7.30    4.20
  -1   0   9   -2.20   11.00
  -1   0   9   -9.70    7.90
  -1   0  -9    0.60    7.30
  -1   0  -9    8.70    7.40
  -1   0   9   -8.30    6.90
   1   0   9   -4.20   11.20
   1   0   9    9.00   12.70
  -1   0  -9    2.00    6.60
   1   0  -9   -5.40    6.30
   2   0   9  605.64   56.99
  -2   0  -9  678.13   46.90
  -2   0   9  602.34   50.19
   2   0   9  662.23   47.00
   2   0  -9  793.62   58.09
  -2   0   9  638.24   56.59
   2   0  -9  566.04   34.50
  -2   0   9  753.82   66.39
  -2   0  -9  707.93   61.89
  -2   0  -9  694.53   52.19
   2   0  -9  669.03   38.70
  -2   0  -9  696.83   52.89
  -3   0   9    2.10    6.60
  -3   0  -9    1.30    8.80
  -3   0   9    2.70   12.80
   3   0   9   -7.10   11.20
  -3   0  -9    9.10    8.20
   3   0  -9    2.80   10.10
   3   0   9    3.90    6.30
   3   0   9   13.30   11.00
  -3   0  -9   12.90   13.40
  -3   0   9   -6.40   10.30
   3   0  -9    8.60    7.00
  -3   0   9   12.80   20.60
   4   0   9  515.05   41.80
   4   0  -9  576.94   39.60
  -4   0   9  474.95   52.29
  -4   0   9  617.74   64.69
  -4   0  -9  469.55   44.90
  -4   0   9  426.36   36.70
   4   0   9  516.85   54.89
  -4   0  -9  463.75   46.00
  -4   0  -9  486.15   39.60
   4   0  -9  538.75   53.59
  -4   0   9  518.35   40.50
  -4   0  -9  533.85   50.39
  -5   0   9   -5.80   12.40
  -5   0   9   33.00   14.60
  -5   0  -9   29.60   16.40
   5   0  -9   45.90   16.30
  -5   0   9   12.10   19.00
  -5   0  -9   51.59   20.50
   5   0   9   16.60   15.10
   5   0  -9   20.50   14.10
  -5   0  -9   14.40   12.60
   5   0   9    2.00   15.60
   5   0   9   49.20   17.10
   5   0  -9    7.00    9.10
   6   0  -9  135.19   40.60
  -6   0   9  122.59   38.40
  -6   0  -9   95.09   24.70
  -6   0  -9   95.79   29.20
  -6   0  -9  109.59   33.60
   6   0   9  117.39   35.40
   6   0   9  104.89   23.70
   6   0   9   90.69   30.80
   6   0  -9   97.79   22.90
  -6   0   9  129.19   28.30
  -6   0   9   98.49   39.70
   0   0 -10 3193.68  147.69
   0   0  10 2989.30  149.69
   0   0  10 3388.46  165.18
   0   0 -10 3267.77  147.29
   0   0 -10 3277.37  136.89
   0   0 -10 3300.27  129.99
   1   0  10    1.40   11.90
  -1   0 -10    1.70    6.90
   1   0 -10   -5.30    7.10
  -1   0  10   -3.30   14.50
  -1   0  10   -7.00   10.70
   1   0 -10   -5.60    3.90
  -1   0 -10   -1.00    8.40
   1   0 -10    5.50   10.70
   1   0 -10   -1.10    6.30
   1   0  10   -8.40    9.80
  -1   0 -10   -1.60    8.30
  -1   0 -10   -6.80    5.70
  -1   0  10   -8.50    8.20
   2   0 -10  281.37   41.50
  -2   0  10  356.56   58.59
   2   0 -10  316.97   25.50
  -2   0  10  362.26   56.69
  -2   0 -10  362.86   35.10
  -2   0  10  256.27   37.80
   2   0  10  314.07   52.39
   2   0 -10  226.28   39.80
   2   0 -10  312.17   24.20
  -2   0 -10  310.47   46.40
   2   0  10  285.07   31.60
  -2   0 -10  323.07   49.60
  -3   0 -10   11.00    9.70
   3   0 -10    0.50    5.80
   3   0  10    4.70   15.30
  -3   0  10   46.40   26.00
  -3   0 -10    3.90    9.40
  -3   0  10  -16.40   10.90
  -3   0 -10  -12.30    5.50
   3   0  10    2.80    8.70
   3   0 -10    6.40    9.90
  -3   0  10   10.60   12.50
  -4   0 -10  100.39   23.40
   4   0  10  100.89   22.80
   4   0  10  140.89   32.30
   4   0  10  109.39   36.50
  -4   0  10   86.69   21.60
  -4   0 -10   48.40   20.90
  -4   0 -10  125.19   31.70
  -4   0  10   80.49   30.90
   4   0 -10   96.59   20.10
  -4   0 -10   75.29   23.00
   4   0 -10  159.28   37.90
  -4   0  10   57.99   29.80
  -4   0  10   99.49   22.80
  -5   0  10   17.70   20.30
   5   0  10   28.10   13.50
  -5   0 -10   27.10   14.30
  -5   0 -10    7.20   16.10
  -5   0 -10    9.50   12.40
  -5   0  10   40.40   28.90
   5   0 -10   21.40   11.80
   5   0  10   35.70   21.50
  -5   0  10   22.10   13.10
   5   0  10   13.20   15.30
   5   0 -10    9.80   15.80
   5   0 -10    5.70    9.60
   0   0 -11   33.20   14.60
   0   0 -11    7.20   10.40
   0   0 -11   20.90   11.40
   0   0 -11   15.70    9.70
   0   0  11   23.70   18.00
   0   0  11   37.70   23.60
  -1   0 -11    4.70    8.30
   1   0 -11    8.50   10.20
  -1   0 -11   -4.00    5.80
  -1   0 -11    8.70   10.40
  -1   0  11   -7.90   10.10
  -1   0  11   26.50   20.90
   1   0  11    0.90   13.60
   1   0  11   -4.20   14.10
   1   0 -11    2.20    6.80
   1   0 -11   -9.10    6.30
  -1   0 -11    1.40    9.40
   1   0 -11   -3.40    6.40
  -2   0 -11  650.43   55.69
  -2   0 -11  662.63   50.99
  -2   0 -11  588.14   52.49
   2   0 -11  688.13   60.49
  -2   0  11  641.74   55.89
   2   0 -11  614.24   37.90
   2   0  11  585.94   47.90
  -2   0  11  630.84   61.19
  -2   0  11  451.25   67.99
   2   0  11  636.54   62.49
   2   0 -11  598.44   37.50
   2   0 -11  627.14   55.69
  -3   0  11    1.80   12.50
   3   0  11  -17.50    9.80
  -3   0 -11   13.10   10.80
  -3   0 -11   12.10   11.90
   3   0  11    4.20    7.60
   3   0 -11    2.30   12.10
   3   0 -11   -2.60    5.10
  -3   0 -11   -4.60   10.00
  -3   0  11   16.30   17.40
  -3   0  11   10.60   23.00
   4   0  11   75.19   19.50
  -4   0 -11   88.39   26.30
  -4   0 -11  114.39   25.40
   4   0  11   95.79   31.60
  -4   0 -11  102.59   26.80
  -4   0  11   91.69   21.60
  -4   0 -11  124.59   28.60
   4   0 -11  169.08   42.80
  -4   0  11  114.49   41.30
  -4   0  11  109.19   39.00
   4   0  11  101.89   30.70
   4   0 -11  107.79   20.90
   0   0 -12   69.59   19.70
   0   0  12  118.69   39.40
   0   0 -12   76.29   24.10
   0   0  12  110.99   32.00
   0   0 -12   63.09   15.90
   0   0 -12   67.39   23.80
  -1   0 -12    0.30    7.10
  -1   0 -12   12.30   14.00
   1   0 -12    1.20    5.70
   1   0 -12   -6.80    4.70
  -1   0 -12    7.30   11.10
  -1   0 -12    3.50    8.80
  -1   0  12  -10.40   11.90
   1   0 -12   -1.80    8.00
   1   0 -12   -2.20    9.10
   1   0  12   -8.70   10.20
  -1   0  12  -11.50   10.70
   2   0  12   48.20   22.20
  -2   0 -12  111.49   25.90
  -2   0  12   84.89   29.30
   2   0 -12   59.69   22.40
   2   0 -12   65.39   25.80
  -2   0 -12   43.20   18.20
   2   0 -12  100.79   19.00
  -2   0 -12   51.69   19.30
  -2   0  12   26.40   23.00
  -2   0  12   85.69   27.80
  -2   0 -12   78.59   26.50
  -3   0  12  -16.80    9.20
  -3   0  12   -1.70   18.60
   3   0 -12   -4.50    5.80
  -3   0  12   -7.20   11.90
   3   0  12    4.10    8.10
  -3   0 -12    5.30    8.90
   3   0  12  -11.80    9.20
   3   0 -12    4.80   13.10
   3   0 -12    2.30    6.30
  -3   0 -12    3.80    9.10
  -3   0 -12    3.90   11.30
  -3   0 -12   -1.60   10.20
   0   0 -13   17.90   16.40
   0   0 -13   18.90   18.30
   0   0 -13   23.90   10.90
   0   0  13   49.90   23.50
   0   0 -13    0.10    7.90
   0   0  13   73.39   34.20
  -1   0 -13    3.40   11.20
   1   0 -13    6.30   10.50
  -1   0 -13   -2.30    7.90
  -1   0 -13   13.60   12.00
  -1   0 -13   -0.70    8.20
   1   0 -13    2.70    8.60
  -1   0  13   11.60   13.20
   1   0  13   12.00   15.50
  -1   0  13    3.00   19.60
   1   0 -13    2.00    6.70
  -2   0  13  150.18   43.60
   2   0 -13  126.99   21.10
  -2   0  13  130.19   33.90
   2   0 -13  132.99   38.10
   2   0 -13  193.98   41.50
  -2   0 -13  173.68   36.30
  -2   0 -13  125.19   31.20
  -2   0 -13  132.59   28.40
   2   0  13  119.29   34.20
  -2   0 -13  124.69   35.20
   1   1   0 1544.95   55.39
   1   1   0 1590.24   57.59
  -1  -1   0 1576.14   57.79
   1  -1   0 1526.25   55.29
  -3   1   0  432.26   26.90
   3   1   0  492.05   28.60
  -3  -1   0  424.96   26.10
   3   1   0  449.06   31.50
   3  -1   0  390.46   26.30
  -3  -1   0  425.56   30.40
  -5  -1   0  127.69   20.30
  -5   1   0  111.99   19.10
  -5   1   0  139.79   27.50
   5  -1   0  140.49   24.80
  -5  -1   0  133.29   24.00
  -5  -1   0  136.39   21.30
   5   1   0  126.09   20.90
  -6   1   0  747.53   45.80
  -6  -1   0  727.53   46.30
   6  -1   0  714.03   50.99
  -6   1   0  627.84   46.30
   6   1   0  683.43   50.79
  -6  -1   0  721.83   55.89
  -6  -1   0  743.13   48.70
  -6   1   0  758.32   56.59
  -7   1   0  230.78   35.90
   7   1   0  268.37   38.30
  -7  -1   0  279.87   34.50
  -7  -1   0  345.87   45.60
   7  -1   0  319.87   47.30
  -7   1   0  287.87   29.10
  -7   1   0  252.17   32.50
  -8   1   0  359.16   34.60
  -8   1   0  419.76   54.49
  -8  -1   0  405.86   52.59
  -8  -1   0  394.26   36.10
  -8  -1   0  256.97   43.00
   8   1   0  240.58   41.00
  -8   1   0  245.68   40.30
  -8   1   0  252.17   34.90
   8   1   0  291.57   43.50
   8  -1   0  402.66   57.29
   0  -1  -1    0.70    1.80
   0  -1   1    2.50    2.50
   0   1  -1    2.00    1.40
   0   1   1   -1.30    1.20
   0  -1   1    1.60    2.00
   0   1  -1   -0.30    1.80
   0   1   1    0.10    2.50
   0  -1   1    0.70    1.20
   0  -1   1    0.80    1.80
   0   1  -1    0.70    1.10
   0   1  -1    0.80    1.60
   0  -1  -1    0.30    2.70
   0  -1   1    0.50    1.10
   0   1  -1    0.60    1.70
   0   1  -1   -0.20    1.40
  -1  -1   1  699.33   31.20
  -1   1  -1  775.92   31.80
  -1   1  -1  705.53   31.00
   1   1   1  739.73   31.70
   1   1   1  716.73   31.30
   1  -1  -1  693.03   26.50
   1  -1  -1  716.53   30.50
  -1   1  -1  758.32   30.50
   1   1   1  721.83   32.10
   1   1  -1  653.13   30.70
  -1  -1  -1  742.83   31.80
  -1  -1  -1  772.52   31.70
  -1  -1  -1  782.02   32.00
  -1   1   1  722.63   30.90
   1  -1   1  783.02   31.40
  -1   1   1  682.23   29.10
  -1   1   1  715.53   26.60
   1  -1   1  709.63   31.30
   1  -1   1  784.82   31.10
  -3  -1   1 1001.20   49.99
   3   1   1  949.40   44.00
   3   1   1  982.40   47.80
  -3   1  -1  937.51   45.80
  -3  -1   1  985.60   43.80
   3   1   1 1005.60   49.00
  -3   1  -1  918.11   43.20
  -3   1  -1  978.00   50.79
   3  -1  -1  946.51   45.10
  -3   1  -1  916.41   45.50
   3   1  -1  945.21   44.00
   3  -1   1  901.21   46.50
  -3   1   1  988.80   45.70
  -3  -1  -1  929.61   49.90
  -3   1   1  947.91   44.60
  -3   1   1  927.91   40.40
   3   1  -1  922.51   48.90
   3  -1   1  934.51   42.30
  -3  -1  -1  940.71   46.10
  -3   1   1  960.00   48.60
  -4   1  -1 1808.02   68.09
   4   1   1 1626.04   75.19
  -4   1  -1 1669.43   73.19
  -4  -1   1 1528.45   65.89
  -4  -1   1 1425.66   75.49
  -4  -1   1 1483.55   68.49
  -4   1   1 1776.12   72.89
  -4  -1  -1 1523.05   77.39
  -4  -1  -1 1614.54   72.19
   4   1  -1 1396.16   69.39
   4  -1   1 1483.35   67.29
   4   1  -1 1643.44   78.69
  -4   1   1 1810.22   73.09
  -5  -1   1  139.29   28.20
  -5  -1   1  150.98   22.00
  -5   1  -1  186.88   29.10
   5  -1  -1  114.29   21.90
   5   1   1  118.39   21.00
   5   1   1  108.39   21.00
  -5  -1   1  116.19   18.30
   5   1   1  122.99   17.50
  -5   1  -1  101.99   20.50
  -5   1  -1  120.29   20.10
  -5  -1  -1  126.49   18.50
  -5  -1  -1  149.39   28.20
  -5   1   1  141.39   23.30
  -5   1   1  130.29   17.70
  -5  -1  -1  114.69   20.40
  -5   1   1  154.68   24.40
  -5   1   1  133.49   25.30
   5   1  -1  128.39   19.70
   5  -1   1  112.29   21.70
   6   1   1 1818.52   93.49
   6  -1  -1 1848.62   90.99
  -6   1  -1 1744.83   88.09
  -6   1  -1 1956.50   87.69
  -6   1  -1 1918.91  100.09
  -6  -1   1 1622.64   84.19
   6   1   1 1718.13   92.29
  -6  -1   1 1683.23   95.09
  -6  -1   1 1942.91   81.39
  -6   1   1 1811.92   88.19
  -6   1   1 1916.41   80.69
  -6  -1  -1 1951.60   88.49
  -6   1   1 1708.73   94.89
  -6  -1  -1 1851.41   88.89
  -6   1   1 1892.51   89.99
   6  -1   1 1791.72   93.29
   6   1  -1 1689.53   88.39
  -6  -1  -1 1764.62   96.89
   7  -1  -1   23.00   13.20
  -7   1  -1   43.00   15.60
  -7  -1   1   30.20   12.50
   7   1   1   89.89   26.00
  -7   1  -1   28.20   14.10
   7   1   1   33.00   16.20
  -7  -1   1   55.39   15.00
   7  -1   1   24.40   14.80
  -7   1   1   45.10   16.70
   7   1  -1   68.69   19.30
  -7   1   1   33.40   12.30
  -7   1   1   41.90   13.50
   7  -1   1   38.40   17.60
  -7  -1  -1   44.00   15.10
  -7  -1  -1   34.30   15.10
   8   1   1  312.17   47.00
  -8  -1   1  465.85   50.29
   8  -1  -1  435.46   47.70
  -8  -1   1  461.85   43.70
  -8  -1   1  435.86   36.50
  -8   1  -1  578.64   45.10
   8   1   1  460.95   50.49
  -8  -1   1  517.95   54.29
  -8   1  -1  358.46   49.30
  -8  -1  -1  563.04   45.60
  -8   1   1  341.77   51.09
  -8   1   1  496.85   38.00
  -8  -1  -1  323.67   52.69
   8   1  -1  507.25   50.29
  -8  -1  -1  409.06   42.50
   8  -1   1  356.36   47.70
   1  -1  -2 1098.09   48.60
  -1  -1   2 1093.49   47.60
   1   1   2 1097.89   48.60
  -1  -1   2 1072.69   42.70
  -1  -1   2 1180.38   46.40
  -1   1  -2 1061.99   48.10
   1   1   2 1267.57   47.60
   1  -1  -2 1067.59   41.30
  -1   1  -2 1057.29   46.40
   1  -1  -2  998.70   46.80
  -1  -1   2 1100.59   48.50
  -1   1  -2 1176.88   45.90
  -1   1   2 1123.59   48.20
  -1  -1  -2 1190.88   48.70
   1  -1   2 1160.88   41.80
  -1  -1  -2 1118.79   49.90
  -1   1   2 1128.59   43.70
  -1  -1  -2 1179.88   46.50
   1  -1   2 1236.68   47.60
  -1   1   2 1130.59   41.50
   1   1  -2 1028.60   43.00
   1   1  -2 1134.49   45.70
   1   1  -2 1125.49   47.80
  -1  -1  -2 1063.69   44.70
   1  -1   2 1042.50   47.80
   3   1   2  251.07   22.70
   3   1   2  255.57   21.90
   3   1   2  230.38   21.50
  -3   1  -2  235.78   21.90
   3  -1  -2  212.58   17.90
  -3  -1   2  212.38   21.50
  -3   1  -2  183.88   19.60
   3  -1  -2  217.08   20.60
  -3  -1   2  220.88   20.80
  -3   1  -2  190.28   18.80
   3  -1   2  262.87   19.90
  -3   1   2  212.98   20.60
   3  -1   2  228.18   21.30
  -3   1   2  242.18   20.70
  -3  -1  -2  237.38   20.80
  -3   1   2  204.58   13.00
   3   1  -2  243.58   21.80
  -3  -1  -2  210.88   21.80
   3  -1   2  173.38   18.70
   3   1  -2  231.78   17.70
  -4   1  -2 1570.34   67.99
  -4  -1   2 1288.47   60.29
  -4   1  -2 1430.16   63.19
   4   1   2 1266.77   64.79
   4  -1  -2 1383.86   63.29
  -4   1  -2 1584.14   67.19
   4   1   2 1204.78   66.09
  -4  -1   2 1368.46   53.69
   4   1   2 1225.58   64.39
  -4  -1   2 1177.58   65.99
  -4  -1   2 1276.47   65.79
  -4  -1  -2 1175.68   62.79
  -4   1   2 1552.34   54.89
  -4   1   2 1244.68   64.19
  -4  -1  -2 1346.57   69.89
   4   1  -2 1286.67   66.89
   4   1  -2 1144.09   58.99
   4  -1   2 1400.86   63.09
   5   1   2  190.18   25.60
  -5  -1   2  202.38   17.50
  -5  -1   2  259.77   35.00
  -5  -1   2  189.08   28.70
   5  -1  -2  230.28   23.70
  -5   1  -2  252.87   36.90
  -5  -1   2  202.28   21.60
  -5   1  -2  200.78   28.40
  -5   1  -2  240.38   25.30
   5   1   2  190.08   29.40
   5   1   2  173.08   25.70
   5   1  -2  210.18   22.90
  -5  -1  -2  200.18   28.20
  -5   1   2  238.68   35.70
   5  -1   2  171.48   22.60
  -5  -1  -2  194.68   28.60
   5  -1   2  186.58   28.00
  -5   1   2  224.48   30.50
   5   1  -2  190.58   30.00
  -5   1   2  225.68   17.80
  -5  -1  -2  223.78   24.30
   5  -1   2  140.39   22.50
  -6   1  -2 1160.68   62.69
  -6  -1   2  980.50   48.20
   6   1   2  936.81   63.49
  -6  -1   2  844.82   53.99
   6  -1  -2  879.61   57.29
   6   1   2  879.51   60.19
  -6  -1   2  962.40   63.09
  -6   1   2 1029.30   62.19
   6   1  -2  812.82   55.59
   6  -1   2 1112.99   63.59
  -6  -1  -2  844.72   56.89
  -6  -1  -2  974.50   59.99
  -6  -1  -2  879.51   64.19
  -6   1   2 1045.60   48.60
   7   1   2   31.10   16.10
  -7   1  -2   26.10   15.20
   7  -1  -2   29.10   15.50
  -7  -1   2    5.70    6.60
  -7  -1   2   11.40   15.50
  -7   1  -2   -0.30    7.60
   7   1   2    4.00   11.80
  -7  -1  -2   12.80   12.00
   7  -1   2    0.30   10.40
   7   1  -2   12.60   11.60
  -7  -1  -2    4.50    8.00
  -7   1   2    4.50   12.70
  -7   1   2   12.10    7.70
   7  -1   2    9.20   12.20
  -8   1  -2  415.66   61.49
  -8  -1   2  327.47   51.19
  -8   1  -2  441.86   42.30
  -8  -1   2  409.06   60.09
   8  -1  -2  478.05   48.40
   8   1   2  573.24   84.39
  -8  -1   2  407.36   32.00
   8   1   2  493.65   52.39
  -8   1  -2  342.27   46.20
  -8   1   2  395.76   31.80
  -8   1   2  571.44   55.69
   8   1  -2  381.56   51.79
   8  -1   2  484.35   51.69
  -8  -1  -2  295.77   38.80
  -8  -1  -2  385.96   40.90
  -8   1   2  475.35   49.50
   0   1  -3    1.30    3.00
   0   1  -3    1.50    3.10
   0  -1   3    1.10    6.10
   0  -1   3   -3.50    4.30
   0   1  -3   -0.20    3.30
   0  -1   3   -2.90    3.50
   0   1  -3   -0.30    3.00
   0   1  -3   -0.10    4.30
   0   1   3   -0.80    3.40
   0   1   3    3.30    6.90
   0   1   3    4.20    5.70
   0   1  -3    1.10    5.30
   0  -1  -3    3.60    5.40
   0  -1  -3    2.40    4.60
   0   1  -3    1.10    4.10
   0  -1  -3    0.50    4.00
   1   1  -3 4893.11  173.08
  -1  -1  -3 4896.51  177.98
  -2   1  -3  101.89   18.90
   2   1   3  107.89   17.60
  -2   1  -3  128.99   20.00
  -2   1  -3   91.39   14.00
  -2  -1   3  117.19   18.30
  -2   1  -3  114.99   11.20
   2  -1  -3  110.89   11.70
   2  -1  -3  169.58   22.20
  -2  -1   3   61.59   11.40
   2   1   3   71.39   14.70
  -2   1   3   74.59   14.00
   2   1  -3   95.59   14.20
  -2   1   3  118.69   11.80
   2   1  -3  101.09   10.70
  -2  -1  -3   91.89   14.10
   2  -1   3   90.39   16.70
  -2   1   3  102.19   12.80
  -2  -1  -3   95.39   15.90
  -2  -1  -3  101.29   14.50
   2  -1   3  101.49   10.70
   2  -1   3  101.39   17.20
  -3  -1   3  140.79   20.80
  -3   1  -3  170.18   18.50
  -3   1  -3  256.57   31.40
  -3   1  -3  151.88   21.00
   3   1   3  188.98   19.40
   3  -1  -3  164.28   17.70
  -3  -1   3  199.48   19.80
   3  -1  -3  136.69   15.10
   3   1   3  141.09   20.90
   3   1   3  189.08   26.00
  -3   1   3  168.88   17.30
   3  -1   3  201.78   17.40
   3  -1   3  136.69   19.30
  -3  -1  -3  229.48   30.50
  -3   1   3  191.08   26.70
   3   1  -3  190.98   15.90
  -3  -1  -3  162.58   22.40
   3  -1   3  156.58   21.90
   3   1  -3  168.28   18.30
   4   1   3 1727.13   84.39
  -4   1  -3 1731.13   79.49
   4   1   3 1787.02   82.59
   4  -1  -3 1673.83   79.99
  -4   1  -3 1830.42   86.49
  -4   1  -3 1862.41   83.09
  -4   1  -3 1636.14   78.39
  -4  -1   3 1737.53   83.09
  -4  -1   3 1603.84   80.09
   4  -1  -3 1694.83   75.29
   4   1   3 1723.83   79.79
  -4   1   3 1630.04   80.19
  -4  -1  -3 1674.23   79.59
   4  -1   3 1880.51   77.39
  -4  -1  -3 1619.94   83.19
   4  -1   3 1778.72   79.39
   4   1  -3 1511.15   72.09
   4   1  -3 1677.23   80.99
  -4   1   3 1801.92   80.39
   4  -1   3 1772.32   83.49
   5   1   3  304.57   30.10
  -5   1  -3  252.67   27.00
  -5  -1   3  259.77   36.20
  -5  -1   3  290.87   30.50
  -5   1  -3  291.77   39.30
   5   1   3  202.08   29.10
   5   1   3  272.67   28.90
   5  -1  -3  275.87   26.20
  -5   1  -3  238.68   26.20
  -5   1  -3  263.67   41.10
  -5  -1  -3  284.47   41.70
  -5   1   3  277.97   30.40
  -5   1   3  275.47   29.00
   5  -1   3  257.07   27.20
   5  -1   3  323.67   40.70
   5  -1   3  264.47   26.50
  -5  -1  -3  243.98   27.00
   5   1  -3  300.27   39.70
   5   1  -3  292.37   26.00
  -5  -1  -3  248.18   30.90
  -5   1   3  250.97   16.70
   6   1   3  674.93   54.39
  -6  -1   3  598.54   50.59
  -6   1  -3  662.73   48.60
   6   1   3  642.34   49.50
   6  -1  -3  616.24   45.20
  -6   1  -3  715.33   51.09
  -6  -1   3  650.03   52.09
   6  -1   3  719.23   54.49
  -6   1   3  645.34   50.89
  -6   1   3  611.64   50.09
  -6  -1  -3  703.63   56.09
   6  -1   3  686.63   48.00
  -6  -1  -3  616.74   47.00
  -6  -1  -3  684.43   51.59
   6   1  -3  698.53   54.59
   6  -1   3  524.95   45.10
   6   1  -3  549.05   43.10
  -6   1   3  643.34   33.10
   7   1   3   39.60   15.50
   7   1   3   71.89   24.50
   7   1   3   48.10   16.40
  -7   1  -3   55.59   21.20
  -7   1  -3  107.59   28.30
   7  -1  -3   47.00   17.90
  -7  -1   3   61.19   25.40
   7  -1   3   45.40   17.70
  -7  -1  -3   70.29   23.00
   7   1  -3   63.29   20.30
  -7  -1  -3   44.30   18.70
  -7   1   3   30.20   20.00
  -7   1   3  102.59   29.50
   7  -1   3   84.79   26.80
   8   1   3  544.25   57.09
  -8   1  -3  452.25   60.99
   8  -1  -3  537.55   50.39
  -8   1  -3  419.66   45.20
  -8  -1   3  481.15   66.69
  -8  -1   3  352.66   52.99
   8  -1   3  616.94   58.99
  -8   1   3  517.75   53.59
  -8   1   3  576.34   55.79
  -8  -1  -3  333.47   55.19
   8   1  -3  474.65   48.50
   8  -1   3  459.35   47.00
  -8  -1  -3  434.66   45.70
   0   1  -4 2993.10  114.19
   0   1  -4 3173.48  117.79
   0   1  -4 2802.42  111.99
   0  -1  -4 2923.51  117.29
   0   1  -4 3093.39  116.99
   0  -1  -4 2831.62  115.49
   0   1   4 3117.79  123.09
   0  -1   4 3189.78  122.59
   0   1  -4 3233.28  122.89
   0  -1  -4 3113.59  116.89
   0  -1  -4 3021.20  122.59
  -1   1  -4 1488.45   71.29
  -1   1  -4 1410.66   59.09
  -1  -1   4 1349.27   69.09
   1   1   4 1560.94   71.19
  -1  -1   4 1529.45   61.69
  -1   1  -4 1535.75   64.69
  -1   1  -4 1516.75   64.79
  -1   1  -4 1433.56   63.69
   1  -1  -4 1252.67   64.99
   1   1   4 1514.55   68.59
   1  -1  -4 1392.96   66.99
   1  -1  -4 1636.34   55.19
   1   1   4 1255.27   61.59
  -1  -1   4 1466.95   67.39
  -1   1  -4 1285.17   65.59
  -1  -1   4 1495.55   63.39
   1   1  -4 1520.55   60.59
  -1  -1  -4 1476.05   67.19
  -1   1   4 1578.24   73.19
  -1   1   4 1412.86   63.39
  -1   1   4 1438.96   67.69
   1   1  -4 1496.75   69.39
   1   1  -4 1405.56   54.29
   1  -1   4 1557.44   60.09
   1  -1   4 1438.56   67.49
   1  -1   4 1540.15   66.09
  -1   1   4 1527.05   55.79
  -1  -1  -4 1257.27   61.69
   1   1  -4 1526.75   67.09
  -1  -1  -4 1426.06   66.69
   1   1  -4 1441.96   62.99
  -2   1  -4 2121.29   78.79
   2   1   4 2095.49   91.39
   2  -1  -4 2055.29   90.59
  -2  -1   4 1976.60   78.39
  -2  -1   4 2247.98   94.99
   2   1   4 2044.20   90.59
   2  -1  -4 1966.90   77.59
   2   1   4 2138.49   85.49
  -2   1  -4 2147.69   94.39
   2  -1  -4 1990.60   87.49
  -2   1  -4 1968.80   86.89
  -2  -1   4 1930.51   82.69
  -2   1  -4 1958.50   88.99
   2   1  -4 2122.99   88.99
   2  -1   4 2109.49   90.69
  -2   1   4 2131.49   90.19
   2  -1   4 2050.79   79.49
  -2  -1  -4 2003.00   92.99
   2  -1   4 1935.01   87.39
   2   1  -4 2016.50   81.99
  -2  -1  -4 1999.20   83.09
  -2   1   4 2328.57   96.19
  -2  -1  -4 2031.00   89.79
  -2  -1  -4 1954.70   87.59
   2   1  -4 2051.89   79.79
  -2   1   4 2054.59   79.09
  -2   1   4 1974.80   79.99
   3   1   4 1275.87   61.09
  -3   1  -4 1262.97   64.79
  -3  -1   4 1315.67   62.09
  -3   1  -4 1185.78   64.59
   3   1   4 1174.18   65.99
   3  -1  -4 1204.38   62.59
  -3  -1   4 1298.27   66.49
   3   1   4 1197.28   65.59
   3  -1  -4 1286.87   58.29
  -3   1  -4 1201.08   61.29
   3  -1   4 1261.47   66.49
   3  -1   4 1276.17   65.79
   3  -1   4 1240.58   56.29
  -3   1   4 1315.27   66.69
   3   1  -4 1286.17   55.29
  -3  -1  -4 1283.47   63.69
  -3  -1  -4 1278.77   60.29
  -3  -1  -4 1142.39   61.89
   3   1  -4 1228.68   59.69
  -3   1   4 1265.97   58.29
  -4   1  -4  225.98   34.20
  -4  -1   4  329.17   29.20
   4   1   4  313.27   27.90
   4   1   4  295.47   32.30
  -4  -1   4  295.47   31.30
  -4   1  -4  280.87   34.90
   4  -1  -4  284.07   24.50
  -4   1  -4  324.07   29.20
   4  -1  -4  252.77   26.00
  -4   1  -4  302.57   30.80
   4   1   4  310.77   32.20
   4   1  -4  285.17   23.60
   4  -1   4  292.57   24.80
  -4  -1  -4  329.67   29.70
   4   1  -4  346.07   29.50
  -4   1   4  273.87   26.00
  -4  -1  -4  308.57   30.70
  -4   1   4  271.37   30.00
   4  -1   4  348.77   32.20
   4  -1   4  328.07   32.00
  -5   1  -4  196.68   30.40
  -5   1  -4  173.68   30.30
   5   1   4  135.99   24.20
  -5  -1   4  140.69   27.30
   5   1   4  153.58   30.20
   5  -1  -4  153.68   24.80
  -5   1  -4  136.89   22.40
  -5  -1   4  192.88   30.70
   5   1   4  151.38   28.00
  -5   1  -4  138.99   27.70
  -5  -1  -4  167.18   30.20
   5  -1   4  169.48   25.20
  -5  -1  -4  219.48   36.90
   5  -1   4  149.88   26.80
  -5   1   4  164.98   29.40
   5  -1   4  146.89   26.00
  -5   1   4  202.68   33.00
   5   1  -4  221.38   29.00
   5   1  -4  203.78   29.80
  -5  -1  -4  207.28   35.20
  -6   1  -4  350.66   35.30
   6  -1  -4  368.76   33.90
   6   1   4  327.87   45.40
  -6   1  -4  289.37   38.40
   6   1   4  369.26   37.00
   6   1   4  304.67   40.60
  -6  -1   4  315.67   40.50
  -6  -1   4  386.26   51.99
  -6   1  -4  424.06   39.90
  -6  -1  -4  366.56   36.30
  -6   1   4  383.56   37.90
   6   1  -4  313.87   43.50
   6  -1   4  357.66   33.90
  -6   1   4  365.96   40.10
   6  -1   4  324.47   35.60
  -6  -1  -4  413.96   42.80
   6   1  -4  347.57   32.50
  -6  -1  -4  409.16   40.40
  -7   1  -4   54.59   17.30
   7   1   4   63.59   22.10
   7   1   4   38.70   19.40
   7   1   4   94.29   22.30
  -7   1  -4   48.80   18.20
   7  -1  -4   39.70   17.00
  -7  -1   4   82.49   27.10
  -7   1  -4   55.79   24.70
   7   1  -4   53.19   16.60
  -7   1   4   50.29   21.40
  -7   1   4   60.09   24.90
  -7  -1  -4   41.40   19.10
   7  -1   4   46.60   18.00
  -7  -1  -4   29.20   18.40
  -7  -1  -4   82.49   24.30
   7  -1   4   65.79   24.70
   8  -1  -4  197.88   35.20
   8   1   4  281.27   54.09
   8   1   4  177.78   28.20
  -8   1  -4  155.88   32.90
  -8  -1   4  205.58   39.20
  -8  -1   4  155.18   37.10
  -8   1  -4  196.18   38.30
  -8   1  -4  213.18   43.20
  -8  -1  -4  163.78   39.90
  -8  -1  -4  119.89   28.20
  -8  -1  -4  194.68   35.50
   8   1  -4  241.58   42.00
   8  -1   4  174.58   36.90
  -8   1   4  237.78   41.00
   8  -1   4  151.98   31.50
  -8   1   4  192.58   41.40
   0  -1  -5    0.40    5.90
   0  -1   5    2.10    7.00
   0   1   5    0.30    6.60
   0   1  -5   -0.40    6.50
   0   1  -5   -1.60    3.90
   0   1  -5    5.00    6.00
   0  -1  -5   -6.10    7.40
   0   1  -5   -2.20    3.10
   0  -1   5   -0.50    4.90
   0   1   5   -3.90    6.90
   0   1  -5    0.30    6.00
   0  -1  -5    1.80    6.10
   0  -1   5    2.40    8.10
   0  -1  -5   -1.70    4.00
   0  -1  -5   -5.50    4.00
   0  -1  -5   -1.40    2.60
   0   1  -5   -1.60    3.60
   0   1  -5   -3.10    3.80
   0   1   5   -3.00    4.20
   1   1   5 2428.36   99.89
   1  -1  -5 2391.56  104.89
   1   1   5 2429.26  108.29
  -1   1  -5 2495.35  101.69
   1   1   5 2299.77  103.99
  -1   1  -5 2305.17   94.69
  -1   1  -5 2355.56   98.89
  -1   1  -5 2657.23  111.59
   1  -1  -5 2350.36  103.19
  -1   1  -5 2433.26  104.39
   1  -1  -5 2520.25  107.99
  -1   1  -5 2491.75  100.69
  -1  -1   5 2488.55  109.69
   1  -1  -5 2538.95   88.69
  -1  -1   5 2630.34  101.29
  -1  -1   5 2328.57  103.69
   1   1   5 2572.54  106.69
  -1  -1   5 2385.36   95.19
  -1  -1  -5 2531.05  103.49
   1  -1   5 2631.44  109.79
  -1   1   5 2647.94  113.39
   1  -1   5 2363.06   94.59
   1   1  -5 2589.04  104.69
   1   1  -5 2387.26   99.39
  -1  -1  -5 2390.96  109.29
   1   1  -5 2411.56   94.59
  -1   1   5 2461.15  100.39
   1   1  -5 2339.77  100.79
  -1  -1  -5 2389.16  103.49
  -1  -1  -5 2354.56  103.09
  -1  -1  -5 2454.55  100.49
  -1   1   5 2456.45  105.29
   1   1  -5 2688.53  109.59
   1  -1   5 2562.84  103.59
   1   1  -5 2319.37   89.09
  -2   1  -5  175.38   16.00
   2  -1  -5  124.99   20.70
   2  -1  -5  132.19   23.40
  -2   1  -5  104.49   20.10
   2   1   5  189.88   29.60
  -2   1  -5  136.19   24.10
  -2   1  -5  235.98   30.80
   2   1   5  110.99   24.70
   2   1   5  157.68   20.80
  -2  -1   5  176.18   30.20
  -2   1  -5  152.68   21.50
   2  -1  -5  172.38   14.40
  -2  -1   5  174.38   17.70
  -2   1  -5  181.88   24.50
  -2  -1   5  147.39   20.20
  -2  -1   5  135.19   23.60
   2   1  -5  138.39   21.90
  -2   1   5  100.29   19.50
  -2  -1  -5  109.39   22.00
   2  -1   5  138.49   15.10
   2   1  -5  163.88   16.60
  -2   1   5  170.08   31.60
   2   1  -5  125.89   19.30
  -2   1   5  139.79   23.90
  -2  -1  -5  190.08   24.20
   2  -1   5  187.18   27.80
  -2  -1  -5  225.48   35.70
  -2   1   5  184.38   15.70
   2  -1   5  210.08   33.20
  -2  -1  -5  122.79   18.10
  -3   1  -5  438.46   37.90
   3   1   5  511.15   34.90
  -3  -1   5  474.95   39.00
   3   1   5  438.46   38.80
  -3  -1   5  529.05   43.10
  -3  -1   5  450.25   32.80
   3  -1  -5  454.75   29.70
  -3   1  -5  507.15   36.20
  -3   1  -5  431.56   35.70
   3   1   5  467.05   39.30
  -3   1  -5  505.15   30.50
   3  -1  -5  469.15   37.00
  -3   1   5  461.45   30.60
  -3  -1  -5  452.35   32.40
   3  -1   5  441.96   30.00
   3   1  -5  478.35   28.30
  -3  -1  -5  498.55   37.10
  -3  -1  -5  435.56   34.40
  -3   1   5  442.56   37.60
   3  -1   5  445.86   38.90
  -3   1   5  437.96   28.00
   3   1  -5  478.15   32.60
  -3  -1  -5  542.05   44.00
   3  -1   5  452.75   37.20
  -4  -1   5  186.78   28.10
   4   1   5  154.48   23.90
   4   1   5   96.59   23.40
   4   1   5  203.58   36.10
   4  -1  -5  201.28   26.40
  -4   1  -5  189.08   32.50
  -4  -1   5  125.39   24.40
  -4   1  -5  246.58   35.60
   4  -1  -5  172.68   24.20
  -4   1  -5  154.08   27.90
   4   1  -5  172.18   18.20
   4  -1   5  162.98   23.00
  -4   1   5  162.58   29.50
  -4  -1  -5  151.38   25.90
   4   1  -5  184.28   27.10
  -4   1   5  153.88   22.30
   4  -1   5  147.59   26.50
   4  -1   5  186.18   33.30
  -4  -1  -5  152.58   23.20
   5  -1  -5   39.50   12.60
  -5   1  -5   83.79   22.40
   5   1   5   66.89   20.20
  -5  -1   5   57.49   19.80
  -5   1  -5   71.29   17.70
  -5   1  -5   63.39   20.90
  -5  -1   5   46.90   14.50
   5   1   5   61.29   20.10
  -5   1  -5   64.49   20.30
   5   1   5   62.79   17.20
   5   1  -5   54.99   14.60
   5   1  -5   65.99   19.60
  -5   1   5   83.19   22.70
  -5  -1  -5   93.39   22.70
  -5  -1  -5   80.39   18.70
   5  -1   5   58.39   18.70
  -5   1   5   75.59   19.40
   5  -1   5  114.29   21.10
   5  -1   5   59.79   19.00
  -5  -1  -5   50.59   14.60
  -6  -1   5  111.19   26.60
  -6   1  -5  102.69   28.50
  -6  -1   5   86.99   25.00
   6   1   5  105.29   24.70
  -6   1  -5   96.29   26.10
   6   1   5   55.69   22.10
   6  -1  -5   88.49   19.70
  -6   1  -5   74.39   20.80
  -6   1   5   82.49   27.50
   6  -1   5   75.99   18.30
   6   1  -5  107.69   21.70
  -6  -1  -5   45.90   13.60
   6  -1   5   52.19   19.50
  -6   1   5   81.09   22.60
  -6  -1  -5   85.89   26.10
  -6  -1  -5   68.59   22.70
   6   1  -5   91.59   22.80
  -7   1  -5  356.66   50.59
  -7  -1   5  464.15   50.99
   7  -1  -5  482.25   43.10
   7   1   5  442.66   43.60
  -7   1  -5  400.06   49.80
   7   1   5  459.35   58.89
   7   1   5  421.86   43.40
   7  -1   5  546.05   54.49
  -7  -1  -5  489.15   51.79
   7  -1   5  408.56   39.50
  -7  -1  -5  432.96   43.50
  -7   1   5  550.94   53.49
   7   1  -5  435.16   40.90
  -7  -1  -5  491.65   48.00
   7  -1   5  352.86   39.60
   0   1   6 1338.77   76.29
   0   1   6 1288.97   66.89
   0  -1  -6 1347.77   70.69
   0  -1   6 1438.76   77.39
   0   1  -6 1333.77   66.79
   0   1   6 1361.76   70.39
   0  -1  -6 1374.96   70.99
   0   1  -6 1302.97   62.09
   0   1  -6 1458.05   71.99
   0  -1  -6 1395.96   69.99
   0   1  -6 1395.26   62.49
   0  -1  -6 1383.96   57.49
   0  -1  -6 1385.16   76.59
   0  -1   6 1394.96   70.79
   0   1  -6 1384.46   69.79
   0  -1   6 1400.86   70.69
   0   1  -6 1529.15   78.79
   0   1  -6 1393.36   66.89
   0  -1  -6 1319.67   68.29
  -1   1  -6   53.19   12.90
  -1  -1   6   82.29   18.00
  -1   1  -6   74.99   16.50
  -1   1  -6   72.09   22.40
   1  -1  -6   68.59   15.70
  -1   1  -6   70.69   20.00
  -1   1  -6   70.69   18.40
   1   1   6   39.10   14.60
  -1   1  -6   85.69   15.60
  -1  -1   6   44.00   16.60
   1  -1  -6   38.00   13.00
   1  -1  -6   71.39   17.60
   1   1   6   50.39   16.00
   1  -1  -6   60.79   10.10
  -1  -1   6   78.59   21.80
   1   1   6   73.29   16.50
   1   1  -6   80.79   16.90
   1  -1   6   91.49   20.00
   1  -1   6   69.69   20.00
  -1   1   6   51.19   14.80
  -1   1   6   48.90   15.00
  -1   1   6   66.19   19.90
   1   1  -6   45.20    9.60
   1   1  -6   62.79   18.20
  -1  -1  -6   62.79   15.10
   1  -1   6   62.99   12.90
   1   1  -6   80.79   21.40
   1  -1   6   51.99   16.20
  -1  -1  -6   73.99   19.10
  -1  -1  -6   56.99   16.40
   1   1  -6   55.69   12.00
  -1  -1  -6   76.99   19.00
  -1  -1  -6   42.60   16.10
   1   1  -6   66.09   17.30
   2  -1  -6  504.75   40.30
  -2   1  -6  531.95   39.20
  -2  -1   6  582.64   35.70
  -2   1  -6  541.25   38.20
   2   1   6  537.95   42.50
  -2   1  -6  508.25   44.90
  -2   1  -6  543.65   42.40
  -2  -1   6  527.85   35.50
   2   1   6  610.04   45.40
   2  -1  -6  508.35   41.10
   2   1   6  497.95   35.80
  -2   1  -6  518.45   37.80
  -2   1  -6  497.55   31.70
   2  -1  -6  543.05   29.20
  -2  -1   6  491.85   44.50
  -2  -1   6  542.25   42.30
   2  -1   6  581.74   34.60
   2   1  -6  519.95   39.90
  -2  -1  -6  515.95   41.90
   2  -1   6  593.84   44.70
  -2  -1  -6  544.35   40.00
  -2   1   6  522.85   30.40
  -2  -1  -6  472.05   44.60
  -2   1   6  531.85   46.40
   2   1  -6  530.95   33.10
  -2   1   6  580.64   43.80
  -2  -1  -6  492.35   39.00
  -2  -1  -6  504.75   35.30
   2  -1   6  548.65   41.10
   2   1  -6  546.65   41.00
  -2   1   6  487.65   36.30
   2   1  -6  587.04   37.00
  -3  -1   6 1553.14   86.59
  -3   1  -6 1572.34   79.09
   3  -1  -6 1436.36   77.79
  -3   1  -6 1558.24   74.19
  -3   1  -6 1474.25   74.69
   3  -1  -6 1504.45   81.79
   3  -1  -6 1444.56   65.39
   3   1   6 1509.45   73.09
  -3   1  -6 1526.15   66.79
   3   1   6 1371.76   79.49
  -3  -1   6 1434.76   65.69
  -3   1  -6 1385.56   84.09
  -3   1  -6 1373.16   78.69
  -3  -1   6 1455.25   81.49
   3   1   6 1628.14   85.09
  -3  -1   6 1516.55   72.49
  -3  -1  -6 1441.86   76.29
  -3   1   6 1415.36   79.69
   3  -1   6 1468.15   67.89
  -3   1   6 1543.15   88.39
  -3   1   6 1562.34   68.49
  -3  -1  -6 1351.56   83.49
  -3   1   6 1491.15   68.39
  -3  -1  -6 1373.96   72.59
   3   1  -6 1467.05   69.09
   3   1  -6 1421.06   77.59
   3  -1   6 1436.86   79.69
  -3  -1  -6 1580.14   72.29
   3  -1   6 1406.76   80.59
   4   1   6   39.50   20.50
  -4   1  -6   49.70   15.40
   4  -1  -6   61.19   19.80
  -4   1  -6   90.19   22.80
   4  -1  -6   77.09   17.20
   4   1   6   48.90   17.40
   4  -1  -6   64.29   15.50
  -4  -1   6   49.00   14.60
  -4   1  -6   63.59   20.30
  -4  -1   6   59.89   22.20
   4   1   6   36.00   13.20
  -4  -1   6   48.20   18.50
  -4   1  -6   47.70   18.30
  -4  -1  -6   55.39   18.50
   4   1  -6   56.79   13.10
   4  -1   6   98.79   18.90
  -4  -1  -6   78.19   16.30
   4  -1   6   50.99   15.10
  -4   1   6   61.99   21.40
  -4   1   6   64.19   23.60
  -4  -1  -6   79.29   25.30
   4   1  -6   56.99   15.60
  -4  -1  -6   65.69   19.30
   4  -1   6   37.60   15.50
  -4   1   6   86.39   17.10
  -5   1  -6  598.84   48.70
  -5   1  -6  501.75   47.50
  -5   1  -6  528.25   44.30
  -5   1  -6  513.25   46.80
   5  -1  -6  532.05   39.00
   5  -1  -6  530.05   41.60
   5   1   6  512.65   41.60
  -5  -1   6  501.25   42.30
   5   1   6  437.56   46.40
  -5  -1   6  553.14   50.79
  -5   1   6  541.25   50.19
   5   1  -6  543.75   38.10
  -5  -1  -6  498.15   44.30
   5  -1   6  467.45   45.70
  -5  -1  -6  555.94   48.80
   5  -1   6  538.85   49.50
  -5   1   6  479.95   39.90
   5  -1   6  487.85   37.80
  -5  -1  -6  521.45   46.30
   5   1  -6  515.05   42.50
   6  -1  -6   44.10   17.00
  -6   1  -6   24.30   14.80
   6   1   6   48.30   17.00
  -6  -1   6   26.10   13.30
  -6   1  -6   27.10   12.90
   6   1   6   37.50   19.90
  -6   1  -6   72.69   25.30
  -6  -1   6   34.90   18.00
   6  -1   6   42.40   18.40
   6   1  -6   37.30   16.20
  -6   1   6   20.60   12.80
   6  -1   6   35.10   13.20
  -6  -1  -6   44.40   19.40
  -6  -1  -6   56.69   17.40
  -6  -1  -6   27.40   16.80
  -6   1   6   48.70   20.10
   6   1  -6   85.79   21.80
  -7   1  -6  192.08   39.00
  -7  -1   6   59.89   24.90
   7   1   6   57.49   19.60
  -7   1  -6   67.19   18.60
   7  -1  -6  108.99   28.20
   7   1   6   91.19   25.90
  -7   1  -6  149.49   32.30
   7   1   6   90.59   26.20
  -7  -1  -6   66.59   22.60
  -7   1   6  113.09   31.70
   7  -1   6   94.49   23.60
   7  -1   6  110.89   34.50
  -7  -1  -6   54.99   20.60
   7   1  -6   74.29   22.10
   7  -1   6   92.39   25.10
  -7  -1  -6  139.19   37.30
   0  -1  -7    5.30    4.30
   0   1  -7   -0.50    4.20
   0   1  -7    0.10    6.90
   0  -1   7    1.30    8.10
   0   1  -7    5.90   10.60
   0   1  -7    4.00    7.40
   0   1  -7   -3.90    5.40
   0  -1  -7    5.80    9.70
   0  -1   7   -2.40    6.40
   0  -1   7    2.10    9.10
   0  -1  -7   -2.80    5.60
   0   1   7    2.00    8.40
   0   1   7   -0.20    7.90
   0  -1  -7   -2.90    7.00
   0  -1  -7    3.30    6.90
   0   1   7   -5.50    4.00
   0   1  -7    1.70    8.40
   0   1  -7    3.20    5.20
  -1   1  -7 2286.67  102.79
  -1  -1   7 2187.98  102.39
   1   1   7 2249.07  112.89
   1   1   7 2300.87  101.59
  -1   1  -7 2271.97   98.19
  -1  -1   7 2280.07  108.79
   1  -1  -7 2312.37   87.29
  -1  -1   7 2380.76  115.39
  -1   1  -7 2241.88  107.29
  -1   1  -7 2218.08  104.19
   1  -1  -7 2210.08  111.79
  -1   1  -7 2141.89  113.29
   1   1   7 2385.06  110.39
   1  -1  -7 2251.27  106.69
  -1   1  -7 2238.48   99.69
   1  -1   7 2193.78   96.39
   1   1  -7 2325.87   94.19
   1   1  -7 2164.38   89.59
   1  -1   7 2589.04  116.69
   1   1  -7 2291.47  102.99
  -1   1   7 2456.65  106.09
  -1  -1  -7 2258.77  115.29
  -1  -1  -7 2376.86  103.59
   1   1  -7 2307.27  107.19
  -1  -1  -7 2368.46  107.59
   1   1  -7 2261.27  102.69
  -1   1   7 2281.07  108.49
   1   1  -7 2412.86  113.79
  -1  -1  -7 2388.66  107.99
  -1   1   7 2484.15  119.29
   1   1  -7 2218.38  103.29
   1  -1   7 2449.45  110.49
   2   1   7   52.69   15.10
  -2  -1   7   40.00   19.00
   2  -1  -7   42.30    9.70
  -2   1  -7   39.10   19.10
  -2   1  -7   37.80   14.10
   2   1   7   23.60   14.10
   2   1   7   24.80   11.60
  -2  -1   7   34.20   15.70
  -2   1  -7   17.40   12.90
   2  -1  -7   31.10   12.60
  -2  -1   7   51.19   21.60
  -2  -1   7   49.40   13.80
   2  -1  -7   38.60   16.30
  -2   1  -7   39.30   13.10
  -2   1  -7   32.20   11.60
  -2   1  -7   41.70   11.30
   2  -1   7   79.59   22.00
   2  -1   7   21.10    9.60
   2   1  -7   35.70   15.30
  -2  -1  -7   39.50   13.20
  -2  -1  -7   23.90   12.50
   2  -1   7   48.10   18.90
   2   1  -7   28.40   13.00
  -2   1   7   33.40   14.70
  -2  -1  -7   43.20   20.70
  -2   1   7   26.70   13.30
   2   1  -7   24.50   13.80
  -2   1   7   38.00   19.30
  -2   1   7   26.60    8.60
  -2  -1  -7   46.00   16.50
   2   1  -7   40.20   11.70
  -3  -1   7  339.57   47.90
  -3   1  -7  335.57   44.30
   3  -1  -7  338.97   25.20
   3   1   7  321.07   42.20
  -3   1  -7  340.87   50.99
   3   1   7  361.76   49.90
  -3   1  -7  305.37   25.90
   3  -1  -7  254.87   35.00
  -3   1  -7  369.96   46.10
  -3  -1   7  362.36   53.39
  -3  -1   7  354.26   29.90
   3   1   7  325.77   30.50
  -3   1  -7  353.36   44.60
  -3   1  -7  315.47   32.10
   3  -1  -7  263.77   36.00
  -3  -1  -7  330.27   29.60
  -3  -1  -7  225.58   31.80
  -3   1   7  205.08   37.90
   3   1  -7  334.27   27.60
   3  -1   7  308.37   26.60
  -3   1   7  256.97   39.20
   3   1  -7  320.87   35.10
  -3  -1  -7  277.17   45.80
   3  -1   7  412.76   52.89
  -3  -1  -7  304.77   30.50
   3  -1   7  340.77   48.60
  -3   1   7  291.87   25.00
  -3   1   7  252.47   26.90
   3   1  -7  343.77   36.40
  -4  -1   7  107.29   23.70
  -4  -1   7   49.80   19.90
  -4   1  -7   72.49   20.80
   4   1   7  114.79   28.50
   4   1   7  102.59   21.50
  -4   1  -7  109.79   23.70
  -4   1  -7  106.69   24.30
   4   1   7  110.29   29.60
   4  -1  -7   62.19   21.50
  -4  -1   7   77.19   25.20
   4  -1  -7   73.09   16.40
   4   1  -7  120.29   21.80
  -4  -1  -7   66.79   17.40
  -4   1   7  127.89   22.20
  -4  -1  -7   69.19   18.80
   4   1  -7   79.39   16.70
   4  -1   7   96.49   19.40
  -4   1   7  105.99   26.90
  -4  -1  -7   91.59   22.50
   4  -1   7  115.09   30.30
  -4   1   7   80.19   15.70
   4  -1   7  119.09   30.10
  -4   1   7  110.89   35.10
   5  -1  -7  529.25   52.49
  -5  -1   7  489.45   43.20
   5  -1  -7  588.34   42.10
  -5  -1   7  612.14   56.29
   5  -1  -7  507.05   41.40
  -5  -1   7  433.86   61.39
   5   1   7  518.45   52.09
  -5   1  -7  627.04   52.19
   5   1   7  563.44   45.00
  -5   1  -7  617.74   49.20
  -5   1  -7  533.95   49.30
  -5   1   7  519.15   41.80
   5  -1   7  534.15   40.50
  -5  -1  -7  639.14   53.79
  -5  -1  -7  593.24   49.99
  -5  -1  -7  593.74   49.20
   5   1  -7  581.34   40.40
   5   1  -7  567.74   45.20
   5  -1   7  528.95   51.19
   5  -1   7  512.05   51.79
  -5   1   7  550.74   53.49
  -5   1   7  519.35   56.79
  -6  -1   7    8.00   16.70
  -6   1  -7    9.80   11.70
  -6   1  -7    5.60   12.00
  -6  -1   7    3.70   15.60
   6  -1  -7    6.70   10.20
  -6   1  -7   12.80   10.20
   6  -1  -7   16.10   15.10
   6   1   7    5.80    8.70
   6   1   7  -17.80   12.20
   6   1   7   -1.90   14.80
  -6  -1   7    8.80   10.50
  -6  -1  -7   10.20   12.70
   6   1  -7   13.80   12.20
   6  -1   7    3.90   15.00
   6   1  -7   17.40   12.00
  -6  -1  -7   -3.40    9.00
  -6  -1  -7   11.00   12.20
  -6   1   7   14.30   10.10
   6  -1   7   30.10   16.10
  -6   1   7   18.20   15.30
   6  -1   7   11.40    9.80
  -7   1  -7  111.19   28.30
   7  -1  -7  134.59   37.60
   7   1   7   84.49   28.30
   7  -1  -7  195.38   35.70
  -7   1  -7  150.28   34.60
   7   1   7   99.59   30.60
   7   1   7  200.18   37.00
  -7  -1   7  160.68   37.70
  -7   1  -7  103.39   22.60
   7  -1   7  169.68   31.10
  -7  -1  -7  177.88   41.00
  -7  -1  -7  198.88   41.60
   7  -1   7   96.99   28.40
   7  -1   7  110.79   31.60
  -7  -1  -7  159.48   34.00
  -7   1   7  192.28   45.30
   7   1  -7  149.88   29.00
   0   1  -8  252.47   24.40
   0   1  -8  259.17   35.30
   0  -1   8  168.98   29.20
   0  -1  -8  327.27   46.60
   0   1  -8  213.88   34.40
   0   1  -8  235.68   40.10
   0  -1  -8  199.08   41.50
   0   1   8  184.38   34.40
   0  -1   8  169.98   28.30
   0  -1   8  192.18   34.70
   0   1  -8  237.28   23.20
   0   1  -8  211.78   31.40
   0   1   8  225.98   32.80
   0   1   8  286.97   35.50
   0  -1  -8  213.18   33.10
   0  -1  -8  226.38   19.60
   0  -1  -8  269.37   37.90
   0   1  -8  238.68   32.80
  -1   1  -8 1634.44   78.79
   1   1   8 1610.74   81.89
  -1   1  -8 1366.26   83.49
  -1   1  -8 1606.34   79.79
  -1   1  -8 1570.54   94.69
  -1   1  -8 1519.15   81.19
   1  -1  -8 1646.94   66.59
   1   1   8 1657.03   91.39
   1  -1  -8 1449.15   89.89
   1   1   8 1661.33   94.59
  -1   1  -8 1451.55   82.19
   1  -1  -8 1682.13   87.99
  -1  -1   8 1467.25   86.19
   1  -1  -8 1562.34   87.59
   1  -1  -8 1691.33   88.19
  -1  -1   8 1604.24   84.49
  -1  -1   8 1559.74   93.59
   1  -1   8 1612.64   89.99
   1  -1   8 1563.54   76.39
  -1  -1  -8 1531.25   85.39
  -1  -1  -8 1588.84   95.89
  -1  -1  -8 1677.23   83.59
  -1  -1  -8 1794.22   89.19
  -1   1   8 1668.33   86.49
   1   1  -8 1620.04   84.19
   1   1  -8 1794.02   85.79
  -1   1   8 1661.83   97.09
   1   1  -8 1672.23   73.39
   1   1  -8 1539.75   85.99
   1   1  -8 1424.86   89.29
   1  -1   8 1606.54   92.69
   1   1  -8 1664.13   70.89
   1   1  -8 1651.63   84.09
  -1   1   8 1520.15   87.09
  -2   1  -8   66.79   21.20
   2   1   8  121.59   31.00
  -2   1  -8   82.59   17.90
  -2  -1   8  109.89   30.30
  -2   1  -8  112.49   24.50
  -2   1  -8  104.39   22.80
  -2   1  -8  113.69   31.70
   2   1   8  102.39   21.30
  -2   1  -8   98.39   25.30
  -2  -1   8   60.19   23.50
   2  -1  -8  114.89   28.30
  -2  -1   8   94.89   22.70
   2  -1  -8   99.69   14.90
   2  -1  -8  122.99   26.20
  -2  -1  -8  102.59   26.20
   2   1  -8   80.39   20.00
   2   1  -8   67.29   11.30
   2   1  -8  103.79   26.10
  -2  -1  -8  122.69   24.00
   2  -1   8   85.99   18.10
  -2   1   8   93.09   28.10
   2   1  -8   67.29   15.00
  -2   1   8  129.49   30.20
  -2  -1  -8   74.59   26.30
   2  -1   8  107.89   27.20
  -2   1   8   52.19   17.60
  -2  -1  -8   46.10   15.70
   2  -1   8   79.39   21.50
   2   1  -8   84.29   20.30
  -3   1  -8  758.02   46.40
   3  -1  -8  798.92   43.40
  -3  -1   8  798.32   67.89
   3   1   8  848.42   64.89
  -3   1  -8  789.72   57.09
  -3   1  -8  777.52   55.59
  -3  -1   8  846.42   63.49
  -3   1  -8  895.71   57.29
   3   1   8  809.32   52.89
  -3  -1   8  765.72   49.10
   3   1   8  811.92   62.49
  -3  -1   8  772.62   50.29
   3  -1  -8  762.72   60.09
  -3  -1  -8  872.31   58.89
   3  -1   8  868.31   63.09
   3  -1   8  814.92   48.80
   3   1  -8  824.52   47.80
   3   1  -8  799.92   59.69
  -3  -1  -8  794.52   51.19
  -3   1   8  875.11   47.00
  -3   1   8  825.62   69.39
   3  -1   8  679.23   59.09
  -3  -1  -8  775.42   51.89
  -3   1   8  739.93   51.19
  -3  -1  -8  809.12   57.89
  -3   1   8  846.42   63.69
  -4   1  -8   53.49   19.00
  -4   1  -8   85.79   18.80
  -4   1  -8   54.19   16.70
   4  -1  -8   91.29   18.40
  -4  -1   8  105.09   33.10
   4   1   8   11.70   17.50
  -4   1  -8   69.09   19.00
  -4  -1   8   85.39   20.90
   4   1   8   48.10   16.60
  -4  -1   8   56.99   23.50
   4   1   8   27.30   17.60
   4  -1  -8   84.39   26.30
  -4  -1  -8   48.80   18.00
   4   1  -8   58.49   16.50
  -4  -1  -8   49.00   15.40
  -4   1   8   28.20   14.60
   4   1  -8   81.19   24.70
  -4  -1  -8   40.10   15.50
  -4   1   8   73.39   27.00
   4  -1   8   70.89   17.70
  -4  -1  -8   32.70   15.00
  -4  -1  -8   42.90   16.90
   4  -1   8   58.69   22.40
  -4   1   8   70.79   18.10
  -4   1   8   73.69   26.50
   4  -1   8   27.00   17.00
  -5   1  -8   17.70   13.00
   5  -1  -8   11.50   13.30
   5   1   8   35.70   18.90
  -5  -1   8   10.50   15.40
   5   1   8   20.50   13.50
   5  -1  -8   16.50   11.70
  -5  -1   8   44.60   25.00
  -5   1  -8   17.20   12.50
  -5   1  -8   31.00   20.00
  -5   1  -8   10.50    9.40
   5  -1  -8   18.90   10.70
  -5  -1   8   19.50   12.20
   5   1   8   -7.60   12.10
  -5   1   8    3.70    8.50
   5   1  -8   14.20   12.50
   5   1  -8   31.00   13.10
   5  -1   8   -4.20   11.10
  -5   1   8   22.50   18.60
   5  -1   8   26.10   12.20
  -5  -1  -8   52.19   17.40
  -5   1   8   33.90   22.90
  -5  -1  -8   24.50   16.70
   5  -1   8   -1.20   13.40
  -5  -1  -8   18.80   13.20
   5   1  -8   15.60   12.80
  -6  -1   8   59.39   29.90
   6   1   8   26.00   20.30
   6  -1  -8   65.19   19.40
  -6   1  -8   55.49   23.80
   6  -1  -8   71.89   27.40
  -6   1  -8   59.89   25.00
   6   1   8   77.59   23.00
  -6   1  -8   46.90   18.50
  -6  -1   8   74.49   28.00
   6   1   8   53.49   21.40
  -6  -1   8   71.89   21.30
  -6   1   8   55.39   33.10
  -6   1   8   42.20   15.70
   6  -1   8   43.70   21.20
  -6   1   8   96.79   32.80
   6  -1   8   41.60   15.50
   6   1  -8   94.69   27.40
  -6  -1  -8   39.40   19.80
   6   1  -8   79.39   21.40
   6  -1   8   24.80   19.10
  -6  -1  -8   32.30   18.30
  -6  -1  -8   33.30   18.90
   0   1   9    4.30    9.00
   0  -1   9   -2.90    8.40
   0  -1  -9    1.20    6.80
   0   1   9   16.30   15.40
   0   1  -9   -2.80   11.80
   0  -1  -9   -3.10    6.30
   0  -1   9    6.90   13.50
   0   1  -9   -8.80    5.00
   0  -1  -9   -4.60    3.40
   0   1  -9    4.50    7.90
   0   1  -9    4.50    7.00
   0   1  -9   -0.70    6.10
   0   1  -9   -2.90    6.90
   1   1   9  617.74   57.99
  -1   1  -9  718.73   54.59
  -1  -1   9  654.73   54.69
   1   1   9  674.93   56.39
  -1   1  -9  652.73   46.80
   1  -1  -9  635.54   52.39
  -1  -1   9  767.62   54.09
   1   1   9  631.44   47.60
   1  -1  -9  637.24   52.09
  -1   1  -9  687.53   47.80
  -1   1  -9  755.72   52.69
   1  -1  -9  663.33   35.70
  -1   1  -9  661.03   45.80
  -1  -1   9  590.94   57.89
   1   1  -9  579.14   48.70
  -1  -1  -9  622.74   41.00
   1   1  -9  734.93   42.40
  -1   1   9  597.04   52.99
  -1   1   9  583.14   49.60
   1   1  -9  610.84   49.70
  -1  -1  -9  643.44   51.99
   1  -1   9  666.43   59.19
   1  -1   9  727.43   57.69
  -1   1   9  663.53   61.89
   1   1  -9  686.13   50.89
  -1  -1  -9  631.44   48.90
   1   1  -9  590.04   38.30
   2   1   9  136.09   25.20
  -2   1  -9  161.68   25.20
  -2  -1   9  143.89   33.30
  -2   1  -9  116.79   22.90
  -2  -1   9  157.38   31.60
   2  -1  -9  144.89   20.10
  -2  -1   9  171.68   41.70
  -2   1  -9  173.88   31.90
   2  -1  -9  163.18   15.90
   2   1   9   94.39   26.20
   2  -1  -9  126.39   26.70
  -2   1  -9  128.69   27.10
  -2   1   9  137.69   31.10
  -2   1   9  157.08   36.10
   2   1  -9  186.78   25.50
   2   1  -9  150.68   28.80
   2  -1   9  144.79   24.60
  -2  -1  -9  173.88   29.20
  -2  -1  -9  253.57   43.50
   2   1  -9  126.49   29.40
   2  -1   9  132.99   34.70
   2   1  -9  152.18   18.70
  -2   1   9  128.99   28.70
  -3   1  -9  399.16   52.29
  -3  -1   9  485.65   69.19
   3  -1  -9  357.36   48.00
   3   1   9  372.66   36.10
   3   1   9  319.97   44.90
  -3   1  -9  353.86   31.50
   3  -1  -9  427.56   29.00
  -3   1  -9  371.06   38.90
  -3  -1   9  368.96   32.90
  -3  -1   9  358.16   42.90
  -3   1  -9  429.46   42.10
  -3  -1   9  302.57   44.60
   3   1   9  351.36   51.89
   3   1  -9  352.46   49.90
  -3   1   9  416.56   67.89
  -3  -1  -9  401.56   36.10
   3  -1   9  329.97   46.30
  -3  -1  -9  440.86   37.90
   3   1  -9  423.76   32.80
   3  -1   9  307.47   30.40
   3  -1   9  426.26   45.10
  -3   1   9  352.96   37.60
  -3   1   9  365.66   28.90
  -3  -1  -9  406.16   41.30
  -3  -1  -9  417.86   42.30
  -4   1  -9  124.59   22.90
  -4  -1   9  124.49   36.80
  -4  -1   9  143.59   41.60
  -4   1  -9  121.29   26.30
   4  -1  -9  122.89   28.10
  -4  -1   9  129.89   25.90
   4   1   9  153.38   37.00
   4   1   9  127.99   25.30
   4  -1  -9  154.28   23.20
  -4   1  -9  133.49   29.20
   4  -1   9  143.49   26.00
  -4   1   9  153.58   38.90
   4  -1   9  126.49   31.10
   4   1  -9   99.49   26.00
   4   1  -9  129.79   24.90
  -4   1   9  130.69   22.90
  -4  -1  -9   96.99   24.90
  -4  -1  -9  119.29   28.00
  -4   1   9  108.39   23.30
  -4  -1  -9  109.69   30.50
  -4  -1  -9  152.48   28.80
  -4   1   9   48.30   25.50
   5   1   9  549.25   71.19
  -5  -1   9  493.85   43.90
   5  -1  -9  344.17   52.39
   5   1   9  480.25   43.80
  -5   1  -9  429.46   56.19
  -5   1  -9  457.85   46.30
   5  -1  -9  553.24   42.00
   5   1   9  576.94   75.19
   5  -1  -9  446.76   40.30
  -5  -1   9  495.15   71.69
  -5  -1   9  533.25   74.89
  -5   1  -9  542.55   51.39
   5   1  -9  403.66   39.60
   5  -1   9  624.94   60.49
  -5   1   9  314.27   57.19
  -5  -1  -9  545.55   52.99
  -5  -1  -9  485.45   48.00
  -5  -1  -9  481.05   48.80
   5  -1   9  507.45   54.89
  -5   1   9  532.35   57.69
   5   1  -9  489.75   39.80
   5   1  -9  535.95   55.99
  -5   1   9  517.25   41.70
   5  -1   9  510.25   40.90
  -6   1  -9   43.00   21.40
   6  -1  -9   38.00   16.60
  -6   1  -9   42.70   18.10
  -6  -1   9   19.80   23.30
   6   1   9   37.80   19.40
   6   1   9   55.79   18.90
  -6  -1   9   26.80   22.80
   6   1   9   32.20   20.90
  -6  -1   9   48.40   18.30
   6  -1  -9   20.30   16.30
  -6   1  -9   76.59   23.40
  -6   1   9   44.60   16.60
  -6   1   9   52.09   31.50
  -6  -1  -9   41.10   19.30
  -6  -1  -9   46.90   18.80
   6   1  -9   45.50   22.30
   6   1  -9   41.30   16.20
   6  -1   9   48.20   24.90
   6  -1   9   45.60   22.30
  -6  -1  -9   57.89   26.90
   6   1  -9   32.10   16.30
   6  -1   9   31.10   13.90
  -6   1   9   56.59   27.70
   0   1 -10  529.95   46.30
   0  -1 -10  533.55   34.70
   0   1  10  517.65   50.69
   0  -1 -10  569.34   43.20
   0  -1 -10  514.25   48.30
   0  -1  10  630.64   61.09
   0   1 -10  555.74   48.00
   0   1 -10  587.54   40.80
   0  -1  10  561.64   51.69
   0   1  10  642.44   63.09
   0   1 -10  464.05   38.60
   0  -1 -10  528.55   47.90
  -1  -1  10   79.29   23.50
   1   1  10  100.19   24.20
  -1   1 -10   94.69   22.50
   1  -1 -10  101.49   20.30
   1   1  10   60.79   25.90
  -1   1 -10  106.79   23.60
  -1   1 -10  112.39   25.40
   1   1  10  122.19   32.70
   1  -1 -10   82.59   22.50
   1  -1 -10  102.39   16.10
  -1   1 -10  110.09   27.00
  -1  -1  10   59.39   20.20
   1  -1 -10  116.29   28.70
  -1  -1  10   50.29   23.40
   1   1 -10  111.09   21.60
   1   1 -10   92.99   23.50
   1   1 -10   81.59   17.00
  -1  -1 -10  105.69   26.60
  -1  -1 -10  113.19   21.20
  -1  -1 -10   95.19   23.20
   1   1 -10   82.19   22.60
  -1   1  10  102.09   36.40
  -1  -1 -10   61.59   19.60
   1  -1  10   66.99   27.60
  -1   1  10   87.79   25.10
  -2  -1  10  398.86   61.29
   2  -1 -10  426.36   29.80
  -2   1 -10  441.86   43.20
   2  -1 -10  453.25   58.89
   2   1  10  480.15   42.20
  -2   1 -10  429.26   37.50
  -2   1 -10  362.66   38.60
  -2  -1  10  590.94   81.49
  -2  -1  10  404.76   41.20
   2   1  10  431.46   58.99
   2   1 -10  411.56   44.10
  -2  -1 -10  419.26   39.80
   2   1 -10  380.46   27.20
  -2   1  10  547.45   75.49
  -2  -1 -10  408.76   41.50
  -2  -1 -10  415.86   44.10
  -2   1  10  451.65   44.50
  -2   1  10  509.15   67.19
   2  -1  10  462.45   63.69
   2   1 -10  403.16   32.30
   2  -1  10  444.36   37.40
   2   1 -10  380.86   40.80
  -3   1 -10  292.87   30.60
   3  -1 -10  369.56   26.60
  -3  -1  10  320.77   42.50
  -3   1 -10  446.06   57.89
   3  -1 -10  338.17   49.00
  -3   1 -10  212.68   33.30
   3   1  10  294.87   45.60
  -3  -1  10  337.87   58.29
  -3  -1  10  239.18   42.50
   3   1  10  315.57   34.50
  -3   1  10  294.57   41.70
  -3   1  10  305.77   54.29
   3   1 -10  361.56   30.50
  -3  -1 -10  363.66   35.50
   3  -1  10  207.98   36.50
   3  -1  10  262.37   48.80
  -3  -1 -10  264.57   37.90
  -3  -1 -10  334.37   45.60
  -3  -1 -10  338.07   52.19
   3  -1  10  302.57   31.40
   3   1 -10  393.26   56.09
  -3   1  10  314.57   51.79
   4   1  10   50.49   22.90
   4   1  10   61.09   23.40
   4  -1 -10   29.70   11.40
  -4   1 -10    2.00    9.90
  -4   1 -10   53.19   21.00
   4  -1 -10   15.70   13.30
  -4  -1  10   25.10   18.80
  -4   1 -10   25.60   13.10
   4   1  10   46.10   18.90
  -4  -1  10   12.50    9.30
  -4  -1  10   81.29   35.00
  -4  -1 -10   45.90   17.90
  -4  -1 -10   46.40   17.30
   4  -1  10   27.20   19.00
  -4   1  10   29.30   21.70
  -4   1  10    8.80   13.00
   4   1 -10   32.10   15.80
   4  -1  10   66.79   24.20
  -4   1  10   28.20   19.40
   4   1 -10   49.50   15.90
  -4  -1 -10   14.20   10.20
  -4   1  10   24.60   11.10
  -4  -1 -10   20.40   13.30
   4  -1  10   10.20   10.20
  -5  -1  10  208.98   49.30
   5  -1 -10  384.36   62.19
  -5  -1  10  350.86   37.70
  -5   1 -10  373.56   59.79
   5   1  10  368.96   39.10
   5  -1 -10  330.17   35.70
   5   1  10  378.06   62.69
  -5   1 -10  306.57   49.90
  -5  -1  10  289.17   50.59
   5   1  10  411.16   67.49
  -5   1 -10  433.36   46.90
  -5  -1 -10  359.66   51.49
  -5  -1 -10  346.77   57.79
  -5   1  10  340.37   63.29
   5   1 -10  363.76   36.30
   5   1 -10  309.87   49.20
   5   1 -10  349.47   35.10
  -5   1  10  429.06   72.29
   5  -1  10  310.97   49.20
  -5  -1 -10  303.97   48.60
  -5   1  10  338.57   34.20
   5  -1  10  435.76   66.29
   5  -1  10  339.07   33.90
   0   1  11  -17.80   11.90
   0   1  11   -9.10    9.60
   0   1 -11   -0.50    6.40
   0  -1 -11   -9.40    5.60
   0  -1  11   33.80   25.10
   0   1 -11    0.00    5.90
   0  -1 -11   -8.80    4.00
   0   1 -11   -1.40    7.60
   0  -1  11    0.90   12.50
   0   1 -11   -2.50    8.00
   0  -1 -11    0.10   10.70
   0  -1 -11    2.80    5.90
  -1   1 -11  206.78   34.50
  -1  -1  11  179.28   43.50
  -1   1 -11  198.38   30.80
   1  -1 -11  212.38   36.90
   1   1  11  172.28   43.20
  -1   1 -11  202.08   35.50
   1  -1 -11  271.77   48.30
  -1   1 -11  294.67   38.80
  -1  -1  11  173.58   36.40
   1  -1 -11  230.48   30.90
  -1  -1  11  217.28   45.60
   1   1  11  195.18   38.00
   1  -1  11  210.98   41.90
  -1  -1 -11  211.98   29.50
  -1  -1 -11  191.98   37.30
  -1  -1 -11  217.18   36.70
   1   1 -11  229.28   38.60
   1   1 -11  242.98   31.80
   1   1 -11  241.68   24.80
  -1   1  11  148.69   32.70
   1   1 -11  293.37   45.80
  -1  -1 -11  267.67   39.10
  -1   1  11  207.38   46.00
  -2  -1  11  153.18   34.20
  -2   1 -11  197.68   39.50
   2  -1 -11  158.88   36.60
  -2  -1  11  109.99   34.70
   2   1  11  119.99   27.80
  -2   1 -11  104.79   24.20
   2  -1 -11  115.09   19.80
   2   1  11  114.59   32.50
  -2  -1  11   93.79   30.50
  -2   1 -11  179.98   32.40
   2  -1 -11  153.38   34.10
  -2   1 -11  142.59   30.20
  -2   1  11  128.99   31.90
   2   1 -11  160.98   35.00
  -2  -1 -11  140.19   32.70
   2   1 -11  147.99   20.70
   2   1 -11  135.99   31.90
  -2  -1 -11  142.89   34.00
  -2   1  11  141.89   40.00
  -2   1  11   97.09   29.30
   2  -1  11   94.59   26.60
  -2  -1 -11  154.38   29.50
   2   1 -11  163.38   24.80
  -3   1 -11   71.19   22.60
  -3  -1  11  118.29   27.30
   3   1  11   92.49   29.20
  -3  -1  11   54.69   25.10
   3   1  11   97.69   25.40
  -3   1 -11  127.19   25.50
  -3  -1  11   73.79   34.10
   3  -1 -11  117.59   36.00
  -3   1 -11   74.79   22.70
   3  -1  11   91.69   22.20
   3   1 -11   58.29   21.80
  -3   1  11   81.79   35.50
   3   1 -11  121.49   23.00
  -3   1  11  103.09   28.90
  -3  -1 -11  142.19   29.80
   3  -1  11  159.38   42.00
  -3  -1 -11  152.28   31.50
  -3  -1 -11   88.29   26.10
  -3  -1 -11  162.48   37.80
  -3   1  11   54.59   23.30
  -4   1 -11  275.77   45.10
   4  -1 -11  296.37   51.19
  -4  -1  11  232.58   45.80
  -4   1 -11  298.47   42.10
  -4   1 -11  287.57   31.80
   4  -1 -11  340.97   28.90
   4   1  11  375.26   63.59
  -4  -1  11  425.46   77.39
   4   1  11  298.37   42.30
   4   1 -11  307.57   31.10
  -4  -1 -11  274.17   38.80
  -4   1  11  266.67   63.29
  -4  -1 -11  385.46   51.79
   4  -1  11  302.37   32.60
  -4   1  11  358.96   37.30
  -4   1  11  271.27   50.29
  -4  -1 -11  283.17   45.00
   4   1 -11  280.57   54.89
  -4  -1 -11  313.17   51.19
   4  -1  11  340.17   58.59
   4  -1  11  449.66   71.39
   0   1  12  582.54   85.49
   0  -1 -12  610.44   47.40
   0  -1 -12  558.34   54.69
   0   1 -12  591.74   42.90
   0   1 -12  471.45   41.60
   0   1 -12  497.05   49.20
   0  -1  12  659.23   86.09
   0  -1  12  382.16   53.59
   0  -1 -12  579.94   54.19
   0   1  12  522.45   56.39
   0   1 -12  599.04   53.39
  -1   1 -12   84.39   23.10
   1   1  12   52.69   27.20
   1  -1 -12   72.39   18.00
  -1  -1  12   57.59   29.10
  -1   1 -12   70.39   21.60
   1   1  12   61.89   29.80
  -1   1 -12   78.79   23.10
  -1  -1  12   61.19   23.20
   1  -1 -12   85.89   28.30
  -1   1 -12   58.99   20.40
   1  -1 -12   72.29   22.40
   1   1 -12   99.29   28.30
  -1  -1 -12   46.90   19.70
  -1  -1 -12   92.89   26.30
  -1  -1 -12  103.09   21.50
  -1  -1 -12   78.99   21.60
  -1   1  12   35.60   20.50
   1   1 -12   92.99   19.90
   1   1 -12   96.09   26.40
  -1   1  12   96.29   37.20
   1   1 -12   79.89   18.70
   1  -1  12   41.40   24.00
   2   1  12  184.68   34.10
  -2  -1  12  184.18   36.10
  -2  -1  12  144.39   40.80
   2   1  12  148.89   37.00
  -2   1 -12  205.98   39.90
  -2   1 -12  163.48   32.10
  -2   1 -12  171.28   33.80
   2  -1 -12  229.98   43.60
  -2   1 -12   94.59   25.60
   2  -1 -12  195.08   26.10
   2  -1 -12  234.98   49.00
  -2  -1  12  192.98   47.40
  -2  -1 -12  152.18   32.20
   2   1 -12  189.78   24.70
   2  -1  12  153.98   38.10
  -2   1  12  155.88   36.70
  -2  -1 -12  154.58   31.50
   2   1 -12  160.88   34.00
  -2  -1 -12  177.48   31.30
   2   1 -12  220.98   30.00
  -2   1  12  208.48   54.39
   2   1 -12  177.18   36.80
  -2  -1 -12  212.88   40.30
  -3  -1  12   27.40   22.10
  -3   1 -12   29.80   15.60
   3   1  12   34.90   21.50
  -3   1 -12   19.20   16.20
   3  -1 -12   23.90   18.00
   3   1  12   43.70   18.60
  -3  -1  12   -0.30   19.30
  -3   1 -12   27.40   14.70
  -3  -1  12   13.30   14.20
   3  -1 -12   22.10   17.50
  -3  -1 -12   44.80   18.40
  -3  -1 -12   32.50   14.90
   3   1 -12   47.00   20.20
  -3  -1 -12   19.60   13.90
   3   1 -12   29.60   21.00
  -3   1  12   29.90   18.50
   3  -1  12   26.10   19.70
  -3  -1 -12   33.50   19.60
  -3   1  12   41.80   25.10
   3   1 -12   25.80   11.70
  -3   1  12   29.00   23.60
   0   1  13    6.40   16.10
   0  -1  13   -3.70   10.40
   0  -1  13   -0.90   13.80
   0   1 -13   -1.00    9.80
   0   1  13   -9.90   12.00
   0   1 -13   -9.50    4.80
   0  -1 -13   -2.40    6.00
   0   1 -13    1.10    5.70
   0   1 -13    9.20   10.30
   0  -1 -13    8.10   12.90
   0  -1 -13    0.00    8.40
  -1   1 -13   63.99   22.90
  -1   1 -13   11.90   12.70
  -1  -1  13   38.60   26.70
   1   1  13   14.50   18.50
   1  -1 -13   80.09   29.90
   1  -1 -13   46.80   22.40
  -1   1 -13   31.90   16.00
  -1  -1  13   60.29   25.80
  -1   1 -13   49.10   17.30
  -1   1  13   76.19   39.00
   1   1 -13   54.69   15.20
   1   1 -13   68.39   18.40
   1  -1  13   10.90   15.40
  -1  -1 -13   43.40   18.70
   1   1 -13   28.00   17.40
  -1  -1 -13   69.39   26.90
  -1  -1 -13   26.80   14.10
   1   1 -13   67.79   26.90
  -1   1  13   66.99   24.00
  -1  -1 -13   74.59   18.70
  -2   1 -13  285.67   43.90
  -2   1 -13  203.88   37.10
  -2  -1  13  275.97   48.70
   2  -1 -13  273.57   26.70
  -2  -1  13  263.77   59.99
   2  -1 -13  233.98   46.90
  -2   1 -13  317.17   46.90
   2  -1 -13  276.77   51.59
  -2   1 -13  238.78   42.40
   2   1  13  340.57   63.89
  -2  -1 -13  269.97   46.00
   2   1 -13  307.37   51.99
  -2  -1 -13  200.18   37.30
  -2  -1 -13  265.17   48.40
  -2   1  13  218.28   42.10
   2   1 -13  314.37   53.89
   2   1 -13  282.37   27.30
  -2  -1 -13  248.38   37.30
   2  -1  13  236.58   46.20
   2   1 -13  254.17   24.50
  -2   1  13  212.58   55.29
  -2  -1 -13  286.77   38.10
   0   2   0   48.20    4.70
   0   2   0   37.50    5.10
   0   2   0   43.90    6.00
   0  -2   0   38.70    5.50
   0  -2   0   46.70    5.10
   0  -2   0   50.99    4.70
  -1  -2   0  756.22   29.40
  -1   2   0  726.93   30.00
  -1  -2   0  723.73   32.50
   1  -2   0  746.43   30.20
   1  -2   0  739.53   29.90
   1   2   0  762.82   32.60
   1   2   0  713.53   29.70
   1   2   0  728.63   32.80
  -1   2   0  747.13   30.10
   1  -2   0  694.13   29.90
  -2   2   0   51.19    8.40
   2  -2   0   62.79    9.40
   2   2   0   43.00    8.80
  -2   2   0   55.19    8.90
   2   2   0   70.59   11.70
   2  -2   0   31.10    6.20
  -2  -2   0   56.79    9.70
  -2  -2   0   30.90    8.70
  -2   2   0   45.00    7.00
  -4  -2   0 2195.08  103.69
  -4   2   0 2376.96   94.79
   4  -2   0 2523.15  100.49
   4   2   0 2395.36   99.49
   4   2   0 2262.67  104.49
  -4   2   0 2665.63  106.69
  -4   2   0 2360.66   97.89
  -4  -2   0 2409.46   96.99
   5  -2   0 2208.88   99.89
  -5   2   0 2270.67   98.09
  -5   2   0 2286.97   94.09
  -5   2   0 2368.86  106.89
  -5  -2   0 2223.38   96.19
   5   2   0 2150.88   99.09
   5   2   0 2262.07  107.69
  -5  -2   0 2182.98  105.69
  -6   2   0 2468.75  110.39
   6   2   0 2454.05  112.99
  -6  -2   0 2408.36  107.89
  -6   2   0 2474.75  105.79
  -6   2   0 2463.75  104.09
  -6  -2   0 2478.05  106.29
  -6   2   0 2564.74  120.99
   6  -2   0 2351.46  112.09
  -6  -2   0 2322.67  118.79
   7   2   0  119.29   28.20
  -7  -2   0  112.39   26.90
   7  -2   0  114.69   29.60
  -7  -2   0   97.99   22.00
   7   2   0   62.69   20.80
  -7   2   0   68.09   22.20
  -7   2   0   88.79   22.20
  -7   2   0  105.59   20.90
  -8  -2   0   43.80   17.00
  -8  -2   0   21.40   15.40
  -8   2   0   44.10   20.90
   8   2   0   74.59   25.00
  -8  -2   0   16.30   10.90
  -8   2   0   15.10   11.30
   8  -2   0   50.19   21.20
   8   2   0   24.60   17.00
  -8   2   0   76.39   19.70
  -8   2   0   18.50   17.20
   0  -2   1   -0.10    1.50
   0   2   1   -1.00    1.20
   0   2  -1    2.30    1.20
   0  -2  -1    0.40    1.30
   0   2  -1   -0.40    1.80
   0  -2   1    2.40    1.50
   0   2  -1   -1.00    2.60
   0  -2  -1   -0.60    1.70
   0  -2   1   -1.40    1.60
   0   2   1   -0.90    2.00
   0   2   1   -0.10    3.30
   0  -2  -1    0.10    3.00
   0   2  -1   -0.80    1.30
   0  -2  -1    0.40    2.00
   2   2   1 3100.19  111.69
  -2  -2   1 3185.38  112.49
  -2   2  -1 2904.31  107.99
   2   2   1 2899.91  109.69
  -2   2  -1 2841.92  106.49
   2   2   1 2963.00  111.29
   2  -2   1 2877.71  108.99
  -2   2   1 2853.91  108.49
  -2   2   1 2756.02  105.39
  -2  -2  -1 3222.68  111.99
  -2  -2  -1 3208.78  109.49
   2   2  -1 2909.61  110.89
  -3   2  -1  667.73   34.90
   3  -2  -1  676.03   33.60
  -3  -2   1  688.83   40.50
  -3   2  -1  643.54   36.00
   3   2   1  693.63   41.10
  -3  -2   1  663.93   33.50
   3   2   1  690.13   35.20
   3   2   1  640.44   37.60
   3  -2  -1  693.43   36.30
  -3   2  -1  718.63   37.20
   3   2   1  651.73   39.50
  -3  -2  -1  709.63   37.30
  -3   2   1  649.43   38.00
   3   2  -1  593.34   33.50
  -3   2   1  677.23   32.10
  -3   2   1  689.13   35.40
   3   2  -1  638.44   39.30
  -3   2   1  737.93   37.20
  -3  -2  -1  706.43   40.50
   4   2   1 1175.18   62.79
  -4   2  -1 1108.89   61.49
   4   2   1 1240.28   59.39
   4   2   1 1160.88   60.09
  -4  -2   1 1006.10   58.89
   4   2   1 1052.59   52.09
  -4   2  -1 1047.00   50.49
  -4   2  -1 1095.09   54.29
  -4  -2   1 1066.39   51.69
  -4   2  -1 1080.19   54.99
  -4   2   1 1067.39   54.39
   4   2  -1 1066.69   59.59
   4   2  -1  973.20   52.19
  -4  -2  -1 1113.49   60.79
  -4   2   1 1138.49   53.59
  -4   2   1 1131.69   49.50
  -4  -2  -1 1160.28   55.59
   4  -2   1 1061.09   56.09
  -4   2   1 1039.70   58.29
  -5  -2   1 1102.19   65.09
   5   2   1 1076.29   60.49
  -5   2  -1 1083.59   58.09
   5  -2  -1  975.40   56.09
  -5   2  -1 1041.10   55.89
   5   2   1 1023.00   61.59
  -5  -2   1 1043.50   54.29
  -5   2  -1  953.70   61.69
  -5  -2   1 1072.29   52.19
  -5   2  -1 1055.79   50.19
   5   2   1 1030.00   50.89
   5   2  -1 1075.09   57.39
  -5   2   1 1037.00   50.29
  -5   2   1 1094.39   57.79
   5   2  -1 1181.98   66.79
  -5  -2  -1 1003.60   55.79
   5  -2   1  932.01   57.49
  -5   2   1  986.20   54.39
  -5  -2  -1 1001.60   62.79
  -5   2   1 1035.50   62.19
  -6   2  -1  272.27   27.80
  -6  -2   1  204.18   30.30
   6   2   1  193.98   30.70
  -6  -2   1  206.48   26.80
  -6  -2   1  295.47   46.60
   6   2   1  219.78   36.10
   6  -2  -1  192.18   29.80
  -6  -2  -1  210.58   31.80
  -6   2   1  195.18   31.30
   6   2  -1  200.68   29.30
  -6   2   1  214.98   31.30
  -6  -2  -1  283.07   38.50
   6  -2   1  170.38   28.50
  -6  -2  -1  184.18   30.60
  -6   2   1  236.48   35.60
  -7  -2   1  488.35   40.70
  -7  -2   1  532.45   37.60
   7  -2  -1  501.85   45.40
   7   2   1  493.45   47.60
  -7   2  -1  523.45   41.20
  -7   2  -1  482.45   42.90
   7   2   1  395.16   44.40
  -7   2   1  467.75   35.10
  -7  -2  -1  501.05   42.60
  -7   2   1  525.65   43.80
  -7  -2  -1  570.84   43.50
   7  -2   1  519.55   48.60
   7   2  -1  506.55   45.90
  -8   2  -1  533.75   44.10
   8   2   1  390.86   52.19
  -8  -2   1  405.66   55.89
  -8  -2   1  421.36   41.90
  -8   2  -1  467.75   44.90
  -8  -2   1  320.07   47.00
   8  -2  -1  484.35   49.10
  -8   2  -1  415.36   43.60
  -8   2  -1  367.56   54.09
  -8  -2   1  432.36   36.90
  -8   2   1  481.25   52.09
  -8   2   1  545.85   49.10
  -8   2   1  496.95   37.80
  -8  -2  -1  540.25   45.10
   8  -2   1  445.56   49.00
  -8  -2  -1  398.56   64.69
   8   2  -1  462.55   48.70
  -8  -2  -1  423.16   42.60
  -1   2  -2  874.21   42.20
  -1  -2   2  826.62   41.40
   1   2   2  916.81   44.00
   1   2   2  984.90   39.80
  -1   2  -2  838.12   40.30
  -1  -2   2  990.10   34.60
   1  -2  -2  959.60   44.50
  -1  -2   2 1039.50   43.80
   1   2   2  985.40   43.40
   1  -2  -2  985.80   36.20
  -1   2  -2  918.11   39.00
   1  -2  -2  869.41   41.90
  -1   2  -2  881.51   37.60
  -1  -2  -2  945.71   44.70
   1   2  -2 1012.70   42.70
  -1  -2  -2  947.41   39.30
  -1  -2  -2  896.31   43.20
   1  -2   2  832.32   39.00
   1   2  -2  979.80   38.70
   1   2  -2 1031.50   34.60
   1  -2   2  995.20   42.90
  -1   2   2 1050.59   36.80
  -1   2   2  941.71   35.20
  -1  -2  -2  966.10   42.80
  -1   2   2  945.91   42.60
   1  -2   2  896.91   41.20
  -1   2   2  855.21   42.90
  -2  -2   2 1087.89   51.19
   2  -2  -2 1042.80   41.60
   2  -2  -2 1102.89   48.70
   2   2   2 1188.68   51.39
   2   2   2 1069.59   50.49
   2   2   2 1089.49   52.09
  -2   2  -2 1015.40   49.10
   2   2   2 1169.88   51.99
  -2   2  -2 1138.79   48.80
  -2   2  -2 1187.18   51.29
  -2   2   2  978.10   49.00
  -2   2   2 1037.20   46.30
   2  -2   2 1171.58   43.40
  -2  -2  -2 1057.89   50.09
  -2   2   2 1095.39   41.50
   2  -2   2 1130.69   49.80
   2  -2   2 1034.20   48.80
   2  -2   2 1077.49   50.89
  -2  -2  -2 1121.79   50.79
   2   2  -2 1106.89   43.50
  -2  -2  -2 1183.18   51.49
   2   2  -2 1099.99   50.69
  -3  -2   2  271.27   23.90
  -3   2  -2  283.67   23.50
   3  -2  -2  310.97   18.10
   3  -2  -2  296.17   21.60
  -3  -2   2  266.17   18.90
  -3   2  -2  268.47   22.00
   3   2   2  278.47   24.10
   3   2   2  273.57   24.70
   3   2   2  265.47   23.20
  -3   2  -2  229.98   22.00
   3  -2   2  331.37   25.40
  -3  -2  -2  251.57   23.80
   3  -2   2  318.87   23.20
  -3   2   2  284.07   23.30
   3   2  -2  275.67   19.20
  -3  -2  -2  303.87   24.20
  -3   2   2  259.97   16.00
   3   2  -2  312.87   25.10
  -3   2   2  302.67   23.40
  -4   2  -2  340.27   30.90
   4  -2  -2  220.88   21.50
  -4  -2   2  231.38   25.50
   4   2   2  221.88   27.10
   4   2   2  247.88   25.70
  -4  -2   2  255.07   21.10
   4   2   2  260.67   26.60
  -4   2  -2  269.07   25.10
  -4  -2   2  230.68   18.20
  -4   2  -2  260.67   24.10
  -4   2  -2  272.77   24.20
   4   2  -2  259.47   22.00
  -4  -2  -2  275.97   25.30
   4   2  -2  275.67   26.80
  -4   2   2  260.17   25.80
  -4   2   2  243.88   17.30
   4  -2   2  213.58   22.00
  -4   2   2  278.67   25.40
  -4  -2  -2  312.77   29.40
  -5   2  -2  130.99   23.20
   5   2   2  137.09   27.50
   5   2   2  133.39   21.70
  -5  -2   2  111.39   15.90
  -5   2  -2   84.39   17.40
   5  -2  -2  109.79   19.00
  -5   2  -2  141.09   21.50
  -5  -2   2  123.89   18.80
   5   2   2  112.29   21.70
  -5   2  -2  147.09   24.80
  -5  -2   2   95.69   18.20
   5  -2   2   98.29   24.10
   5   2  -2  129.59   26.80
  -5   2   2  112.29   23.90
   5   2  -2  140.69   22.50
   5  -2   2  101.69   20.20
  -5  -2  -2  127.99   23.40
  -5   2   2  136.59   14.20
  -5  -2  -2  151.58   29.30
  -5   2   2   97.59   21.00
  -6  -2   2   57.59   20.90
  -6  -2   2   94.89   24.80
  -6  -2   2   30.90   11.80
   6  -2  -2   34.80   12.60
   6   2   2   58.59   19.30
  -6   2  -2   77.19   19.70
  -6  -2   2   46.70   13.70
  -6   2  -2   56.99   18.70
   6   2   2   88.19   22.90
  -6  -2  -2   50.19   20.10
  -6   2   2   79.49   23.40
   6   2  -2   50.69   18.00
  -6   2   2   64.69   13.00
  -6   2   2   43.40   16.50
   6  -2   2   72.29   20.20
  -6  -2  -2   59.39   18.90
   6   2  -2   54.09   16.70
  -6  -2  -2   28.20   13.90
  -7  -2   2  151.38   21.80
   7   2   2  131.99   30.60
  -7  -2   2  164.68   33.40
  -7   2  -2  176.78   31.80
   7  -2  -2  157.38   31.40
   7   2   2  176.68   33.80
  -7   2  -2  111.39   22.80
  -7   2   2  160.78   22.80
  -7  -2  -2   87.69   22.80
   7  -2   2  161.38   30.30
   7  -2   2  155.18   29.40
  -7   2   2   98.29   32.40
  -7  -2  -2  186.68   34.00
  -7   2   2  162.18   30.50
   7   2  -2  162.78   32.20
  -8   2  -2   97.69   27.70
  -8  -2   2  143.19   22.20
  -8  -2   2  165.28   34.80
   8   2   2   94.69   29.30
  -8   2  -2  128.09   25.60
   8   2   2   92.69   28.00
   8  -2  -2   79.39   23.30
  -8   2  -2  127.69   32.40
  -8  -2   2  144.99   38.00
   8  -2   2  155.28   32.80
  -8  -2  -2  102.99   29.40
   8   2  -2   95.59   26.60
  -8  -2  -2  122.99   27.60
  -8   2   2  106.69   28.20
  -8   2   2  148.19   32.40
   8  -2   2  104.49   25.00
  -8   2   2  116.89   20.40
  -8  -2  -2   84.39   22.30
   0   2   3    4.00    5.50
   0   2  -3    4.70    4.80
   0  -2   3   -1.00    5.10
   0  -2   3    2.90    3.70
   0  -2   3   -1.00    4.10
   0  -2  -3   -2.30    4.20
   0  -2   3   -1.70    2.50
   0   2   3   -1.80    3.70
   0  -2  -3   -3.50    3.90
   0   2  -3    0.50    3.20
   0   2  -3    0.70    4.40
   0  -2   3    1.30    4.00
   0  -2  -3    2.70    6.30
   0   2  -3    0.60    3.10
   0   2  -3    1.50    3.50
   0   2  -3   -0.70    5.40
  -1   2  -3 1660.03   69.49
  -1   2  -3 1765.22   72.59
  -1  -2   3 1809.82   70.29
  -1  -2   3 1635.14   67.19
   1  -2  -3 1661.53   59.69
   1   2   3 1606.04   70.89
   1   2   3 1524.65   70.09
  -1   2  -3 1637.74   64.29
  -1   2  -3 1515.25   65.39
   1   2   3 1762.82   70.59
   1  -2  -3 1537.85   69.59
  -1  -2   3 1613.04   63.39
  -1   2  -3 1589.24   64.49
   1   2   3 1596.14   68.09
  -1  -2   3 1501.45   57.79
   1  -2  -3 1509.15   68.09
   1   2  -3 1817.82   69.59
   1  -2   3 1672.53   69.09
  -1   2   3 1627.04   73.49
  -1   2   3 1570.34   69.59
  -1   2   3 1693.43   69.89
   1   2  -3 1550.74   65.79
  -1  -2  -3 1547.25   69.39
  -1  -2  -3 1572.24   61.79
   1   2  -3 1636.64   64.99
   1  -2   3 1762.12   66.89
  -1  -2  -3 1584.14   67.59
  -1  -2  -3 1539.45   71.29
   1   2  -3 1681.33   68.99
   2   2   3 1408.16   63.49
   2  -2  -3 1166.58   61.59
  -2   2  -3 1266.97   57.19
   2   2   3 1196.98   61.89
   2  -2  -3 1322.27   48.30
  -2   2  -3 1313.17   60.09
  -2  -2   3 1343.67   60.29
  -2   2  -3 1193.98   60.49
   2  -2  -3 1314.97   60.09
   2   2   3 1337.57   60.49
   2  -2   3 1385.06   51.29
   2   2  -3 1276.77   51.29
   2  -2   3 1394.06   61.99
   2   2  -3 1298.87   52.99
   2   2  -3 1373.76   59.69
  -2  -2  -3 1376.66   60.39
   2  -2   3 1352.76   59.99
  -2  -2  -3 1253.67   60.89
  -2   2   3 1371.96   53.69
  -2   2   3 1297.57   61.09
  -2  -2  -3 1381.06   65.19
  -2  -2  -3 1342.57   58.99
  -2   2   3 1384.66   48.80
   3   2   3   22.70   10.00
   3   2   3   16.00    7.90
   3   2   3    5.10    6.40
  -3   2  -3   18.10    8.50
   3  -2  -3   14.70    4.60
  -3  -2   3    7.60    6.70
  -3  -2   3   22.80   13.30
  -3   2  -3   24.10    9.50
   3  -2  -3   18.40    8.20
  -3   2  -3   11.80    6.60
   3  -2  -3   17.80    7.40
   3  -2   3   10.60    5.90
   3  -2   3   -2.50    5.40
   3  -2   3   11.00    9.00
  -3   2   3   23.70    8.40
   3   2  -3    8.50    4.90
   3   2  -3   23.30    8.20
  -3  -2  -3   17.90    9.30
  -3  -2  -3   10.50    7.70
  -3  -2  -3   28.90    9.60
  -3   2   3   13.60    7.90
   4   2   3  260.27   33.70
   4   2   3  306.17   30.40
   4  -2  -3  295.87   24.90
  -4   2  -3  324.37   29.20
  -4  -2   3  335.77   31.50
   4   2   3  303.97   28.50
  -4   2  -3  375.96   29.30
  -4   2  -3  282.67   28.10
  -4  -2   3  310.37   28.90
  -4   2   3  313.77   29.50
   4   2  -3  305.97   29.10
  -4   2   3  311.77   17.70
   4  -2   3  345.27   30.20
  -4  -2  -3  312.27   30.60
   4  -2   3  345.37   25.30
  -4   2   3  314.27   27.40
   4   2  -3  335.37   24.50
   4  -2   3  235.48   29.30
  -4  -2  -3  284.17   27.50
  -5  -2   3  239.18   35.00
  -5   2  -3  171.08   31.50
   5   2   3  272.87   29.60
   5   2   3  206.68   29.70
   5   2   3  252.27   35.00
  -5   2  -3  314.47   29.60
  -5  -2   3  348.47   47.10
  -5   2  -3  341.47   30.50
  -5   2  -3  239.38   32.20
   5  -2  -3  291.67   27.50
  -5   2   3  316.07   31.50
  -5   2   3  213.38   30.40
  -5   2   3  292.87   18.60
  -5  -2  -3  240.88   32.20
  -5  -2  -3  358.46   32.00
   5  -2   3  247.48   26.60
   5  -2   3  292.57   39.40
   5  -2   3  288.27   26.90
   5   2  -3  314.37   26.90
   5   2  -3  292.77   31.40
  -6   2  -3  323.77   33.10
   6   2   3  140.29   27.60
  -6  -2   3  299.57   45.00
   6   2   3  278.77   38.50
   6  -2  -3  193.78   26.90
  -6  -2   3  211.18   35.00
   6   2   3  253.97   38.00
  -6  -2  -3  171.18   30.00
   6  -2   3  206.98   29.60
  -6   2   3  213.98   33.50
   6   2  -3  249.97   38.10
  -6  -2  -3  389.46   49.40
  -6  -2  -3  234.38   36.80
  -6   2   3  274.47   19.70
  -6   2   3  233.18   34.20
   6   2  -3  260.17   28.20
   7   2   3  396.56   36.00
   7  -2  -3  390.46   39.60
   7   2   3  466.35   45.80
  -7   2  -3  400.66   40.00
  -7   2  -3  451.35   42.40
  -7  -2   3  432.56   46.90
   7   2   3  531.55   51.29
  -7  -2  -3  421.96   42.20
  -7   2   3  383.16   50.59
  -7  -2  -3  447.96   46.90
   7   2  -3  347.07   37.50
  -7   2   3  334.47   25.10
  -7  -2  -3  391.66   39.10
   7  -2   3  390.46   38.20
   8  -2  -3  109.99   29.10
  -8   2  -3  166.88   33.20
   8   2   3  111.79   21.50
   8   2   3  207.08   45.80
  -8  -2   3   83.09   30.50
  -8  -2   3   80.99   25.30
  -8   2  -3  164.78   38.70
  -8   2  -3   98.19   27.30
   8   2   3  103.79   29.80
  -8  -2  -3  126.19   29.50
   8  -2   3  184.38   33.80
   8  -2   3  135.79   31.70
  -8  -2  -3   92.39   23.80
  -8   2   3   98.69   26.80
  -8  -2  -3  109.09   35.30
   8   2  -3  128.39   30.60
  -8   2   3  105.99   29.20
  -1   2  -4   53.49   11.30
  -1   2  -4   60.09   12.90
  -1  -2   4   47.70   10.80
  -1   2  -4   60.89   11.20
   1   2   4   48.50   14.20
   1  -2  -4   50.39   13.90
  -1   2  -4   51.79   11.80
  -1   2  -4   33.70   12.20
  -1  -2   4   51.49   11.70
  -1  -2   4   64.09   15.90
   1   2   4   52.19   11.60
   1  -2  -4   52.29   12.70
   1   2   4   29.40    7.90
  -1  -2   4   31.60   10.30
   1   2   4   57.19   12.40
  -1   2  -4   51.99    8.80
   1   2  -4   39.70   10.00
   1  -2   4   28.90    9.90
  -1   2   4   38.20    9.80
   1  -2   4   49.20   11.90
   1   2  -4   66.29    8.50
  -1  -2  -4   61.39   10.10
   1   2  -4   61.29   13.20
   1   2  -4  103.09   19.00
  -1  -2  -4   31.90   12.80
   1   2  -4   29.00   10.90
  -1  -2  -4   53.79   11.60
  -1   2   4   32.20   11.80
  -1   2   4   58.59   13.70
  -1   2   4   42.80   10.10
  -1  -2  -4   61.19   12.70
   1  -2   4   41.10    7.70
  -2  -2   4 2235.98   94.99
   2  -2  -4 2142.89   80.89
  -2   2  -4 2212.78   86.79
   2   2   4 2209.78   91.79
   2   2   4 2384.06   96.99
  -2   2  -4 2141.79   90.89
   2   2   4 2120.89   95.29
   2  -2  -4 2139.69   95.69
  -2  -2   4 2307.97   97.69
  -2  -2   4 2135.59   90.09
  -2   2  -4 2290.17   80.29
   2  -2  -4 2145.69   92.79
   2  -2  -4 2147.69   76.49
  -2   2  -4 2126.49   93.59
  -2   2  -4 2074.89   88.19
   2  -2   4 2196.18   92.19
  -2  -2  -4 2034.40   92.39
  -2  -2  -4 2157.78   90.09
   2  -2   4 2342.37   94.99
  -2   2   4 2091.39   84.79
  -2  -2  -4 2052.19   96.69
  -2  -2  -4 2057.39   87.09
  -2   2   4 2125.29   93.69
  -2   2   4 2400.46   82.29
   2   2  -4 2172.38   88.99
   2   2  -4 2203.48   85.09
   2  -2   4 2170.78   80.99
  -3   2  -4 2635.44  107.59
   3  -2  -4 2484.15  104.59
  -3   2  -4 2419.26  107.29
   3   2   4 2496.45  108.99
   3   2   4 2339.47  103.59
  -3  -2   4 2534.55  105.09
   3   2   4 2551.44  111.39
  -3  -2   4 2581.44  109.29
  -3   2  -4 2578.84  103.69
   3  -2  -4 2434.76   98.29
   3  -2   4 2471.65  106.49
  -3  -2  -4 2486.95  105.89
   3  -2   4 2503.65   94.79
   3   2  -4 2523.25  103.59
   3   2  -4 2483.25   94.49
  -3  -2  -4 2304.27  109.99
  -3  -2  -4 2559.74  103.89
  -3  -2  -4 2469.05  104.79
  -3   2   4 2579.64   98.49
  -3   2   4 2495.95  107.19
   3  -2   4 2563.84  107.99
  -4  -2   4 1407.16   76.79
  -4   2  -4 1470.95   75.29
   4  -2  -4 1567.54   69.99
  -4   2  -4 1333.67   73.29
   4   2   4 1421.86   73.39
   4   2   4 1554.74   77.69
  -4   2  -4 1640.24   75.09
  -4  -2   4 1516.25   75.89
   4   2   4 1382.96   77.69
   4   2  -4 1533.65   75.19
  -4   2   4 1424.16   69.79
   4  -2   4 1503.25   66.09
  -4  -2  -4 1500.25   75.09
   4  -2   4 1439.06   73.69
   4  -2   4 1464.75   76.59
  -4   2   4 1496.35   76.99
  -4  -2  -4 1423.96   75.29
   4   2  -4 1391.16   64.69
  -5   2  -4  586.54   44.90
   5   2   4  555.54   43.80
  -5   2  -4  615.04   49.40
   5   2   4  541.15   47.40
   5   2   4  522.85   44.90
  -5   2  -4  586.14   43.30
   5  -2  -4  622.94   41.80
  -5   2  -4  602.54   45.80
  -5  -2   4  592.44   46.40
  -5  -2   4  599.24   48.70
   5  -2   4  587.64   46.80
  -5   2   4  647.74   48.60
  -5  -2  -4  498.95   44.90
   5   2  -4  674.23   48.40
  -5  -2  -4  610.14   45.20
   5   2  -4  646.24   39.60
  -5   2   4  626.04   44.40
   5  -2   4  603.64   39.20
   5  -2   4  576.74   43.90
  -6  -2   4   60.59   22.20
  -6   2  -4   84.29   24.30
   6   2   4   53.79   21.50
   6   2   4   80.39   23.40
  -6  -2   4   97.29   22.60
   6  -2  -4   71.49   17.00
  -6   2  -4   73.09   19.50
  -6   2  -4  101.99   26.80
   6   2   4   77.99   21.40
  -6  -2  -4   70.89   21.00
  -6  -2  -4  109.99   28.00
  -6   2   4   56.19   17.00
   6   2  -4  123.29   24.50
   6  -2   4   95.99   20.70
  -6  -2  -4   90.59   21.70
  -6   2   4   81.49   24.60
   6  -2   4   42.50   17.80
   6   2  -4  105.99   26.10
  -7   2  -4   23.30   15.20
   7   2   4   37.20   20.20
  -7   2  -4   28.90   12.90
   7   2   4   17.60   13.80
   7  -2  -4   24.80   13.80
   7   2   4   56.49   18.90
  -7   2  -4   35.30   17.00
  -7  -2   4   38.80   19.70
  -7   2   4   50.49   21.60
   7   2  -4   45.70   19.90
  -7  -2  -4   34.80   16.60
  -7  -2  -4   18.00   13.00
   7  -2   4   23.90   14.70
  -7  -2  -4   28.80   13.80
  -7   2   4    5.30   10.50
   8   2   4  165.28   42.20
   8   2   4   82.79   25.60
   8  -2  -4   63.99   24.80
  -8  -2   4  158.08   39.00
  -8   2  -4  104.99   29.70
  -8  -2   4  114.79   34.20
  -8   2  -4  132.69   29.50
   8   2   4   97.29   22.80
  -8   2  -4  121.69   34.90
  -8  -2  -4   83.39   22.30
  -8  -2  -4  109.29   27.90
   8  -2   4  174.48   40.90
  -8  -2  -4  120.69   36.60
   8  -2   4   95.99   24.70
   8   2  -4   90.79   25.90
  -8   2   4  172.88   38.60
  -8   2   4  156.18   40.30
   0  -2  -5   -7.40    3.60
   0  -2  -5   -3.80    6.50
   0   2  -5   -4.00    5.50
   0   2   5    6.00    6.50
   0  -2   5    7.40    7.10
   0   2  -5   -3.20    6.20
   0   2  -5    3.20    4.00
   0  -2  -5   -3.80    3.50
   0   2  -5    2.70    4.90
   0   2   5   -2.50    6.60
   0   2   5    0.30    7.70
   0   2  -5   -2.40    3.90
   0  -2  -5   13.70    9.10
   0  -2   5    1.10    6.60
   0   2  -5    1.30    6.50
   0  -2   5    0.80    7.50
   0   2  -5   -0.20    4.20
   1   2   5 3813.22  147.09
  -1   2  -5 3795.32  145.99
  -1   2  -5 3655.63  140.79
  -1  -2   5 3622.14  138.39
  -1  -2   5 3886.41  150.78
  -1  -2   5 3946.01  146.89
  -1   2  -5 3629.34  133.39
   1   2   5 3578.54  149.19
   1  -2  -5 3460.55  143.99
  -1   2  -5 3492.45  138.19
   1  -2  -5 3339.57  144.29
  -1   2  -5 3890.61  140.09
  -1   2  -5 3990.00  152.78
  -1  -2  -5 3841.72  145.49
  -1   2   5 3505.65  143.69
   1  -2   5 3789.92  142.69
  -1   2   5 3743.33  146.39
  -1  -2  -5 3580.74  142.49
   1   2  -5 3645.74  140.19
   1  -2   5 3893.01  146.49
   1   2  -5 3585.14  137.39
  -1  -2  -5 3763.32  152.48
   1  -2   5 3585.74  132.39
   1   2  -5 3751.32  143.49
   1   2  -5 3750.22  147.99
  -1  -2  -5 3493.75  144.49
  -1   2   5 3661.23  140.99
  -1   2   5 3901.81  154.98
  -2   2  -5 4417.46  171.18
  -2  -2   5 4552.94  181.88
   2   2   5 4816.22  175.78
  -2   2  -5 4838.72  172.28
  -2  -2   5 4563.04  179.88
   2   2   5 4593.34  181.98
   2  -2  -5 4440.56  177.08
   2   2   5 4723.13  181.58
  -2   2  -5 4648.04  179.98
  -2   2  -5 4540.35  174.28
   2  -2  -5 4647.63  160.28
   2  -2  -5 4674.73  182.28
  -2  -2   5 4556.74  166.68
  -2   2  -5 4711.53  184.88
  -2  -2  -5 4689.43  173.68
  -2   2   5 5060.49  190.38
   2  -2   5 4664.93  177.28
  -2   2   5 4580.74  179.68
  -2  -2  -5 4554.64  178.08
  -2  -2  -5 4424.76  168.88
   2  -2   5 4805.52  163.78
   2   2  -5 4637.04  170.68
   2  -2   5 4758.92  179.78
  -2   2   5 4892.01  170.78
  -2  -2  -5 4651.53  186.08
   2   2  -5 4669.23  169.28
  -3   2  -5  133.29   24.30
   3   2   5  141.89   25.40
  -3  -2   5  125.29   20.40
  -3   2  -5  121.39   20.60
  -3  -2   5  134.09   26.80
  -3  -2   5  116.89   25.10
   3  -2  -5  119.59   21.80
   3  -2  -5  154.98   16.70
  -3   2  -5  139.99   20.80
   3   2   5   97.69   18.90
   3   2   5  155.88   28.20
  -3   2  -5  188.78   26.40
   3  -2  -5  167.48   28.80
   3  -2   5  132.89   14.70
  -3  -2  -5  273.97   37.90
  -3  -2  -5  176.48   25.80
   3  -2   5  137.99   22.80
  -3   2   5  219.88   33.70
   3  -2   5  192.28   29.50
  -3   2   5  178.18   22.50
   3   2  -5  176.18   16.30
   3   2  -5  181.18   17.30
   3   2  -5  183.18   25.60
  -3   2   5  156.18   16.40
  -3  -2  -5  155.58   22.10
  -3  -2  -5  196.28   36.10
  -4  -2   5  312.97   30.10
   4  -2  -5  246.18   24.60
  -4  -2   5  333.37   34.90
  -4   2  -5  302.27   29.40
   4   2   5  303.47   40.10
  -4   2  -5  232.78   31.00
  -4   2  -5  242.28   32.40
   4   2   5  325.47   34.60
   4   2   5  271.67   28.10
  -4  -2  -5  271.27   38.60
  -4  -2  -5  266.47   29.30
  -4   2   5  323.37   26.90
   4   2  -5  277.67   28.00
  -4   2   5  319.77   33.20
   4   2  -5  278.07   23.20
  -4  -2  -5  281.27   28.50
   4  -2   5  304.07   32.60
   4  -2   5  332.17   25.10
  -4  -2  -5  236.48   36.20
   4  -2   5  336.47   33.90
  -5   2  -5  485.75   43.40
  -5   2  -5  501.05   43.10
   5   2   5  534.25   46.30
  -5   2  -5  468.55   44.50
  -5  -2   5  546.95   44.50
   5   2   5  483.45   41.00
  -5  -2   5  466.65   45.30
   5  -2  -5  457.05   36.40
   5   2   5  526.55   47.60
  -5   2  -5  488.45   40.30
   5  -2   5  538.55   43.60
  -5  -2  -5  464.55   42.90
  -5  -2  -5  500.85   42.30
   5  -2   5  514.55   45.80
   5   2  -5  492.25   35.10
   5   2  -5  484.45   41.30
  -5   2   5  485.75   44.80
   5  -2   5  514.05   35.80
  -5   2   5  519.55   39.60
   6   2   5  181.78   35.60
  -6   2  -5  194.18   34.30
  -6   2  -5  233.48   39.80
  -6   2  -5  123.79   23.70
  -6  -2   5  157.78   30.10
  -6  -2   5  253.87   45.80
   6   2   5  174.88   32.10
   6   2   5  169.98   30.40
   6  -2  -5  222.08   29.70
  -6   2  -5  167.38   35.00
  -6  -2  -5  274.47   46.50
  -6   2   5  139.79   26.60
   6   2  -5  280.77   28.40
  -6  -2  -5  234.48   37.90
   6  -2   5  204.18   34.30
   6   2  -5  252.57   38.10
  -6  -2  -5  179.08   30.30
  -6   2   5  183.18   37.20
   6  -2   5  191.78   28.30
   7   2   5   47.20   21.10
   7  -2  -5   22.60   13.90
   7   2   5   19.70   11.70
  -7   2  -5   38.10   13.40
  -7  -2   5   59.99   24.90
  -7   2  -5   27.40   15.90
  -7   2  -5   74.99   26.10
   7   2   5    3.10   15.10
  -7  -2  -5   56.19   22.30
   7  -2   5   35.90   14.10
  -7  -2  -5   48.30   24.40
   7   2  -5   45.20   16.70
  -7   2   5   25.40   15.30
   7   2  -5   23.60   15.10
  -7  -2  -5   36.20   20.30
   7  -2   5   58.89   23.20
  -7   2   5   50.39   22.20
   0  -2  -6 5680.93  220.48
   0   2  -6 6300.07  221.28
   0   2  -6 5576.94  211.38
   0  -2  -6 5991.00  228.78
   0   2  -6 6314.67  220.58
   0   2  -6 6251.87  228.58
   0  -2  -6 5671.73  219.28
   0   2  -6 5545.44  211.78
   1  -2  -6 1831.72   91.79
  -1   2  -6 1956.40   81.89
  -1   2  -6 2113.29   88.29
  -1   2  -6 1970.60   88.79
   1  -2  -6 2077.49   95.39
  -1   2  -6 1948.41   97.79
  -1   2  -6 1907.11   85.39
   1   2   6 2033.20   98.69
  -1  -2   6 1904.41   95.99
  -1  -2   6 1850.61   86.69
   1   2   6 1976.90   90.19
  -1  -2   6 1917.71   92.39
   1   2   6 2009.40   95.19
   1   2  -6 1916.81   95.09
  -1   2   6 1935.21   89.49
   1   2  -6 1946.71   88.89
   1   2  -6 2033.40   84.59
   1   2  -6 1991.90   86.39
   1   2  -6 1933.01   90.49
  -1  -2  -6 1941.01   92.59
  -1   2   6 1949.70   93.29
  -1  -2  -6 2022.60  100.59
  -1  -2  -6 2085.69   91.59
  -1  -2  -6 2027.90   92.79
   1   2  -6 1978.10   76.99
   1  -2   6 1908.31   88.69
   1  -2   6 1984.50   93.39
   1   2  -6 2033.90   89.19
  -1   2   6 1965.50  100.59
   2  -2  -6  424.16   23.40
   2   2   6  374.36   36.50
   2  -2  -6  391.36   36.00
  -2   2  -6  384.16   25.70
  -2   2  -6  426.86   33.80
   2  -2  -6  441.56   22.90
  -2   2  -6  408.86   32.70
   2   2   6  416.46   33.50
  -2  -2   6  422.66   32.20
   2  -2  -6  369.16   34.90
  -2   2  -6  483.35   43.00
  -2  -2   6  485.85   32.50
   2   2   6  421.16   38.10
  -2   2  -6  473.55   34.40
  -2   2  -6  485.25   39.50
  -2  -2   6  404.26   40.00
  -2   2   6  425.46   24.60
  -2  -2  -6  384.56   34.90
   2  -2   6  488.25   28.80
  -2  -2  -6  501.85   35.30
   2  -2   6  430.96   37.70
   2   2  -6  396.96   31.30
  -2  -2  -6  369.56   39.20
   2   2  -6  440.56   36.40
   2  -2   6  425.06   35.40
  -2   2   6  395.16   31.80
   2   2  -6  420.06   30.60
  -2  -2  -6  434.96   30.40
  -2   2   6  413.26   37.10
  -3   2  -6  350.96   29.90
  -3  -2   6  306.87   28.70
  -3  -2   6  229.48   37.40
  -3  -2   6  334.37   49.00
   3   2   6  286.27   28.50
   3   2   6  339.67   43.10
  -3   2  -6  345.87   30.70
   3  -2  -6  322.47   33.00
  -3   2  -6  298.87   42.10
  -3   2  -6  338.97   32.20
   3  -2  -6  347.27   35.10
  -3   2  -6  296.87   22.40
   3   2   6  326.87   34.40
  -3   2  -6  254.87   35.80
   3  -2  -6  287.67   22.50
   3  -2   6  207.28   31.50
  -3  -2  -6  315.47   44.50
   3  -2   6  226.78   34.20
   3  -2   6  287.17   22.60
  -3   2   6  263.97   41.00
  -3  -2  -6  266.37   27.10
  -3   2   6  281.67   22.60
   3   2  -6  280.57   26.40
   3   2  -6  287.27   25.20
  -3   2   6  272.67   41.00
  -3  -2  -6  256.47   26.60
  -3   2   6  274.47   25.80
  -3  -2  -6  296.47   30.60
  -4   2  -6 1165.38   71.89
   4  -2  -6  999.90   69.79
  -4   2  -6 1143.69   61.59
   4   2   6 1129.29   65.29
  -4   2  -6 1137.09   64.99
  -4  -2   6 1187.48   66.49
  -4  -2   6 1021.40   69.79
  -4  -2   6 1094.59   74.39
   4   2   6 1173.78   73.29
   4   2   6 1158.58   73.69
  -4   2  -6 1253.07   70.59
   4  -2  -6 1197.08   61.59
   4  -2  -6 1067.29   66.69
  -4  -2  -6 1123.89   67.29
   4  -2   6 1150.98   71.09
   4   2  -6 1111.19   62.49
   4   2  -6 1117.39   55.59
   4  -2   6 1186.98   57.29
  -4  -2  -6 1134.89   76.19
   4  -2   6 1121.39   69.89
  -4  -2  -6 1137.59   63.79
  -4  -2  -6 1207.88   67.99
  -4   2   6 1046.70   57.69
  -4   2   6 1160.78   71.59
   5  -2  -6  298.07   49.20
   5   2   6  223.18   37.50
  -5  -2   6  389.16   55.49
  -5   2  -6  291.87   37.90
   5   2   6  291.37   32.20
  -5   2  -6  286.57   40.90
  -5   2  -6  239.98   34.90
  -5   2  -6  376.86   36.80
  -5  -2   6  377.56   49.80
   5  -2  -6  305.57   29.70
   5   2  -6  343.27   29.00
  -5   2   6  266.07   28.70
   5  -2   6  311.17   28.20
   5  -2   6  432.66   57.49
   5   2  -6  317.77   42.70
  -5   2   6  291.37   42.70
  -5  -2  -6  299.17   38.80
   5  -2   6  229.18   35.70
  -5  -2  -6  337.57   36.10
   6  -2  -6  336.57   43.40
  -6   2  -6  317.47   52.29
   6   2   6  245.88   37.10
   6   2   6  331.27   48.60
  -6   2  -6  270.17   42.20
   6  -2  -6  363.16   56.29
  -6  -2   6  255.17   43.10
  -6  -2   6  269.67   39.20
  -6   2  -6  444.06   57.39
  -6  -2  -6  316.67   44.80
   6  -2   6  200.48   42.60
   6   2  -6  262.07   28.80
  -6   2   6  305.17   47.70
   6   2  -6  316.77   44.00
   6  -2   6  247.58   33.00
  -6  -2  -6  285.97   40.90
   6  -2   6  310.17   43.90
  -6   2   6  345.47   35.50
  -6  -2  -6  310.97   48.70
  -7   2  -6  122.79   31.90
  -7   2  -6   47.30   14.30
  -7   2  -6   91.69   27.70
  -7  -2   6   14.80   16.10
   7  -2  -6   92.39   22.50
   7   2   6   60.09   24.10
   7   2   6   63.19   22.20
  -7  -2   6   56.79   21.50
   7   2   6  104.99   27.80
  -7   2   6   51.09   19.00
  -7  -2  -6   77.89   26.30
   7   2  -6   97.89   27.90
   7  -2   6   56.69   20.70
  -7  -2  -6   71.29   26.10
   7  -2   6   90.89   28.90
  -7  -2  -6   73.99   23.70
   7  -2   6   90.49   21.90
   7   2  -6   98.19   23.00
  -7   2   6   82.09   28.90
   0   2  -7    6.90    8.50
   0   2   7    2.00    6.80
   0  -2   7   -2.10    8.80
   0  -2   7   -9.00    4.10
   0   2   7    1.90    6.20
   0  -2  -7    0.20    6.20
   0   2   7   -3.20    7.90
   0   2  -7   -2.90    4.10
   0   2  -7    0.00    4.10
   0   2  -7    2.40    8.00
   0  -2  -7   -3.60    7.90
   0   2  -7   -1.90    4.30
   0  -2  -7   -0.30    6.00
   0  -2   7   -0.60    7.00
   0   2  -7    1.30    5.70
   0  -2  -7   -6.70    5.50
   0   2  -7   -0.30    7.80
  -1  -2   7  260.07   38.00
  -1   2  -7  176.48   19.50
   1  -2  -7  174.18   30.10
  -1   2  -7  190.28   28.90
  -1  -2   7  246.58   34.60
  -1   2  -7  224.78   35.70
   1  -2  -7  135.99   25.40
   1   2   7  261.27   34.70
   1   2   7  195.88   33.40
  -1  -2   7  129.29   27.40
   1   2   7  125.39   27.10
  -1   2  -7  209.78   32.40
  -1   2  -7  240.88   24.90
   1  -2  -7  268.07   39.20
  -1   2  -7  211.08   26.30
   1   2  -7  190.58   31.30
  -1   2   7  182.38   36.10
  -1  -2  -7  228.58   35.90
   1   2  -7  193.58   25.80
  -1  -2  -7  155.58   27.70
  -1  -2  -7  229.08   39.90
   1   2  -7  197.58   31.00
   1  -2   7  147.79   27.60
   1   2  -7  161.58   24.90
   1   2  -7  184.08   16.80
  -1  -2  -7  215.38   36.40
   1   2  -7  212.78   36.40
   1   2  -7  168.58   27.20
  -1   2   7  128.39   25.30
  -1   2   7  140.69   23.70
  -2   2  -7 1872.21   95.69
  -2  -2   7 1826.62   99.89
   2  -2  -7 1890.61   72.59
  -2   2  -7 1846.62   79.29
  -2   2  -7 1790.82  101.19
   2  -2  -7 1758.02   93.69
   2   2   7 1915.11   98.09
  -2   2  -7 1842.52   89.29
  -2   2  -7 1890.01   89.59
   2   2   7 1860.01   97.79
  -2  -2   7 1834.82   85.19
   2   2   7 1827.72   89.19
  -2   2  -7 2047.10   90.29
   2  -2  -7 1774.92   95.19
  -2  -2   7 1823.02   85.39
   2  -2  -7 1851.31   71.49
  -2   2   7 1871.61   88.09
   2  -2   7 1908.31   94.29
   2  -2   7 1864.11   80.09
  -2  -2  -7 1918.81   93.89
  -2  -2  -7 1814.12  101.59
  -2  -2  -7 2021.40   84.09
  -2   2   7 1859.51   96.59
   2   2  -7 1838.82   91.89
  -2  -2  -7 1941.01   89.89
   2   2  -7 1870.31   70.39
   2   2  -7 1881.11   93.79
  -2   2   7 1823.92   73.29
  -2  -2  -7 1899.31   94.49
  -2   2   7 1904.11  105.29
   2   2  -7 1962.30   84.59
   2   2  -7 1742.83   85.99
   2  -2   7 2003.40   97.59
  -3   2  -7 1128.19   52.69
   3   2   7 1057.49   70.39
   3   2   7 1156.28   72.99
   3  -2  -7 1090.89   67.49
  -3   2  -7 1170.08   71.49
  -3  -2   7  903.21   66.19
   3  -2  -7  958.30   67.79
   3  -2  -7 1074.09   50.19
  -3   2  -7  987.30   63.09
  -3  -2   7  963.70   70.59
  -3  -2   7 1069.69   60.89
  -3   2  -7 1078.99   74.29
  -3   2  -7 1106.89   62.29
  -3   2  -7 1073.09   62.19
   3   2   7 1080.39   62.89
  -3  -2  -7 1046.00   59.59
  -3   2   7 1032.60   75.49
   3  -2   7 1016.40   67.79
  -3  -2  -7  991.80   73.39
  -3   2   7 1097.39   52.29
   3  -2   7 1035.50   53.09
  -3  -2  -7 1114.59   66.99
   3   2  -7 1106.99   58.79
   3   2  -7  993.70   56.09
  -3   2   7 1154.78   71.29
   3  -2   7  992.80   65.69
  -3   2   7 1123.69   58.59
  -3  -2  -7 1055.69   60.29
   4   2   7  319.47   42.90
  -4   2  -7  405.46   35.60
  -4  -2   7  397.16   57.69
   4   2   7  368.56   35.10
  -4   2  -7  364.66   35.30
   4  -2  -7  370.16   30.00
  -4  -2   7  438.76   63.09
  -4   2  -7  352.56   46.90
   4   2   7  318.87   45.30
  -4  -2   7  338.67   34.00
   4  -2  -7  393.76   56.99
   4   2  -7  385.56   29.00
  -4   2   7  277.17   43.10
   4  -2   7  386.76   40.70
  -4   2   7  310.87   53.49
  -4  -2  -7  348.17   34.90
  -4  -2  -7  361.86   33.90
  -4   2   7  303.27   27.70
   4  -2   7  358.76   28.60
  -4  -2  -7  359.66   37.10
   4   2  -7  355.26   32.80
  -4   2   7  307.47   27.00
   4  -2   7  308.87   43.50
   5  -2  -7  181.38   40.80
  -5   2  -7  121.49   25.30
   5  -2  -7  155.48   28.10
  -5  -2   7  131.59   29.70
  -5   2  -7  140.69   31.40
  -5   2  -7  141.59   27.90
   5   2   7  127.49   27.50
   5   2   7   97.89   26.20
  -5  -2   7  169.88   31.50
  -5  -2   7  127.59   33.80
   5  -2   7  135.09   31.10
   5  -2   7  156.58   31.90
   5   2  -7  131.49   21.80
  -5  -2  -7  113.49   29.20
   5  -2   7  152.88   24.20
  -5   2   7  159.78   26.20
  -5   2   7   93.89   32.60
   5   2  -7  159.28   28.40
  -5  -2  -7  152.68   33.80
  -5   2   7  162.38   35.20
  -6   2  -7  322.47   53.29
  -6  -2   7  256.37   45.60
  -6  -2   7  265.27   49.40
   6   2   7  260.67   43.90
  -6   2  -7  299.57   46.90
   6   2   7  262.47   54.99
   6  -2  -7  290.87   40.00
  -6   2  -7  285.27   42.40
  -6  -2   7  381.76   52.89
   6   2   7  257.77   38.90
   6  -2  -7  251.97   43.70
   6  -2   7  215.38   38.30
  -6  -2  -7  306.47   41.60
   6  -2   7  325.77   52.59
   6  -2   7  312.17   31.20
  -6   2   7  337.57   35.60
  -6  -2  -7  295.97   42.40
   6   2  -7  270.17   41.60
  -6   2   7  322.47   50.59
  -6  -2  -7  392.66   56.59
   6   2  -7  361.66   33.40
  -7  -2   7  215.18   37.70
   7   2   7  257.87   50.79
  -7  -2   7  309.87   57.89
   7  -2  -7  252.37   38.60
  -7  -2   7  324.47   61.29
  -7   2  -7  204.98   35.80
  -7   2  -7  191.58   40.10
   7  -2  -7  329.67   55.79
   7   2   7  255.87   41.30
  -7   2  -7  215.38   37.60
   7   2   7  334.07   52.29
  -7  -2  -7  286.17   50.09
   7  -2   7  312.97   53.19
  -7   2   7  414.56   64.09
   7   2  -7  262.87   42.80
   7  -2   7  303.17   32.70
   7   2  -7  315.07   42.60
  -7   2   7  274.97   41.60
  -7  -2  -7  266.67   50.19
  -7  -2  -7  312.67   53.59
   7  -2   7  235.18   40.90
   0  -2  -8 4549.14  196.58
   0   2  -8 4544.55  184.68
   0  -2  -8 4384.96  184.08
   0  -2  -8 4432.06  160.38
   0   2  -8 4545.55  171.38
   0   2  -8 4689.43  196.08
   0   2   8 4430.46  185.68
   0  -2   8 4614.04  184.58
   0   2  -8 4638.84  179.38
   0  -2   8 4759.02  187.08
   0   2  -8 4402.16  176.88
   0   2  -8 4443.56  174.18
   0   2   8 4353.16  181.68
   0   2  -8 4827.02  186.98
   0  -2   8 4912.51  196.48
   0  -2  -8 4453.55  187.08
   0   2   8 4715.33  199.08
   0  -2  -8 4350.16  186.48
  -1  -2   8 1130.19   74.79
   1  -2  -8 1001.30   67.89
  -1   2  -8 1057.59   61.49
  -1   2  -8 1107.19   61.79
  -1  -2   8 1002.80   66.89
  -1   2  -8  967.00   65.99
  -1   2  -8 1088.59   58.29
  -1   2  -8 1068.29   65.49
  -1   2  -8 1113.79   60.59
   1  -2  -8 1032.80   66.89
   1   2   8 1128.89   64.69
   1   2   8 1124.89   75.09
   1  -2  -8  998.50   70.19
  -1   2  -8  977.70   72.09
  -1  -2   8 1105.59   64.99
   1   2   8 1087.89   70.69
  -1   2   8 1102.09   66.89
  -1   2   8  979.80   73.49
   1   2  -8  939.91   61.69
   1   2  -8 1099.49   63.69
   1   2  -8 1085.99   72.19
  -1  -2  -8 1107.19   65.49
  -1  -2  -8 1060.39   75.69
   1   2  -8 1019.80   65.19
   1  -2   8  981.40   66.79
   1   2  -8 1056.59   56.49
  -1  -2  -8  984.70   65.99
   1   2  -8 1087.39   51.89
  -1  -2  -8 1000.00   65.89
   1   2  -8 1034.80   60.79
   2   2   8  486.05   40.30
  -2   2  -8  472.15   49.99
  -2   2  -8  449.95   32.40
  -2   2  -8  439.66   37.50
  -2  -2   8  427.06   37.00
  -2   2  -8  504.95   40.30
   2  -2  -8  469.05   44.00
  -2  -2   8  410.46   56.19
  -2  -2   8  478.45   45.50
  -2   2  -8  472.35   40.60
  -2  -2   8  482.25   36.00
   2  -2  -8  515.45   46.00
   2   2   8  436.46   44.80
  -2   2  -8  518.75   52.49
  -2  -2  -8  441.96   41.90
   2   2  -8  506.55   40.00
   2  -2   8  495.75   43.40
   2   2  -8  414.06   24.80
   2   2  -8  488.65   42.60
  -2  -2  -8  438.26   38.30
  -2  -2  -8  480.35   65.99
  -2  -2  -8  418.96   41.20
  -2   2   8  502.15   52.89
   2  -2   8  450.95   44.10
   2   2  -8  504.55   50.69
  -2  -2  -8  448.56   33.40
  -2   2   8  499.05   46.10
  -2   2   8  415.16   38.30
   2   2  -8  433.76   33.50
   2  -2   8  442.36   32.30
  -3  -2   8  133.59   32.90
   3   2   8  104.59   23.60
  -3   2  -8   68.09   17.00
  -3  -2   8   58.29   17.60
  -3   2  -8  112.69   18.70
   3   2   8   99.49   24.90
   3  -2  -8  123.99   17.20
  -3   2  -8   79.79   19.90
  -3  -2   8   79.69   19.50
  -3  -2   8   84.79   29.30
   3   2   8   90.99   28.20
   3  -2  -8  131.39   31.40
  -3   2  -8   73.19   20.00
  -3  -2  -8   74.59   21.30
  -3   2   8  114.49   26.30
   3  -2   8   72.49   21.10
   3   2  -8  104.69   22.50
  -3   2   8  123.09   18.70
   3  -2   8  135.69   26.10
   3   2  -8  147.69   25.30
  -3   2   8  102.79   23.50
   3  -2   8  126.19   20.50
  -3  -2  -8   68.49   18.20
  -3   2   8  119.69   30.70
  -3  -2  -8  122.89   23.60
  -3  -2  -8  142.79   31.90
   3   2  -8   78.19   20.10
   4   2   8  660.13   60.29
   4  -2  -8  628.44   40.80
   4  -2  -8  637.54   58.29
  -4   2  -8  614.04   52.69
  -4  -2   8  674.33   59.09
   4   2   8  632.84   49.80
  -4  -2   8  613.14   47.70
  -4   2  -8  604.94   48.70
  -4   2  -8  635.34   50.49
  -4  -2   8  728.63   65.09
   4   2   8  700.73   60.89
  -4   2   8  729.93   68.09
  -4  -2  -8  660.03   49.99
   4  -2   8  761.82   60.29
   4   2  -8  746.53   44.00
  -4  -2  -8  626.14   51.99
   4   2  -8  687.43   47.40
  -4  -2  -8  719.73   50.69
   4  -2   8  616.34   57.09
  -4   2   8  631.94   43.00
  -4   2   8  607.24   56.69
  -4   2   8  678.73   42.90
   4  -2   8  673.13   42.40
   5  -2  -8  316.37   51.09
   5  -2  -8  448.16   39.30
   5   2   8  418.36   41.30
  -5  -2   8  374.96   53.59
   5   2   8  428.76   54.09
  -5  -2   8  464.05   43.40
  -5   2  -8  469.25   47.30
  -5   2  -8  432.96   43.00
  -5  -2   8  553.04   60.49
  -5   2  -8  421.56   40.90
  -5   2   8  457.15   37.70
   5   2  -8  480.75   36.50
   5   2  -8  432.96   40.50
  -5   2   8  541.85   54.29
   5  -2   8  472.05   49.60
  -5  -2  -8  436.06   44.10
  -5  -2  -8  446.96   59.39
  -5  -2  -8  434.16   45.00
  -5   2   8  337.97   57.49
   5  -2   8  453.95   35.20
   6   2   8  101.49   25.90
  -6   2  -8  154.28   36.40
  -6   2  -8  134.89   30.00
  -6  -2   8  170.48   36.80
   6   2   8  153.58   38.30
   6  -2  -8  197.38   44.20
   6   2   8  147.79   36.20
  -6   2  -8  127.19   29.80
  -6  -2   8  167.78   40.20
  -6   2  -8  116.19   29.30
  -6  -2   8  275.47   59.89
   6  -2  -8  182.18   30.80
   6  -2   8  132.69   23.90
  -6   2   8  200.78   34.30
  -6  -2  -8   96.79   24.30
  -6   2   8  134.99   43.00
   6   2  -8  171.78   31.90
  -6   2   8  160.08   37.10
  -6  -2  -8  219.68   44.80
   6   2  -8  206.38   34.20
   6  -2   8  116.79   32.20
   6  -2   8  100.29   28.20
  -6  -2  -8  107.49   30.60
   0  -2   9    1.90   12.70
   0   2  -9   -4.00    5.70
   0   2  -9    2.30    6.10
   0  -2  -9    7.10    9.50
   0   2   9   -2.20    6.10
   0   2  -9    7.80    9.50
   0   2   9    4.40   11.40
   0  -2   9   -6.60    8.20
   0  -2   9   -4.90    8.10
   0   2  -9   -5.10    4.80
   0  -2  -9    7.10   11.30
   0   2   9   11.40   15.90
   0   2  -9    6.60    9.40
  -1   2  -9  902.41   56.59
  -1   2  -9  956.70   60.39
  -1   2  -9  989.30   65.49
  -1   2  -9  876.11   55.09
   1   2   9 1017.30   70.19
   1   2   9  990.60   62.99
   1   2   9  935.91   72.39
   1  -2  -9  874.41   64.49
  -1  -2   9  991.80   73.89
  -1  -2   9  840.02   64.69
   1  -2  -9  904.81   64.89
  -1   2  -9  959.20   58.99
  -1  -2   9  868.61   60.39
   1   2  -9 1010.40   64.59
  -1   2   9  985.30   76.59
   1   2  -9  955.60   49.99
  -1  -2  -9  803.52   59.49
   1   2  -9  910.51   53.49
  -1   2   9  986.40   65.69
   1   2  -9  948.41   59.99
   1  -2   9 1083.69   69.69
  -1  -2  -9  937.21   65.59
   1   2  -9  934.21   61.49
  -2   2  -9 1929.11   98.19
  -2   2  -9 1869.31   94.79
  -2  -2   9 1779.92   92.79
   2  -2  -9 1816.62  103.29
   2   2   9 1800.82   94.29
  -2  -2   9 1943.11  111.49
  -2   2  -9 1870.31   94.19
  -2   2  -9 1795.92   84.79
   2   2   9 1794.42  105.69
  -2  -2   9 1659.33  101.09
  -2   2   9 1777.82  112.69
   2   2  -9 1827.92   74.39
  -2  -2  -9 1953.50   96.09
   2   2  -9 1738.03   97.09
   2  -2   9 1964.10  105.59
   2   2  -9 1818.62   94.39
  -2   2   9 1867.61   97.19
   2   2  -9 1881.91   94.79
   2   2  -9 1874.31   86.19
  -2  -2  -9 1961.20  102.49
  -2  -2  -9 1863.21   85.09
  -2   2   9 1854.41  103.99
  -3  -2   9 1204.38   67.49
  -3   2  -9 1159.48   60.19
   3  -2  -9 1297.97   83.59
   3   2   9 1107.39   80.99
  -3  -2   9 1152.28   81.09
  -3   2  -9 1146.69   72.49
  -3   2  -9 1191.28   74.19
  -3  -2   9 1163.28   86.29
   3   2   9 1175.28   71.79
  -3   2  -9 1156.48   71.09
  -3  -2   9 1112.29   64.79
   3   2  -9 1197.88   69.49
  -3   2   9 1237.18   70.79
  -3  -2  -9 1103.29   68.29
   3  -2   9 1267.97   81.29
   3   2  -9 1279.57   65.99
  -3  -2  -9 1104.19   74.59
  -3   2   9 1241.68   83.29
   3  -2   9 1163.18   61.49
   3   2  -9 1088.99   75.59
  -3  -2  -9 1108.99   65.49
  -3   2   9 1311.97   93.99
   3  -2   9 1171.68   80.19
  -4   2  -9   13.70   13.40
  -4   2  -9    6.50    9.60
   4   2   9    8.30    9.60
  -4  -2   9   13.20   15.10
   4   2   9   11.50   16.20
  -4  -2   9   44.30   24.30
  -4   2  -9    8.90   10.00
   4  -2  -9   31.60   16.30
  -4   2  -9   25.90   15.40
   4   2  -9   21.20   11.10
  -4  -2  -9    3.50   10.00
   4   2  -9   12.40   11.70
  -4   2   9    0.30   11.70
  -4   2   9   15.80   14.50
   4  -2   9   16.50    9.00
  -4   2   9    6.10   17.70
  -4  -2  -9   18.10   15.00
  -4   2   9   33.00   11.70
   4  -2   9   15.40   15.10
   4  -2   9   11.20   11.60
  -4  -2  -9   30.70   19.20
   5   2   9   48.50   16.70
  -5  -2   9    5.20   13.80
  -5  -2   9   32.50   24.10
   5  -2  -9   18.00   12.40
   5   2   9   29.40   20.20
  -5   2  -9   20.40   16.70
  -5  -2   9   17.00   12.40
   5  -2  -9   30.80   16.90
   5   2   9    9.20   16.30
  -5   2  -9   29.80   15.60
  -5   2  -9   19.40   14.50
  -5  -2  -9   19.50   13.70
   5   2  -9   29.20   12.80
  -5  -2  -9    5.90   12.70
  -5  -2  -9   33.60   18.40
  -5  -2  -9   33.20   17.40
   5  -2   9   53.39   21.60
   5   2  -9   15.40   10.80
   5  -2   9   39.00   13.60
   5  -2   9   24.20   17.70
   5   2  -9   26.00   15.30
  -5   2   9   35.30   13.90
  -5   2   9   52.89   26.30
  -5   2   9   -1.40   16.10
   6   2   9  595.14   63.49
  -6   2  -9  542.05   53.29
   6   2   9  565.24   51.59
   6  -2  -9  580.44   63.89
   6  -2  -9  599.04   49.80
  -6   2  -9  563.94   57.69
   6   2   9  729.23   71.29
  -6   2  -9  665.83   60.39
  -6  -2   9  548.75   51.29
  -6  -2   9  587.34   63.49
  -6  -2   9  645.74   93.09
   6   2  -9  599.84   46.50
  -6   2   9  446.06   43.00
   6   2  -9  634.44   52.69
  -6  -2  -9  516.75   53.49
  -6   2   9  583.44   63.29
   6  -2   9  727.83   68.49
  -6  -2  -9  518.35   53.89
  -6  -2  -9  577.74   58.99
  -6   2   9  636.54   98.29
   6   2  -9  616.74   63.19
   6  -2   9  534.85   58.29
   6  -2   9  554.94   42.40
   0  -2 -10 1144.19   77.49
   0  -2 -10 1192.78   77.49
   0  -2  10 1251.87   79.39
   0   2 -10 1237.78   73.39
   0   2  10 1139.99   79.29
   0   2 -10 1261.37   73.29
   0   2 -10 1090.79   63.89
   0   2 -10 1306.47   69.19
   0   2  10 1217.48   90.19
   0  -2  10 1285.07   89.29
  -1  -2  10 1222.58   78.79
   1  -2 -10 1366.66   85.39
  -1   2 -10 1261.07   76.49
  -1  -2  10 1357.56   94.49
   1  -2 -10 1156.08   81.19
   1   2  10 1332.17   79.49
  -1   2 -10 1415.96   76.69
   1   2  10 1394.16   94.89
  -1   2 -10 1364.56   74.89
  -1   2 -10 1299.57   74.19
  -1  -2  10 1304.57   85.59
   1   2  10 1411.86   90.59
  -1  -2 -10 1226.88   63.89
   1  -2  10 1350.66   86.69
   1   2 -10 1353.76   66.19
   1   2 -10 1449.95   79.79
   1   2 -10 1276.47   79.59
  -1  -2 -10 1386.16   82.29
  -1   2  10 1288.97   83.09
  -1  -2 -10 1420.96   86.79
   1   2 -10 1407.66   70.69
   2   2  10  184.58   42.60
  -2   2 -10  142.39   31.20
   2   2  10  131.09   27.80
  -2  -2  10  140.99   28.40
  -2   2 -10  140.69   26.10
  -2  -2  10  126.39   34.50
  -2   2 -10  156.08   29.80
   2  -2 -10  153.48   22.20
   2  -2 -10  186.38   40.40
  -2  -2  10  134.79   37.10
   2   2 -10  138.49   19.40
  -2  -2 -10  143.69   25.60
   2   2 -10  128.29   23.50
  -2   2  10  129.49   36.80
  -2   2  10  119.69   30.20
   2   2 -10  217.68   40.30
  -2  -2 -10  146.79   35.40
   2   2 -10  171.48   33.30
   2  -2  10  116.79   28.40
  -2  -2 -10  196.68   35.80
  -2   2  10  149.19   33.20
  -3   2 -10  524.95   37.90
  -3   2 -10  526.35   46.40
   3   2  10  447.46   43.10
  -3  -2  10  584.64   63.79
   3  -2 -10  376.36   55.69
   3   2  10  442.66   65.09
  -3  -2  10  421.66   40.90
  -3  -2  10  582.64   57.59
  -3   2 -10  450.45   45.10
  -3   2  10  529.75   76.19
   3  -2  10  510.45   67.99
  -3  -2 -10  460.25   43.10
   3   2 -10  478.55   49.50
   3  -2  10  425.36   35.10
   3  -2  10  446.86   49.40
  -3  -2 -10  455.15   47.50
  -3   2  10  486.15   68.19
  -3  -2 -10  450.65   39.20
   3   2 -10  470.45   38.20
  -3   2  10  432.56   45.50
  -4  -2  10 1301.77   76.99
   4   2  10 1472.15   99.49
  -4  -2  10 1366.06  102.19
  -4  -2  10 1276.07   93.39
   4  -2 -10 1478.55   98.09
  -4   2 -10 1284.77   68.19
  -4   2 -10 1248.78   81.39
   4   2  10 1476.85   98.29
  -4   2 -10 1399.46   87.89
   4   2  10 1364.66   82.29
   4   2 -10 1341.77   91.89
  -4   2  10 1455.15   97.59
   4   2 -10 1310.77   73.39
   4  -2  10 1367.76   93.29
  -4   2  10 1303.27  104.39
  -4   2  10 1331.57   65.99
  -4  -2 -10 1256.07   77.19
   4  -2  10 1373.26   94.09
  -4  -2 -10 1411.16   80.99
   4  -2  10 1422.76   71.49
  -4  -2 -10 1298.97   87.39
  -4   2  10 1393.46   75.79
   5  -2 -10  219.08   44.80
  -5   2 -10  362.56   58.69
   5  -2 -10  313.17   43.00
  -5  -2  10  239.28   51.89
  -5  -2  10  291.87   58.59
   5   2  10  232.28   45.50
   5   2  10  234.28   38.50
   5   2  10  301.07   57.59
  -5   2 -10  284.77   50.79
  -5   2 -10  220.58   38.80
  -5  -2  10  305.67   43.20
   5  -2  10  243.78   45.30
   5  -2  10  262.17   28.00
  -5   2  10  263.87   27.20
   5  -2  10  254.57   46.50
  -5  -2 -10  210.18   42.40
  -5  -2 -10  270.97   40.80
   5   2 -10  204.88   40.80
  -5  -2 -10  401.76   54.89
  -5   2  10  308.37   57.99
   5   2 -10  319.17   42.30
  -5   2  10  257.37   28.20
   5   2 -10  320.77   40.30
  -5   2  10  220.88   54.09
  -5  -2 -10  282.87   43.70
   0   2  11    5.30   12.50
   0   2 -11   -5.40    6.00
   0   2 -11    2.90    6.60
   0  -2 -11   -4.50    6.60
   0   2 -11   -3.10    7.00
   0  -2  11    4.10   14.40
   0  -2  11   -8.80    7.80
   0   2  11   -9.60   14.70
   0  -2 -11   -2.80    7.80
   0   2 -11    2.00    6.90
   1   2  11   70.49   30.40
   1  -2 -11  142.99   33.30
  -1   2 -11   83.99   21.30
   1  -2 -11  104.19   21.90
  -1  -2  11  121.79   39.50
  -1  -2  11  190.38   41.30
   1  -2 -11  113.69   27.70
   1   2  11  156.28   39.00
  -1  -2  11   88.39   23.90
   1   2  11  101.69   26.70
  -1   2 -11  120.99   29.80
  -1   2 -11  145.39   30.40
  -1   2 -11  100.69   24.50
   1  -2  11   99.89   30.10
  -1  -2 -11  104.69   20.10
  -1   2  11  115.99   30.00
   1   2 -11   92.29   25.20
   1   2 -11  121.79   24.40
  -1   2  11  105.19   37.10
  -1  -2 -11   70.39   24.20
   1   2 -11  137.19   28.10
  -1  -2 -11  105.69   29.20
   1   2 -11   88.09   18.30
   2  -2 -11  701.73   44.30
   2  -2 -11  688.63   63.49
  -2  -2  11  705.03   58.69
  -2   2 -11  619.14   54.09
  -2   2 -11  712.83   50.89
  -2   2 -11  876.71   61.19
  -2   2 -11  695.13   55.99
  -2  -2  11  682.13   71.09
   2   2  11  850.61   71.39
   2  -2 -11  765.32   64.79
  -2  -2  11  816.42   70.39
   2   2  11  780.72   59.69
   2   2 -11  684.03   59.79
  -2  -2 -11  733.53   47.70
   2  -2  11  822.92   68.79
  -2   2  11  729.33   62.19
   2   2 -11  837.82   60.79
   2   2 -11  771.12   49.20
   2   2 -11  740.43   41.20
  -2  -2 -11  815.52   65.19
  -2   2  11  683.53   73.69
  -2  -2 -11  764.32   59.29
   3   2  11  530.55   48.30
  -3  -2  11  559.34   47.50
  -3  -2  11  577.74   80.59
  -3  -2  11  619.24   85.89
   3  -2 -11  593.14   60.39
  -3   2 -11  460.75   46.40
  -3   2 -11  534.05   40.90
  -3   2 -11  539.85   51.29
   3   2  11  659.03   64.79
  -3  -2 -11  571.34   54.49
  -3   2  11  478.85   48.70
  -3   2  11  533.45   58.59
  -3  -2 -11  442.26   45.10
   3  -2  11  536.15   58.29
   3   2 -11  541.75   41.40
   3   2 -11  535.35   54.69
   3   2 -11  469.85   46.90
  -3  -2 -11  488.95   50.49
  -3   2  11  910.11  117.79
  -3  -2 -11  531.75   42.80
  -4   2 -11   88.99   19.80
   4  -2 -11   48.20   22.20
   4   2  11   68.49   23.40
  -4  -2  11   72.89   36.30
   4   2  11   90.79   29.20
  -4   2 -11   48.60   18.80
  -4  -2  11   92.09   24.50
  -4   2 -11   55.79   21.30
  -4  -2  11   85.29   31.20
   4   2 -11   66.39   18.60
  -4  -2 -11   54.59   21.10
   4  -2  11   65.49   17.50
   4  -2  11   56.19   22.90
   4  -2  11  108.89   31.00
  -4   2  11   40.60   30.20
   4   2 -11   57.69   24.90
  -4   2  11   50.39   22.80
  -4   2  11   37.60   17.70
  -4  -2 -11   82.69   27.30
  -4  -2 -11   31.70   16.10
  -4  -2 -11   83.89   23.40
   0  -2 -12  205.28   37.80
   0   2 -12  226.78   36.30
   0  -2  12  295.77   59.59
   0   2 -12  164.88   31.90
   0  -2  12  215.68   41.20
   0   2  12  293.07   63.59
   0   2 -12  229.58   34.40
   0  -2 -12  190.68   41.40
   0   2 -12  179.08   34.70
   0  -2 -12  239.18   35.70
   0   2  12  230.48   48.70
   1   2  12   59.39   31.10
  -1   2 -12   95.49   26.90
   1   2  12  115.09   36.80
   1  -2 -12   80.69   19.70
  -1   2 -12  104.29   28.70
  -1  -2  12   41.40   20.40
  -1  -2  12  121.69   39.80
   1  -2 -12   73.69   25.50
  -1   2 -12   93.19   24.50
  -1   2 -12  108.39   27.20
   1  -2 -12   42.90   21.90
   1   2 -12   80.79   20.80
  -1   2  12   85.49   35.90
   1   2 -12   79.79   23.50
  -1  -2 -12   91.29   17.40
   1   2 -12   82.49   27.50
  -1  -2 -12   44.20   19.80
   1   2 -12   80.29   17.90
  -1  -2 -12   76.59   24.90
  -1  -2 -12  128.09   33.80
  -1  -2 -12   69.89   16.40
   1  -2  12   60.49   23.30
  -1   2  12  115.89   34.10
   2  -2 -12  142.59   37.30
   2   2  12   91.79   32.80
   2  -2 -12  155.58   24.40
   2  -2 -12  126.59   21.40
   2  -2 -12  126.59   33.00
  -2  -2  12  144.39   34.50
  -2   2 -12  152.18   31.00
  -2  -2  12  162.78   42.30
  -2  -2  12  148.19   41.10
  -2   2 -12  143.79   32.70
  -2   2 -12  104.39   24.90
  -2   2 -12  133.19   28.30
   2   2  12  128.19   30.00
   2   2 -12   80.99   20.30
   2   2 -12   92.29   17.40
   2   2 -12   72.89   22.90
  -2  -2 -12  114.19   27.90
  -2  -2 -12   83.19   26.70
  -2   2  12  108.49   38.90
  -2  -2 -12  136.69   25.70
   2   2 -12  146.39   38.00
  -2   2  12  100.69   29.90
   2  -2  12  141.39   38.70
  -2  -2 -12  137.49   26.40
  -2  -2 -12   95.49   24.20
  -3   2 -12   63.39   19.90
   3   2  12   17.30   18.90
   3  -2 -12   70.79   25.30
  -3  -2  12   96.29   33.90
   3   2  12   59.19   20.70
  -3   2 -12   67.09   23.50
  -3  -2  12  137.69   48.30
  -3   2 -12   65.49   19.30
  -3  -2 -12   76.49   20.70
   3  -2  12   81.49   28.20
  -3   2  12   77.49   25.90
   3   2 -12   68.69   22.40
  -3  -2 -12   78.29   24.30
   3   2 -12   78.99   25.20
  -3  -2 -12   88.39   24.30
   3   2 -12   62.89   16.70
  -3  -2 -12   51.19   18.80
  -3   2  12   66.69   30.20
   0   2 -13    2.50    9.30
   0   2 -13    1.30    7.50
   0  -2  13    9.10   14.30
   0  -2  13   -6.30   16.40
   0   2 -13    2.20    7.90
   0  -2 -13   10.40   12.80
   0  -2 -13    4.00    9.00
   0   2  13   -1.80   13.80
   0   2  13   -2.40   16.80
   0   2 -13   -2.30    7.10
   0  -2 -13    2.30    9.90
  -1   2 -13   59.79   21.10
   1   2  13   82.39   32.70
   1  -2 -13   57.29   22.30
  -1  -2  13   56.09   30.30
   1  -2 -13   52.59   17.10
  -1  -2  13   47.00   20.60
   1  -2 -13   78.39   30.30
  -1   2 -13   35.30   16.20
  -1   2 -13   84.89   27.30
  -1   2 -13   33.90   15.40
   1   2 -13   58.79   22.00
  -1   2  13    9.00   21.90
  -1  -2 -13   77.29   23.40
   1   2 -13   62.69   16.80
  -1  -2 -13   48.30   21.00
  -1   2  13   60.99   25.70
   1  -2  13   71.89   25.00
  -1  -2 -13   37.00   19.20
   1   2 -13   69.89   19.40
   1   2 -13   88.69   30.40
   2  -2 -13  219.98   30.30
   2  -2 -13  231.08   47.70
  -2   2 -13  207.88   37.00
  -2   2 -13  182.08   36.30
   2   2  13  168.38   40.40
   2  -2 -13  214.18   29.40
   2  -2 -13  310.57   58.69
  -2  -2  13  157.58   34.20
  -2  -2  13  199.08   48.30
  -2   2 -13  171.18   32.90
   2   2 -13  215.38   32.50
   2   2 -13  198.48   39.40
   2   2 -13  257.57   45.80
  -2  -2 -13  206.18   41.10
   2  -2  13  163.08   41.30
  -2  -2 -13  205.58   39.40
   2   2 -13  188.08   25.30
  -2   2  13  206.88   43.50
  -2  -2 -13  219.38   30.90
  -2  -2 -13  138.19   31.80
   0   3   0   84.29    9.00
   0  -3   0   90.19    7.90
   0   3   0   98.19    9.00
   0  -3   0   96.39    8.80
   0   3   0  107.89    8.40
  -1  -3   0  361.76   22.10
  -1  -3   0  373.96   18.80
  -1   3   0  369.66   19.70
   1  -3   0  390.06   20.00
  -1  -3   0  369.46   19.10
  -1  -3   0  456.05   23.80
   1   3   0  338.37   18.80
   1   3   0  390.46   22.10
   1  -3   0  400.26   19.30
  -1   3   0  365.46   19.50
  -2  -3   0  494.75   29.60
   2  -3   0  497.35   26.30
  -2  -3   0  500.05   25.10
   2   3   0  464.35   25.50
  -2   3   0  490.35   25.60
  -2   3   0  463.85   25.60
   2  -3   0  482.95   26.00
   2   3   0  525.85   30.60
   2   3   0  417.06   27.80
  -3  -3   0   61.59   11.60
  -3   3   0   85.19   13.50
  -3   3   0   87.29   11.50
  -3   3   0   76.29   11.70
   3   3   0   92.59   17.00
   3   3   0   87.69   13.60
   3  -3   0   85.99   12.70
   3  -3   0   53.19    9.80
  -3  -3   0   86.39   12.40
  -3   3   0   78.39   11.00
  -4  -3   0  275.87   22.60
  -4   3   0  240.98   18.80
   4  -3   0  258.37   23.40
  -4  -3   0  252.57   26.40
   4   3   0  237.18   18.80
  -4   3   0  240.78   26.00
   4   3   0  265.27   26.90
  -4   3   0  234.48   19.80
   4   3   0  240.78   23.30
  -4   3   0  248.28   21.30
  -5   3   0  402.66   30.40
  -5   3   0  447.76   38.70
   5   3   0  437.16   39.20
  -5   3   0  418.06   29.90
   5  -3   0  376.06   32.90
  -5   3   0  402.56   32.80
  -5  -3   0  411.06   31.50
   5   3   0  414.96   34.30
  -5  -3   0  464.25   39.90
   6  -3   0 1351.36   76.29
   6   3   0 1316.67   80.59
   6   3   0 1435.36   77.09
  -6  -3   0 1306.07   81.79
  -6   3   0 1377.06   68.19
  -6  -3   0 1348.27   71.19
  -6   3   0 1526.05   70.49
  -6   3   0 1539.95   84.69
  -6   3   0 1377.76   74.19
  -6  -3   0 1313.67   70.49
  -7   3   0  537.65   41.20
  -7   3   0  498.95   38.50
   7  -3   0  411.66   43.10
  -7   3   0  463.05   42.10
   7   3   0  442.56   44.50
  -7  -3   0  472.05   39.90
  -7  -3   0  463.05   39.10
   7   3   0  321.77   53.49
   8   3   0  464.95   65.09
  -8  -3   0  381.36   39.30
   8   3   0  411.66   53.79
  -8   3   0  413.16   43.50
   8  -3   0  448.36   60.39
  -8   3   0  411.36   41.70
  -8   3   0  380.36   35.80
  -8   3   0  447.26   66.29
  -8  -3   0  373.56   37.00
  -8  -3   0  337.97   57.99
   0   3  -1    1.20    2.10
   0  -3  -1   -0.40    2.90
   0   3   1    3.00    2.80
   0  -3   1   -0.50    1.30
   0  -3   1    0.30    2.80
   0   3  -1    1.70    3.00
   0   3   1   -3.90    3.70
   0   3   1   -3.20    2.30
   0   3   1   -0.70    3.20
   0  -3  -1   -2.30    2.20
   0   3  -1    2.80    2.80
   0  -3  -1    3.70    2.60
   0  -3   1   -0.20    2.10
   1  -3  -1 2480.85   91.79
   1  -3  -1 2518.25   87.79
  -1  -3  -1 2411.66   88.29
   1   3  -1 2457.35   92.59
  -2   3  -1 2554.74   95.19
   2  -3  -1 2640.94   93.19
   2  -3  -1 2401.86   91.99
  -2   3  -1 2525.25   95.09
  -2  -3   1 2503.15  100.49
   2  -3  -1 2690.93   99.59
   2   3   1 2670.63   99.09
  -2   3  -1 2514.15   96.49
   2   3   1 2660.63   99.79
   2   3  -1 2541.95  100.29
  -2  -3  -1 2579.94  100.39
  -2   3   1 2590.04   93.39
  -2  -3  -1 2591.74   99.59
   2  -3   1 2733.23   98.39
  -2  -3  -1 2652.23   96.79
   3  -3  -1 1063.89   44.60
  -3  -3   1  958.50   42.60
   3   3   1  907.61   50.09
   3   3   1  826.82   48.50
  -3   3  -1  899.61   45.40
  -3  -3   1  903.71   49.99
  -3   3  -1 1023.80   45.90
  -3   3  -1  967.60   46.60
   3  -3  -1  942.41   45.90
   3   3   1  936.41   48.30
   3   3  -1  964.10   50.39
  -3   3   1  914.11   41.80
   3  -3   1  952.80   47.90
  -3  -3  -1 1020.80   51.69
   3  -3   1  894.21   46.30
  -3  -3  -1  932.91   46.00
   3   3  -1  906.71   43.30
  -3   3   1  926.91   43.40
  -3   3   1  884.11   47.70
   4   3   1  806.92   46.60
  -4   3  -1  737.83   43.00
   4  -3  -1  684.43   41.70
  -4  -3   1  785.72   40.50
   4   3   1  778.82   40.90
  -4   3  -1  775.82   40.90
   4   3   1  794.52   49.99
   4   3   1  758.62   48.30
  -4  -3   1  821.62   49.80
   4  -3  -1  782.32   41.30
  -4   3  -1  754.52   42.80
   4   3  -1  756.32   42.00
  -4  -3  -1  773.32   49.00
  -4  -3  -1  692.83   41.70
  -4   3   1  780.32   44.00
  -4   3   1  730.33   38.10
   4  -3   1  746.73   44.50
  -4   3   1  688.73   39.60
   4   3  -1  756.02   48.00
  -4   3   1  732.73   46.00
  -5  -3   1  134.99   22.90
   5   3   1  117.29   23.90
  -5   3  -1  133.19   19.70
  -5   3  -1  132.39   26.90
  -5   3  -1  132.59   22.70
  -5  -3   1   76.49   20.80
   5   3   1  152.08   29.30
   5   3   1  129.39   18.60
  -5   3  -1  137.19   24.10
   5   3   1   95.29   22.20
  -5  -3  -1  173.08   27.80
   5  -3   1  141.89   26.80
  -5   3   1  103.89   16.90
  -5   3   1   97.19   19.00
  -5   3   1  128.19   26.80
   5   3  -1  124.29   22.50
   5   3  -1   93.49   21.40
   6   3   1  175.48   31.60
  -6   3  -1  148.69   26.80
  -6  -3   1  151.48   32.70
  -6  -3   1  100.69   18.60
   6   3   1  136.69   20.40
  -6   3  -1  150.48   30.90
   6  -3  -1  113.39   22.20
   6   3   1   88.59   21.00
  -6   3  -1  147.49   27.60
  -6  -3   1  157.98   23.80
  -6  -3  -1  147.19   26.70
  -6   3   1  188.58   36.20
   6  -3   1  104.19   21.00
  -6   3   1  211.08   30.90
  -6   3   1  160.28   22.40
  -6  -3  -1   98.89   23.70
   6   3  -1  185.48   29.70
   6   3  -1  132.89   27.80
  -7  -3   1   37.80   22.10
  -7  -3   1   28.00   13.70
   7  -3  -1   12.40   12.60
  -7   3  -1   32.50   15.30
   7   3   1   20.60   16.10
   7   3   1   46.60   19.50
  -7   3  -1   15.70   11.40
  -7   3  -1   34.30   12.40
  -7  -3   1   22.40   11.70
   7  -3   1   40.20   18.90
  -7  -3  -1   17.70   11.30
  -7   3   1   31.40   11.30
  -7   3   1   46.70   16.60
  -7  -3  -1   38.70   15.30
   7   3  -1   30.70   16.80
  -8   3  -1  178.08   32.40
   8   3   1  188.48   41.70
  -8   3  -1  213.98   36.60
  -8  -3   1  262.97   42.20
  -8   3  -1  194.68   45.20
   8   3   1  200.48   37.70
  -8  -3   1  165.88   34.10
  -8  -3   1  282.37   35.10
   8  -3  -1  173.38   35.60
  -8   3  -1  260.17   36.90
   8  -3   1  200.08   35.20
   8   3  -1  162.58   38.60
  -8   3   1  202.78   35.80
  -8   3   1  205.08   29.40
  -8  -3  -1  227.08   44.00
  -8  -3  -1  167.98   32.40
  -8   3   1  235.58   47.70
  -8  -3  -1  158.78   30.10
   8  -3   1  152.48   31.60
   8   3  -1  273.17   44.00
  -1  -3   2   27.20    7.50
   1   3   2   27.40    8.50
  -1  -3   2   19.50    6.40
   1   3   2   23.50    7.90
   1  -3  -2   27.80    8.30
  -1  -3   2   27.80    4.80
  -1   3  -2   27.80    8.50
  -1   3  -2   18.10    5.50
   1  -3  -2   23.70    8.00
  -1   3  -2   27.60    5.80
   1   3   2   26.80    7.70
   1   3   2   25.40    6.00
  -1   3  -2   38.40    7.40
   1  -3  -2   34.40    6.40
  -1   3   2   29.20    5.70
  -1  -3  -2   15.40    6.00
   1  -3   2   32.60    8.00
   1   3  -2   26.50    5.00
   1  -3   2   44.70    8.20
   1   3  -2   25.70    8.00
  -1  -3  -2   31.90    9.60
  -1  -3  -2   28.00    6.60
  -1  -3  -2   37.10    9.90
   1  -3   2   24.30    5.60
  -1   3   2   31.30    8.00
   2   3   2  766.82   39.30
   2   3   2  852.71   42.90
  -2  -3   2  795.82   30.70
  -2   3  -2  788.82   39.80
  -2   3  -2  774.22   37.00
   2  -3  -2  860.71   34.00
   2   3   2  824.82   42.90
  -2   3  -2  779.52   39.60
   2  -3  -2  816.42   43.10
   2  -3  -2  747.13   37.80
  -2  -3   2  782.62   41.80
   2   3  -2  769.52   31.90
  -2  -3  -2  736.63   40.90
   2   3  -2  761.02   40.90
  -2   3   2  763.42   32.80
  -2  -3  -2  697.23   38.40
   2  -3   2  767.42   40.10
  -2   3   2  697.93   37.90
   2  -3   2  750.62   37.90
  -2   3   2  763.72   36.20
  -2  -3  -2  725.43   39.80
  -3  -3   2   95.79   17.90
   3  -3  -2   77.29   11.00
   3   3   2   93.69   18.60
  -3   3  -2   75.69   13.30
   3   3   2   93.39   15.50
  -3   3  -2   93.99   16.20
   3   3   2   73.29   13.70
   3  -3  -2   90.39   13.40
  -3  -3   2  104.49    8.80
  -3   3  -2   78.99   15.00
  -3  -3   2  106.69   10.90
   3   3   2   69.79   14.40
  -3  -3  -2   81.99   14.70
  -3   3   2  101.39   18.00
  -3   3   2   98.99   12.20
   3   3  -2   87.19   16.90
   3   3  -2   86.29   12.40
  -3   3   2   78.39   15.60
  -3  -3  -2   99.29   15.20
   3  -3   2   75.99   13.00
   3  -3   2   76.29   13.70
  -4  -3   2 1216.08   64.79
  -4   3  -2 1123.89   57.69
  -4   3  -2 1128.09   57.09
   4   3   2 1217.58   65.19
   4   3   2 1097.49   61.49
   4   3   2 1177.98   63.19
  -4   3  -2 1084.99   57.99
   4   3   2 1202.38   58.29
  -4  -3   2 1136.99   52.39
   4  -3  -2 1131.69   56.99
   4  -3  -2 1180.48   52.19
   4  -3   2 1055.59   58.69
   4   3  -2 1061.99   53.29
  -4   3   2 1166.28   49.50
   4   3  -2 1164.58   62.99
  -4   3   2 1070.59   56.19
  -4   3   2 1123.49   59.29
  -4  -3  -2 1179.58   58.99
   5   3   2   74.49   21.20
   5   3   2   22.30   13.20
  -5   3  -2   32.70   14.00
  -5   3  -2   49.50   13.80
  -5   3  -2   48.50   16.00
  -5   3  -2   55.89   14.00
   5  -3  -2   42.30   12.30
   5   3   2   44.80   14.00
  -5  -3   2   34.20   14.00
  -5  -3   2   37.30   12.80
  -5  -3  -2   25.30   12.10
  -5   3   2   26.50   11.90
   5   3  -2   46.70   12.90
  -5   3   2   53.69   11.10
   5   3  -2   61.09   16.30
  -5  -3  -2   33.50   10.40
  -5   3   2   54.49   17.30
   5  -3   2   49.70   15.10
  -6  -3   2  324.97   29.50
   6   3   2  403.56   52.99
  -6   3  -2  398.56   31.80
  -6   3  -2  326.37   32.40
  -6  -3   2  274.57   25.00
   6   3   2  319.57   40.30
  -6   3  -2  388.26   55.29
  -6  -3   2  274.17   37.70
  -6   3  -2  337.67   33.50
   6  -3  -2  390.26   35.20
   6   3   2  361.96   32.10
  -6   3   2  411.66   39.00
  -6  -3  -2  375.56   34.40
   6   3  -2  354.86   33.60
  -6   3   2  350.46   34.00
  -6  -3  -2  242.28   35.80
  -6   3   2  361.36   26.30
   6   3  -2  386.46   40.80
   7   3   2   35.90   18.20
  -7   3  -2   38.80   17.50
  -7   3  -2   17.20   10.80
   7   3   2   21.30   11.00
   7  -3  -2   15.70   13.50
  -7  -3   2   22.50   10.70
   7   3   2   17.30   14.30
  -7  -3   2   40.20   22.70
  -7  -3   2   19.60   10.80
  -7   3  -2    5.10   10.20
  -7  -3   2   77.89   35.10
  -7  -3  -2   33.40   15.50
   7  -3   2   57.49   19.70
  -7   3   2   10.00   11.30
  -7   3   2   20.60   15.70
   7   3  -2   57.89   22.30
  -7   3   2   27.00   10.40
  -7  -3  -2   13.80   12.00
   8   3   2  165.88   40.70
  -8  -3   2  137.09   35.70
  -8  -3   2   97.79   26.80
   8  -3  -2   90.39   27.40
   8   3   2  166.28   35.40
  -8   3  -2  156.48   29.30
  -8   3  -2  199.28   41.80
  -8   3  -2  120.49   28.70
  -8   3  -2   90.59   22.40
  -8  -3   2  131.59   21.90
  -8   3   2  234.68   41.50
  -8  -3  -2  153.48   33.20
  -8   3   2   81.49   26.30
  -8   3   2  161.48   24.20
   8  -3   2   94.39   27.30
   8  -3   2  107.59   30.50
   8   3  -2  147.29   34.20
  -8  -3  -2  108.89   34.30
  -8  -3  -2  113.79   26.80
   0   3  -3    0.50    4.80
   0  -3  -3    0.60    5.60
   0   3  -3   -0.70    4.50
   0   3  -3   -0.30    2.60
   0   3   3   -2.00    3.40
   0  -3   3    4.60    5.80
   0   3  -3    0.40    2.90
   0  -3  -3   -0.10    3.90
   0  -3   3   -0.20    4.40
   0   3   3   -3.80    5.30
   0  -3   3   -1.10    2.80
   0  -3   3   -1.80    2.60
   0   3  -3    1.80    4.90
   0   3  -3    5.60    5.00
  -1  -3   3  181.08   17.50
   1  -3  -3  200.28   13.30
  -1  -3   3  197.78   18.40
  -1   3  -3  142.59   13.80
  -1  -3   3  165.28   11.50
   1   3   3  147.99   20.80
  -1   3  -3  174.18   15.80
  -1   3  -3  175.88   17.70
   1  -3  -3  174.78   18.20
  -1  -3   3  166.88   21.40
   1  -3  -3  170.28   18.60
  -1   3  -3  198.48   14.80
   1   3   3  173.28   17.70
   1   3   3  187.58   19.60
   1   3  -3  197.58   15.80
   1   3  -3  191.18   11.70
  -1  -3  -3  205.08   25.80
   1  -3   3  157.08   14.50
  -1   3   3  231.08   29.40
   1  -3   3  179.88   15.20
  -1  -3  -3  187.68   23.90
   1  -3   3  165.38   15.80
  -1   3   3  188.58   19.10
  -1  -3  -3  139.39   12.30
   1  -3   3  224.48   18.80
   1   3  -3  186.28   17.90
   1   3  -3  161.38   16.50
  -1   3   3  176.08   17.90
  -1  -3  -3  179.18   17.80
   2  -3  -3 1511.95   55.79
  -2   3  -3 1358.36   66.19
  -2   3  -3 1394.76   61.69
   2  -3  -3 1405.56   65.19
  -2  -3   3 1567.44   68.39
  -2  -3   3 1500.25   68.09
   2   3   3 1541.75   68.19
   2   3   3 1509.25   68.19
  -2   3  -3 1400.16   57.59
   2  -3  -3 1373.96   69.09
   2   3   3 1523.05   70.09
  -2  -3   3 1419.06   65.69
  -2   3  -3 1392.16   64.49
  -2   3   3 1567.14   56.19
  -2  -3  -3 1488.45   63.99
   2  -3   3 1495.55   65.99
   2  -3   3 1454.05   64.09
   2  -3   3 1479.35   66.89
  -2  -3  -3 1442.76   67.39
   2   3  -3 1434.56   65.79
  -2  -3  -3 1526.25   67.39
   2   3  -3 1618.44   55.79
  -2   3   3 1377.76   65.49
  -2  -3  -3 1416.86   68.99
   2   3  -3 1485.45   58.79
   3  -3  -3   50.69   14.60
   3   3   3   20.00    9.40
   3  -3  -3   40.70    7.60
   3  -3  -3   35.10    9.20
  -3   3  -3   64.99   15.00
  -3  -3   3   33.30   11.70
  -3  -3   3   31.70   12.10
   3   3   3   24.10    8.40
   3   3   3   55.69   15.10
  -3   3  -3   34.70   10.10
  -3   3  -3   39.40   13.30
   3  -3  -3   41.20   11.00
  -3   3   3   29.40   10.80
  -3   3   3   41.40   11.00
   3  -3   3   26.60    7.00
   3   3  -3   53.59   10.20
   3   3  -3   39.80   11.20
   3  -3   3   42.50   12.70
  -3  -3  -3   42.70   13.90
  -3   3   3   37.60    6.90
   3  -3   3   26.90    9.80
  -3  -3  -3   30.00   11.10
   3   3  -3   48.30    8.40
  -3  -3  -3   35.50   11.90
   4  -3  -3  627.94   39.70
   4   3   3  715.83   48.00
   4  -3  -3  736.63   34.50
  -4   3  -3  639.44   42.90
   4   3   3  609.84   43.80
  -4  -3   3  675.43   46.50
  -4   3  -3  695.53   42.30
   4   3   3  785.52   46.60
  -4   3  -3  673.43   43.60
  -4  -3   3  666.83   46.10
  -4  -3  -3  739.53   45.00
  -4  -3  -3  641.54   45.10
  -4   3   3  655.93   43.50
  -4   3   3  668.33   31.50
   4   3  -3  655.33   44.90
  -4   3   3  646.74   41.30
   4  -3   3  664.13   36.80
   4   3  -3  652.33   36.60
   4  -3   3  628.74   40.30
   5  -3  -3   33.60   10.80
  -5   3  -3   61.19   16.90
  -5   3  -3   69.59   17.80
  -5  -3   3   54.79   18.10
  -5  -3   3   37.40   16.30
   5   3   3   33.10   14.30
   5   3   3   58.29   16.00
  -5   3  -3   51.09   16.10
   5   3   3   64.39   19.70
  -5   3  -3   45.00   16.00
  -5  -3  -3   65.69   18.70
   5   3  -3   53.29   15.20
  -5  -3  -3   66.79   22.40
   5  -3   3   28.50   11.50
  -5   3   3   55.59   10.60
  -5   3   3   53.29   16.80
  -5   3   3   57.59   17.90
   5   3  -3   41.30   15.30
   5  -3   3   46.20   12.80
   6   3   3  387.66   42.30
   6   3   3  391.76   40.10
   6   3   3  406.56   37.30
  -6   3  -3  407.76   37.60
  -6   3  -3  447.56   39.10
   6  -3  -3  392.26   36.00
  -6   3  -3  405.16   35.80
  -6  -3   3  409.66   42.00
  -6  -3   3  474.35   46.70
   6  -3   3  370.16   33.30
  -6  -3  -3  414.96   37.70
  -6  -3  -3  420.36   42.60
  -6   3   3  424.16   26.60
  -6   3   3  426.36   40.40
   6   3  -3  490.55   45.60
   6   3  -3  408.16   35.40
  -6   3   3  452.35   40.40
  -7   3  -3   67.39   21.20
   7   3   3   19.30   14.50
   7  -3  -3   50.89   17.60
  -7  -3   3   14.40   17.00
  -7   3  -3   35.70   16.90
   7   3   3   38.10   15.30
  -7  -3   3   39.90   19.50
   7   3   3    8.40   13.30
  -7   3   3   50.89   20.10
   7  -3   3   30.70   14.70
  -7   3   3   31.20   14.90
  -7  -3  -3   13.50   12.00
   7   3  -3   58.39   17.60
   7   3  -3   66.69   22.80
  -7  -3  -3   32.10   14.60
  -7  -3  -3   30.10   19.30
  -7   3   3   28.10    8.90
  -8   3  -3  153.18   31.40
   8  -3  -3  170.28   31.50
  -8   3  -3  235.48   48.30
  -8  -3   3  159.58   36.10
   8   3   3  104.89   28.50
   8   3   3  162.28   25.50
   8   3   3  203.68   40.90
  -8  -3   3  166.28   37.10
  -8   3  -3  154.58   29.50
   8  -3   3  185.78   41.60
  -8   3   3  206.08   39.30
  -8  -3  -3  195.88   39.30
  -8  -3  -3  237.98   44.10
  -8   3   3  177.48   22.60
   8   3  -3  154.08   32.60
  -8  -3  -3  124.99   28.10
  -8   3   3  162.38   36.40
   8  -3   3  163.98   33.00
   0  -3  -4 4470.55  169.48
   0   3  -4 4870.21  166.88
   0  -3  -4 4365.46  172.98
   0   3  -4 4897.91  172.68
   0   3   4 4734.43  176.18
   0   3   4 4282.87  169.78
  -1  -3   4  251.37   23.20
   1  -3  -4  250.67   24.10
  -1  -3   4  271.87   16.40
   1   3   4  242.98   25.80
   1  -3  -4  227.38   23.90
   1   3   4  207.68   22.20
  -1   3  -4  239.58   20.20
  -1  -3   4  203.98   20.20
  -1   3  -4  247.68   20.70
  -1  -3   4  227.28   24.10
  -1   3  -4  287.47   26.40
  -1   3  -4  266.27   19.20
  -1   3  -4  251.47   23.60
   1  -3  -4  290.97   17.70
   1   3   4  234.78   22.30
  -1  -3  -4  246.78   16.70
   1  -3   4  225.68   19.60
   1   3  -4  257.27   15.60
   1   3  -4  247.28   21.50
   1   3  -4  218.08   22.60
  -1  -3  -4  262.17   26.60
  -1   3   4  279.67   24.60
   1   3  -4  236.18   22.10
   1  -3   4  259.17   23.40
   1  -3   4  225.98   20.00
   1   3  -4  241.18   21.10
  -1   3   4  274.77   25.00
   1  -3   4  253.67   21.30
  -1   3   4  246.48   27.20
  -1  -3  -4  248.58   24.00
  -1  -3  -4  278.67   24.00
  -2   3  -4   50.19   11.70
   2   3   4   41.10   12.70
  -2  -3   4   20.20    9.90
  -2  -3   4   44.40   12.10
   2   3   4   50.69   12.80
  -2   3  -4   47.20   10.80
   2  -3  -4   58.29    8.60
   2  -3  -4   56.89   15.00
   2  -3  -4   55.69   15.90
  -2  -3   4   22.70   11.00
  -2   3  -4   36.40    9.70
   2   3   4   36.70   12.00
  -2   3  -4   39.70   13.10
  -2   3   4   43.80    8.50
   2   3  -4   61.29   12.00
  -2  -3  -4   41.80   12.10
   2  -3   4   54.59   12.90
   2   3  -4   44.10   12.00
   2  -3   4   37.60   12.90
  -2   3   4   33.20   13.40
  -2  -3  -4   33.60   11.90
  -2  -3  -4   53.29   11.40
  -2  -3  -4   46.60   16.20
   3   3   4   51.09   16.50
   3  -3  -4   50.89   15.70
   3   3   4   46.40   12.60
  -3  -3   4   59.19   14.00
   3   3   4   19.70   10.60
  -3  -3   4   46.50   15.00
   3  -3  -4   50.19    7.90
  -3   3  -4   69.49   13.10
  -3   3  -4   44.50   14.80
  -3   3  -4   62.99   13.40
  -3   3  -4   38.20   11.60
   3  -3  -4   48.20   13.70
  -3   3   4   60.59   16.00
   3  -3   4   34.80   13.90
   3  -3   4   59.59   10.00
   3   3  -4   55.19   15.00
   3   3  -4   36.20    8.60
  -3   3   4   45.40   11.40
  -3  -3  -4   38.30   12.20
  -3  -3  -4   48.40   15.80
  -3   3   4   54.59   10.60
  -3  -3  -4   57.89   13.80
   3  -3   4   45.10   12.40
  -3   3   4   51.09    7.80
   3   3  -4   66.59   11.50
  -3  -3  -4   64.29   19.40
   4   3   4  998.40   59.69
  -4   3  -4 1090.59   61.19
  -4  -3   4 1117.69   65.09
   4  -3  -4 1013.80   54.99
  -4   3  -4 1193.48   64.19
   4   3   4  892.01   61.09
  -4   3  -4 1027.10   56.69
   4  -3  -4 1103.29   65.79
   4   3   4 1098.79   63.19
  -4  -3   4 1054.59   61.99
  -4  -3  -4 1062.19   60.49
  -4  -3  -4  979.10   60.19
  -4   3   4 1030.00   42.50
   4  -3   4 1056.39   49.70
  -4   3   4 1116.99   56.29
   4   3  -4 1039.50   50.39
   4   3  -4 1095.49   60.69
  -4   3   4 1047.40   60.59
   4  -3   4 1044.10   59.19
   4  -3   4 1154.28   63.19
   5   3   4  237.68   42.00
  -5   3  -4  159.58   24.60
  -5   3  -4  214.28   31.40
  -5   3  -4  186.98   30.30
  -5  -3   4  207.18   38.30
   5  -3  -4  211.68   27.50
  -5  -3   4  190.68   29.10
   5   3   4  119.59   23.60
   5   3   4  186.88   30.20
  -5  -3  -4  212.08   34.40
   5  -3   4  165.78   27.20
   5   3  -4  165.38   29.20
  -5   3   4  188.88   27.50
   5   3  -4  183.88   25.40
  -5   3   4  188.18   32.70
  -5  -3  -4  223.48   36.50
   5  -3   4  216.48   21.70
   5  -3   4  182.08   27.60
  -6   3  -4  405.26   38.60
  -6  -3   4  405.46   44.70
  -6  -3   4  385.76   41.50
   6   3   4  345.87   47.20
  -6   3  -4  422.16   39.80
  -6   3  -4  542.05   44.60
   6  -3  -4  424.36   37.70
   6   3   4  462.35   60.19
   6   3   4  495.45   42.40
  -6  -3  -4  470.95   41.60
  -6  -3  -4  400.26   42.20
  -6   3   4  450.15   43.50
  -6   3   4  422.06   39.50
   6   3  -4  378.56   40.80
   6   3  -4  398.66   35.00
   6  -3   4  381.16   33.40
   7   3   4   52.29   22.00
   7   3   4   17.30   13.10
   7   3   4   54.69   19.50
  -7   3  -4   56.59   20.60
  -7  -3   4   37.30   17.80
   7  -3  -4   89.99   24.80
  -7   3  -4   53.99   15.30
  -7  -3   4   48.80   25.60
  -7   3  -4   69.79   24.10
   7   3  -4   88.59   23.30
  -7  -3  -4   46.10   14.80
  -7   3   4   39.00   19.40
  -7  -3  -4   55.19   19.00
  -7   3   4   34.70   16.70
   7  -3   4   48.30   21.20
   7  -3   4   50.99   16.80
   7   3  -4   40.70   18.50
  -7  -3  -4   49.30   21.30
   8   3   4  121.69   32.70
   8   3   4  133.79   27.50
   8  -3  -4  125.39   27.80
  -8   3  -4  132.89   31.70
  -8   3  -4  122.49   30.50
  -8  -3   4  126.29   32.50
  -8  -3   4   95.39   30.70
   8   3   4   97.79   29.70
  -8   3  -4  147.79   37.30
   8   3  -4  181.68   34.60
  -8  -3  -4  114.59   28.40
  -8   3   4  103.59   31.80
  -8   3   4   95.09   25.90
  -8  -3  -4  105.39   27.40
   8  -3   4  136.99   34.90
   8  -3   4  117.69   26.30
  -8  -3  -4   92.99   26.00
   0   3  -5    2.20    5.30
   0   3   5   -0.80    5.50
   0   3  -5   -1.00    3.70
   0  -3  -5   -1.40    7.30
   0  -3   5    0.90    6.10
   0   3  -5    4.80    4.70
   0  -3  -5    3.30    6.50
   0  -3   5    2.10    8.30
   0   3  -5   -6.80    3.90
   0   3   5   -1.00    8.10
   0  -3  -5    1.20    6.40
   0   3   5   -4.10    5.20
   0   3  -5    4.60    7.30
   0   3  -5   -0.70    4.30
   0  -3   5   -6.90    4.90
   0   3  -5    8.70    8.20
  -1   3  -5  240.18   20.80
   1   3   5  252.07   34.70
  -1   3  -5  288.27   30.00
   1   3   5  291.47   27.80
   1  -3  -5  286.37   38.30
  -1  -3   5  269.17   23.10
   1   3   5  264.17   25.20
  -1  -3   5  266.37   28.10
   1  -3  -5  273.47   27.60
  -1  -3   5  249.58   23.10
  -1  -3   5  257.27   26.10
  -1   3  -5  241.18   18.00
  -1   3  -5  272.87   24.30
  -1   3  -5  248.38   22.10
   1   3  -5  245.28   22.80
  -1   3   5  234.88   23.50
   1   3  -5  289.67   26.30
   1  -3   5  266.47   25.80
   1   3  -5  249.78   23.60
  -1  -3  -5  255.67   33.90
  -1   3   5  228.38   25.10
   1   3  -5  224.68   19.60
   1  -3   5  260.27   23.60
  -1  -3  -5  281.77   26.00
  -1  -3  -5  278.07   18.20
   1   3  -5  230.78   25.80
   1   3  -5  244.98   16.90
  -1  -3  -5  263.77   26.60
   1  -3   5  225.78   21.70
  -2   3  -5 2699.03  120.69
   2  -3  -5 2603.64  118.09
  -2  -3   5 2419.26  115.69
  -2  -3   5 2796.32  113.49
  -2   3  -5 2742.43  108.09
   2  -3  -5 2743.43   97.69
  -2   3  -5 2660.23  111.59
   2   3   5 3053.49  121.29
   2  -3  -5 2707.53  116.09
  -2   3  -5 2663.03  108.39
   2   3   5 2710.83  120.09
  -2   3  -5 2678.93  116.59
   2   3   5 2784.92  114.89
  -2  -3   5 2750.12  117.49
  -2  -3  -5 2617.44  120.79
   2   3  -5 2639.14  110.19
  -2  -3  -5 2758.12  113.49
   2  -3   5 2721.13  115.89
  -2  -3  -5 2759.72  106.79
   2   3  -5 2825.32  108.79
  -2   3   5 2710.93  116.79
  -2  -3  -5 2676.03  116.19
  -2   3   5 2648.14  107.69
  -2   3   5 2756.32   97.39
   2  -3   5 2808.22  113.59
  -3  -3   5  754.32   51.79
   3  -3  -5  887.61   34.30
   3   3   5  752.92   51.69
  -3  -3   5  828.72   54.99
  -3   3  -5  715.63   47.70
   3  -3  -5  773.72   49.30
  -3   3  -5  759.52   51.29
   3   3   5  738.63   48.70
   3   3   5  759.82   53.29
  -3  -3   5  788.82   49.40
  -3   3  -5  853.01   44.40
   3  -3  -5  839.12   55.79
  -3   3  -5  813.52   46.90
   3  -3   5  806.22   50.89
  -3  -3  -5  726.63   49.10
  -3   3   5  798.52   40.10
  -3   3   5  833.02   52.89
  -3  -3  -5  790.62   47.00
  -3  -3  -5  760.82   47.80
   3  -3   5  761.12   49.80
   3   3  -5  804.32   38.70
  -3  -3  -5  727.33   54.39
   3   3  -5  729.33   46.40
   3   3  -5  831.42   42.10
  -3   3   5  752.02   41.00
  -4   3  -5  240.58   33.90
  -4   3  -5  249.28   26.90
  -4  -3   5  276.57   43.00
   4  -3  -5  268.47   37.10
  -4   3  -5  287.97   39.40
   4  -3  -5  312.47   43.80
   4   3   5  222.38   35.10
  -4  -3   5  280.97   29.70
   4   3   5  199.88   30.90
   4  -3  -5  245.98   24.70
   4   3   5  365.56   48.70
   4  -3   5  328.27   43.10
  -4  -3  -5  236.48   32.80
   4   3  -5  294.57   29.20
   4   3  -5  280.47   22.60
   4  -3   5  255.87   20.80
  -4  -3  -5  241.18   41.20
  -4  -3  -5  241.28   32.60
  -4  -3  -5  262.47   36.00
  -4   3   5  276.17   24.40
   4  -3   5  238.18   33.20
  -4   3   5  296.37   32.20
   5  -3  -5   45.30   12.70
  -5   3  -5   75.29   21.20
  -5   3  -5   61.89   16.40
  -5  -3   5   39.20   18.10
   5   3   5   77.89   23.50
   5  -3  -5   66.89   22.40
   5   3   5   33.90   16.10
   5   3   5   61.69   22.80
  -5  -3   5   55.29   16.70
  -5   3  -5   52.09   13.40
   5  -3   5   77.19   23.30
   5   3  -5   53.09   14.10
  -5   3   5   34.70   18.10
   5  -3   5   55.29   17.60
  -5  -3  -5   57.79   18.30
  -5   3   5   75.79   18.20
  -5  -3  -5   43.30   16.80
   5  -3   5   61.39   14.00
   5   3  -5   66.69   19.30
   6   3   5  158.48   30.90
  -6   3  -5  246.68   38.40
  -6  -3   5  341.27   50.89
   6   3   5  282.47   42.10
  -6  -3   5  262.97   47.00
  -6   3  -5  272.07   41.10
   6   3   5  284.37   41.10
   6  -3  -5  272.77   38.60
  -6   3  -5  275.67   47.50
   6   3  -5  262.37   28.10
  -6   3   5  231.48   37.20
   6  -3   5  214.38   29.70
  -6  -3  -5  342.77   48.70
  -6   3   5  239.08   41.70
   6   3  -5  288.97   41.90
  -6  -3  -5  250.37   42.70
  -7  -3   5  122.89   34.70
   7   3   5  106.59   28.30
   7   3   5   58.09   20.30
  -7  -3   5   98.69   28.60
  -7   3  -5  127.79   30.90
  -7   3  -5   47.00   18.60
   7   3   5  118.39   33.50
   7  -3  -5   83.89   23.90
  -7   3  -5  151.48   38.90
   7   3  -5   66.79   23.50
  -7   3   5  103.09   25.40
  -7  -3  -5   91.69   24.20
  -7  -3  -5  127.19   35.70
  -7   3   5  122.99   31.30
  -7  -3  -5  105.89   29.10
   7  -3   5   80.09   21.30
   7  -3   5  121.59   30.90
   7   3  -5  117.29   24.90
   0  -3  -6 9461.75  340.67
   0   3  -6 9999.00  339.77
   0   3  -6 9476.75  328.97
   0   3   6 9072.89  340.17
   0  -3  -6 8837.72  332.17
   1   3   6 1256.17   66.09
   1   3   6 1206.78   71.29
  -1  -3   6 1285.17   67.79
  -1   3  -6 1241.38   55.49
  -1   3  -6 1246.18   67.49
   1  -3  -6 1197.68   68.09
   1  -3  -6 1158.68   66.79
  -1   3  -6 1071.79   68.19
  -1  -3   6 1261.87   70.59
  -1  -3   6 1220.08   62.09
   1   3   6 1247.28   68.79
  -1   3  -6 1100.59   61.39
  -1   3  -6 1256.17   61.09
  -1   3  -6 1255.17   60.29
   1   3  -6 1261.97   62.59
   1  -3   6 1099.39   61.19
  -1  -3  -6 1194.58   72.49
  -1   3   6 1213.28   64.29
  -1   3   6 1213.28   74.49
   1  -3   6 1281.97   63.49
   1   3  -6 1226.68   63.39
   1  -3   6 1110.29   64.79
  -1  -3  -6 1262.37   68.79
  -1   3   6 1219.98   67.19
  -1  -3  -6 1214.08   51.69
   1   3  -6 1211.68   68.69
   1   3  -6 1192.78   61.09
   1   3  -6 1163.08   51.89
   1   3  -6 1190.48   58.29
  -1  -3  -6 1147.79   65.39
   1   3  -6 1269.47   65.79
  -1  -3  -6 1338.97   67.89
  -2   3  -6  371.06   31.70
  -2   3  -6  462.65   33.60
   2  -3  -6  493.45   39.10
  -2  -3   6  383.36   38.10
   2  -3  -6  396.26   37.00
   2   3   6  341.17   32.00
  -2   3  -6  425.66   40.50
   2   3   6  368.56   36.50
   2  -3  -6  375.66   22.30
  -2  -3   6  375.26   31.70
  -2   3  -6  371.56   29.90
  -2   3  -6  375.56   35.40
   2   3   6  388.96   36.20
  -2   3  -6  390.56   23.50
  -2  -3   6  415.36   37.20
  -2  -3  -6  417.96   36.30
   2  -3   6  397.66   24.10
  -2  -3  -6  406.66   33.30
  -2   3   6  366.66   30.60
   2   3  -6  399.16   31.30
  -2   3   6  366.36   35.60
  -2   3   6  395.86   41.50
   2   3  -6  381.16   19.90
   2  -3   6  424.26   34.80
  -2  -3  -6  433.96   41.60
  -2  -3  -6  404.56   28.50
   2   3  -6  371.66   30.40
   2  -3   6  403.36   36.00
  -3  -3   6  170.98   28.40
  -3  -3   6  142.29   30.30
  -3  -3   6  115.79   24.60
  -3   3  -6  158.68   27.30
   3   3   6  165.48   28.70
  -3   3  -6  104.49   20.30
   3  -3  -6  100.49   21.80
  -3   3  -6  111.89   22.70
   3  -3  -6   76.89   19.70
  -3   3  -6  107.89   25.80
   3   3   6  119.49   29.20
   3   3   6  128.89   28.70
  -3   3  -6  129.79   25.50
  -3  -3  -6  144.89   23.60
   3   3  -6  118.19   19.70
   3   3  -6  160.38   25.60
   3  -3   6   89.19   19.80
   3  -3   6  129.09   25.30
  -3  -3  -6  166.98   28.00
  -3   3   6  126.09   27.30
   3  -3   6  118.19   15.50
  -3   3   6   79.69   16.30
  -3  -3  -6  119.59   27.00
  -3   3   6  145.09   14.80
  -3   3   6   71.29   21.10
  -3  -3  -6  109.49   24.60
   4   3   6  867.11   62.49
  -4  -3   6  872.51   57.09
   4   3   6  921.41   58.59
  -4   3  -6  789.32   52.79
   4   3   6  946.01   63.69
  -4   3  -6  943.51   62.09
   4  -3  -6  769.72   55.89
  -4   3  -6  896.31   50.79
  -4  -3   6  780.12   62.19
   4  -3  -6  848.42   62.29
  -4   3  -6  858.11   57.29
  -4  -3  -6  893.71   58.39
  -4   3   6  877.51   48.40
   4  -3   6  837.62   58.99
   4   3  -6  883.71   55.09
   4   3  -6  883.41   44.70
  -4  -3  -6  839.02   55.19
   4   3  -6  851.61   45.00
   4  -3   6  807.22   43.30
   4  -3   6  795.22   57.49
  -4   3   6  864.81   60.29
  -4  -3  -6  893.91   56.09
  -4  -3  -6  868.21   65.79
  -5   3  -6  134.99   35.10
  -5   3  -6  125.09   25.60
   5   3   6  101.69   24.00
   5   3   6   85.79   25.20
  -5  -3   6  117.79   31.00
  -5   3  -6  156.28   26.00
   5   3   6  128.39   39.70
  -5   3  -6   74.99   16.10
  -5  -3   6  189.88   36.50
   5  -3  -6  124.49   28.10
  -5  -3   6  110.69   31.60
   5  -3  -6  127.39   23.00
  -5   3   6  128.09   29.70
   5   3  -6  180.78   29.40
  -5  -3  -6  114.99   26.80
  -5   3   6  120.89   23.40
  -5  -3  -6  110.89   27.90
   5   3  -6  144.39   22.10
   5  -3   6  112.69   28.50
   5  -3   6  108.59   26.60
   5  -3   6  105.29   18.40
   6   3   6  201.28   38.30
   6   3   6  174.08   35.30
  -6  -3   6  187.68   39.60
  -6  -3   6  192.18   35.60
   6   3   6  190.58   39.00
  -6   3  -6  167.18   32.30
  -6   3  -6  252.17   42.10
   6  -3  -6  143.09   35.00
   6  -3  -6  262.37   39.40
  -6   3  -6  208.98   39.80
  -6   3   6  191.08   37.20
   6  -3   6  182.38   30.70
   6  -3   6  210.68   38.30
   6   3  -6  207.18   35.40
   6   3  -6  204.18   29.30
   6  -3   6  169.28   26.30
  -6   3   6  213.98   32.30
  -6  -3  -6  231.18   41.80
  -6  -3  -6  200.08   41.30
  -7  -3   6  139.39   31.50
   7   3   6  135.79   37.00
  -7   3  -6  135.69   29.70
  -7  -3   6  111.19   34.50
   7   3   6   74.49   24.70
   7   3   6  136.09   33.10
   7  -3  -6  122.99   27.10
   7  -3  -6  198.28   43.60
  -7   3  -6  105.29   25.20
  -7   3  -6  143.29   32.90
   7  -3   6  113.09   23.00
   7   3  -6  114.49   29.30
  -7  -3  -6  127.19   33.20
   7  -3   6  110.09   29.20
  -7   3   6  140.29   35.70
  -7  -3  -6  129.79   34.10
  -7   3   6  158.68   35.20
  -7  -3  -6  121.99   29.20
   7   3  -6  150.58   28.60
   0   3  -7   -4.00    4.80
   0  -3   7   -0.70    7.70
   0   3   7    3.30    7.30
   0   3  -7    3.10    7.90
   0  -3  -7   -5.70    4.20
   0  -3  -7   -2.30    8.20
   0   3  -7    1.60    7.00
   0   3  -7   -3.50    3.10
   0  -3   7   -6.10    5.60
   0   3   7   -1.30    8.20
   0   3   7    4.50   10.40
   0   3  -7    6.40    5.70
   0  -3  -7   -4.40    5.00
   0   3  -7   -2.30    5.00
   0   3  -7    1.00    5.70
   0  -3   7    1.80    7.10
   0  -3  -7    2.40    8.00
   1  -3  -7  318.17   45.60
  -1  -3   7  314.47   43.50
  -1   3  -7  279.87   24.00
   1   3   7  256.07   41.50
  -1   3  -7  312.77   30.20
  -1   3  -7  257.57   25.40
  -1   3  -7  286.37   26.40
   1  -3  -7  266.57   36.50
  -1  -3   7  291.67   28.80
  -1  -3   7  317.27   43.20
   1   3   7  326.27   43.00
  -1   3  -7  294.67   31.70
   1   3   7  301.67   39.90
  -1   3  -7  299.17   42.50
   1   3  -7  265.97   29.20
  -1   3   7  326.97   42.20
   1   3  -7  318.97   35.10
   1   3  -7  251.07   25.10
   1   3  -7  264.47   26.70
  -1  -3  -7  264.97   36.40
   1   3  -7  266.47   25.60
  -1  -3  -7  211.78   29.40
  -1   3   7  309.77   31.50
  -1  -3  -7  298.07   30.50
   1   3  -7  278.57   21.10
   1  -3   7  306.67   31.90
  -1  -3  -7  319.77   47.50
   1  -3   7  272.37   27.60
   1   3  -7  267.97   28.50
  -1   3   7  246.68   37.90
  -1  -3  -7  272.77   20.10
  -2   3  -7 1500.65   73.99
  -2   3  -7 1519.85   77.09
  -2  -3   7 1542.75   73.29
  -2   3  -7 1540.85   65.19
   2  -3  -7 1432.76   82.09
  -2   3  -7 1449.65   88.39
   2   3   7 1518.85   85.69
  -2   3  -7 1550.24   84.59
  -2  -3   7 1540.05   83.79
  -2   3  -7 1554.24   76.69
  -2  -3   7 1491.05   75.59
   2  -3  -7 1504.15   84.99
   2   3   7 1451.65   78.49
   2  -3  -7 1543.55   62.49
  -2  -3   7 1442.46   86.09
   2  -3   7 1748.13   67.09
  -2  -3  -7 1522.05   82.79
   2   3  -7 1484.85   75.49
   2  -3   7 1537.75   80.39
  -2   3   7 1503.75   91.69
  -2   3   7 1488.45   76.49
   2  -3   7 1434.76   81.49
   2   3  -7 1518.25   59.09
  -2  -3  -7 1458.95   80.89
  -2  -3  -7 1520.35   68.79
  -2   3   7 1386.16   81.49
  -2  -3  -7 1449.15   88.89
   2   3  -7 1385.56   72.09
  -2  -3  -7 1583.14   79.69
   3   3   7  488.75   48.10
  -3   3  -7  632.64   34.30
  -3   3  -7  646.04   44.50
  -3   3  -7  646.34   51.99
  -3   3  -7  612.34   55.49
   3   3   7  710.23   55.49
  -3   3  -7  607.94   46.90
   3  -3  -7  658.73   50.79
  -3   3  -7  560.24   43.10
  -3  -3   7  699.23   54.79
   3   3   7  685.23   49.00
  -3  -3   7  674.33   47.00
  -3  -3   7  505.15   50.99
   3  -3  -7  690.13   54.29
   3  -3   7  759.02   53.49
  -3  -3  -7  719.93   59.49
  -3   3   7  539.35   33.20
  -3   3   7  648.64   51.89
  -3  -3  -7  623.04   43.00
   3  -3   7  574.84   34.10
   3  -3   7  812.52   56.29
   3   3  -7  670.13   43.00
  -3  -3  -7  579.14   48.10
  -3  -3  -7  698.33   47.60
   3   3  -7  636.84   43.90
  -3   3   7  695.33   43.70
  -3   3   7  684.23   60.29
  -4  -3   7  234.28   35.00
  -4   3  -7  244.78   33.00
   4   3   7  238.78   37.80
   4   3   7  193.58   34.20
   4   3   7  238.18   34.60
  -4  -3   7  270.17   47.40
  -4   3  -7  271.97   29.40
   4  -3  -7  205.78   34.10
  -4   3  -7  284.47   42.30
  -4  -3   7  224.08   40.50
   4   3  -7  223.08   23.80
  -4   3   7  223.78   37.50
  -4   3   7  226.58   45.70
   4  -3   7  286.07   43.60
   4  -3   7  194.98   31.30
   4   3  -7  258.07   33.80
   4   3  -7  289.07   24.00
  -4  -3  -7  260.97   34.70
  -4   3   7  235.88   23.00
  -4  -3  -7  244.88   31.00
  -4   3   7  227.08   23.50
  -4  -3  -7  286.97   40.30
   5  -3  -7  611.44   45.50
   5  -3  -7  621.94   57.99
   5   3   7  596.34   56.19
  -5   3  -7  595.84   48.90
  -5  -3   7  600.94   50.49
  -5   3  -7  656.73   46.40
  -5   3  -7  552.74   49.90
  -5  -3   7  642.54   58.79
   5   3   7  590.34   49.99
  -5  -3   7  687.63   62.99
   5   3  -7  646.54   50.29
  -5  -3  -7  592.94   50.49
   5  -3   7  569.14   53.29
  -5   3   7  603.54   61.39
   5   3  -7  609.84   40.80
   5  -3   7  640.34   54.09
  -5  -3  -7  628.34   52.79
  -5   3   7  696.03   58.19
  -5   3   7  629.34   43.90
  -6   3  -7  812.52   64.19
   6   3   7  814.92   71.09
  -6  -3   7  817.52   70.89
  -6   3  -7  923.11   71.59
   6  -3  -7  883.81   58.79
   6   3   7  853.31   68.39
  -6  -3   7  893.21   66.29
  -6  -3   7  866.81   75.79
   6  -3  -7  796.62   70.49
   6   3   7  786.32   61.59
  -6   3  -7  713.83   52.19
   6  -3   7  732.73   65.99
   6   3  -7  874.81   64.19
   6  -3   7  877.01   64.99
  -6   3   7  781.32   55.99
  -6  -3  -7  878.81   68.99
  -6  -3  -7  915.11   68.19
  -6   3   7  969.00   72.09
   6  -3   7  817.72   50.29
  -6  -3  -7  821.92   63.59
   6   3  -7  857.01   53.29
  -7  -3   7  716.03   72.49
   7  -3  -7  773.72   72.09
  -7  -3   7  626.74   66.89
  -7   3  -7  688.63   65.99
   7  -3  -7  737.63   57.09
  -7   3  -7  778.12   64.49
  -7  -3   7  643.44   60.69
  -7   3  -7  655.43   49.60
   7   3   7  602.54   60.79
   7   3   7  750.32   71.49
   7   3  -7  682.53   51.59
   7  -3   7  773.42   70.29
  -7  -3  -7  588.64   59.19
  -7  -3  -7  649.34   59.19
  -7   3   7  691.43   56.19
  -7   3   7  635.34   63.19
  -7  -3  -7  692.03   64.39
   7  -3   7  689.63   48.30
   7   3  -7  595.34   58.49
   0   3   8  960.90   70.29
   0  -3   8 1020.50   62.09
   0   3  -8  944.51   54.89
   0  -3  -8  948.41   63.99
   0   3  -8  941.41   54.59
   0   3  -8  933.11   61.19
   0  -3  -8  908.01   68.29
   0   3   8  848.12   60.69
   0  -3  -8  798.82   60.19
   0  -3  -8  896.91   61.19
   0   3  -8  938.01   51.19
   0  -3   8  814.32   58.39
   0   3   8  890.71   59.69
   0  -3   8 1017.70   68.79
   0   3  -8  964.90   60.09
   0   3  -8  932.81   55.49
   0   3  -8  885.11   65.89
  -1  -3   8  953.00   62.59
  -1  -3   8  877.11   56.59
   1  -3  -8  768.82   58.69
  -1   3  -8  941.21   58.69
   1   3   8  931.61   59.09
  -1   3  -8  855.21   49.20
   1   3   8  837.22   65.19
  -1   3  -8  909.91   61.49
  -1   3  -8  909.61   56.79
  -1   3  -8  831.42   51.79
  -1  -3   8  792.92   62.99
   1  -3  -8  886.91   61.59
   1   3   8  864.11   62.09
  -1   3  -8 1016.50   55.79
  -1   3  -8  777.92   63.29
  -1   3   8  741.53   64.89
   1   3  -8  849.91   57.69
  -1  -3  -8  985.80   63.49
  -1   3   8  879.81   58.99
  -1  -3  -8  838.52   67.39
   1   3  -8  834.32   44.40
   1   3  -8  918.01   53.29
   1   3  -8  811.52   53.59
  -1  -3  -8  865.11   58.39
   1   3  -8  884.41   52.19
  -1  -3  -8  792.42   41.60
   1   3  -8  798.82   62.19
  -1  -3  -8  784.42   58.19
   1  -3   8  860.81   60.09
   1   3  -8  826.12   56.29
  -2   3  -8   73.79   30.50
  -2  -3   8   37.30   13.50
  -2   3  -8   89.29   22.40
   2   3   8   50.69   15.70
  -2   3  -8   61.39   13.90
   2  -3  -8   38.20   17.70
  -2  -3   8   48.60   14.70
  -2  -3   8   37.30   16.10
   2  -3  -8   49.20   26.60
   2   3   8   29.80   15.80
  -2   3  -8   48.90   14.10
  -2  -3   8   65.59   23.40
  -2   3  -8   51.19   14.20
   2  -3  -8   66.19   12.60
   2  -3   8   68.29   21.80
   2   3  -8   69.39   18.60
  -2   3   8   46.90   18.30
   2   3  -8   90.19   21.00
  -2  -3  -8   68.19   18.80
  -2  -3  -8   76.79   16.20
  -2  -3  -8   25.70   17.50
  -2  -3  -8   20.40   12.50
  -2  -3  -8   76.49   23.80
  -2   3   8   63.89   18.40
   2   3  -8   74.59   21.20
  -2   3   8   73.39   27.60
   2   3  -8   93.69   13.30
   2  -3   8   66.99   19.10
  -3   3  -8 1155.98   70.19
  -3   3  -8 1196.88   68.19
   3  -3  -8 1054.19   75.19
  -3   3  -8 1141.69   54.29
  -3   3  -8 1152.08   67.39
  -3  -3   8 1172.58   68.29
   3   3   8 1210.68   71.19
  -3  -3   8 1244.78   78.79
   3   3   8 1067.49   76.59
  -3  -3   8 1227.18   82.29
   3   3   8 1153.48   77.99
  -3  -3  -8 1179.18   64.39
  -3  -3  -8 1131.99   73.19
  -3  -3  -8 1072.49   66.89
  -3   3   8 1207.48   66.19
  -3   3   8 1199.18   78.29
   3  -3   8 1222.28   56.39
   3   3  -8 1199.28   65.59
   3   3  -8 1128.09   64.79
   3  -3   8  985.30   69.69
   3  -3   8 1128.29   74.89
  -4   3  -8 1931.11   94.99
  -4   3  -8 1958.10   97.79
  -4  -3   8 1920.01  110.19
  -4   3  -8 1997.10  103.19
   4  -3  -8 1955.00  110.89
   4   3   8 1834.82  107.99
  -4  -3   8 2029.30  114.99
   4   3   8 1869.41   99.59
  -4  -3   8 1905.51   98.19
   4   3  -8 1902.21   87.19
   4   3  -8 1914.51   94.99
   4  -3   8 1855.61  105.49
  -4   3   8 1995.20  109.19
   4  -3   8 1927.11   81.89
  -4  -3  -8 1812.22   95.89
  -4  -3  -8 1933.31  103.39
   4  -3   8 1980.10  106.79
   4   3  -8 1918.61   84.19
  -4  -3  -8 1859.11   95.09
  -4   3   8 1815.02   86.49
  -4   3   8 1803.72  116.49
  -4   3   8 1974.40   84.89
  -5  -3   8 1058.19   84.29
   5  -3  -8 1134.79   66.99
  -5   3  -8 1069.29   66.19
   5   3   8 1127.29   81.09
   5   3   8 1103.29   71.99
   5  -3  -8 1184.58   84.89
  -5  -3   8 1127.69   83.39
  -5   3  -8 1104.79   74.99
  -5   3  -8 1191.28   73.29
  -5  -3   8 1023.80   70.19
   5   3  -8 1055.59   58.89
  -5   3   8  966.30   85.99
  -5  -3  -8 1107.49   69.59
   5  -3   8  999.30   74.19
  -5   3   8 1109.49   79.99
  -5  -3  -8 1050.19   73.39
  -5  -3  -8 1115.89   72.49
   5   3  -8 1154.48   70.89
  -5   3   8 1060.19   60.89
  -6  -3   8  441.96   67.99
   6   3   8  398.16   44.00
  -6   3  -8  327.27   44.70
   6  -3  -8  433.96   41.70
  -6   3  -8  424.66   54.19
   6  -3  -8  488.15   72.89
  -6   3  -8  466.25   41.90
   6   3   8  468.15   69.69
  -6  -3   8  338.97   53.69
  -6   3  -8  453.95   45.20
  -6  -3   8  336.57   48.40
   6   3   8  471.65   63.19
  -6  -3  -8  471.35   48.90
   6   3  -8  370.86   49.30
   6  -3   8  381.56   53.69
   6  -3   8  448.06   59.49
  -6   3   8  563.64   87.19
  -6  -3  -8  354.96   49.70
   6   3  -8  449.26   37.80
  -6  -3  -8  350.96   47.30
  -6   3   8  461.15   65.39
  -6   3   8  405.66   38.60
   0   3  -9    0.90    6.50
   0   3   9    6.90   16.90
   0   3   9    0.60   10.50
   0   3  -9   -2.90    4.60
   0  -3  -9   -1.80    7.30
   0   3  -9   -1.10    6.40
   0  -3   9   -7.20    7.00
   0  -3   9    2.40    9.30
   0   3  -9   -5.30    4.30
   0   3  -9   -3.10    5.20
   0   3   9   -3.80    6.20
   0  -3   9   15.20   14.10
   0  -3  -9   -8.80    6.90
  -1  -3   9 3425.86  156.98
  -1   3  -9 3456.55  144.19
  -1   3  -9 3218.18  134.99
  -1   3  -9 2890.11  130.59
  -1   3  -9 3200.58  138.09
   1   3   9 2846.42  150.58
   1  -3  -9 2901.61  143.49
   1  -3  -9 3071.89  147.09
  -1  -3   9 3347.27  148.49
  -1  -3   9 3137.69  138.69
   1   3   9 2864.41  144.09
   1   3   9 3125.39  140.89
  -1   3  -9 3198.78  130.09
  -1   3   9 3276.67  159.78
  -1   3   9 3114.69  142.19
   1   3  -9 2973.70  131.59
   1   3  -9 3030.40  139.49
   1   3  -9 3124.69  137.59
  -1  -3  -9 3187.48  147.29
   1   3  -9 3159.18  122.39
   1   3  -9 3117.09  131.29
  -1  -3  -9 3066.99  117.39
  -1  -3  -9 2964.00  140.79
   1  -3   9 3157.58  144.59
  -2  -3   9 2593.94  129.49
  -2   3  -9 2497.55  115.49
  -2   3  -9 2546.55  105.59
   2  -3  -9 2481.75  128.49
  -2  -3   9 2579.14  134.19
  -2   3  -9 2577.34  118.39
   2  -3  -9 2517.15   99.79
   2   3   9 2519.65  120.89
  -2  -3   9 2551.94  115.69
  -2   3  -9 2474.05  120.29
   2   3   9 2501.55  129.99
  -2  -3  -9 2486.55  104.69
   2   3  -9 2479.55   96.39
  -2  -3  -9 2626.94  127.29
  -2   3   9 2629.54  130.19
   2   3  -9 2477.45  111.29
   2   3  -9 2441.86  118.39
  -2  -3  -9 2237.48  116.79
  -2   3   9 2621.84  121.79
   2  -3   9 2684.03  125.49
   2   3  -9 2459.35  114.29
   2  -3   9 2793.02  131.19
   2   3  -9 2443.56  121.59
  -2   3   9 2546.05  140.59
  -3  -3   9 1104.49   78.09
  -3   3  -9 1036.50   53.29
  -3  -3   9 1087.89   82.59
  -3   3  -9 1109.79   67.29
   3   3   9  986.40   67.09
   3  -3  -9 1015.30   75.39
   3   3   9 1147.79   80.29
  -3   3  -9 1023.20   67.99
  -3  -3   9 1015.80   63.89
  -3   3  -9  994.10   65.89
  -3  -3  -9 1158.18   69.69
   3  -3   9 1040.40   53.59
   3   3  -9 1080.39   62.69
   3  -3   9 1107.59   76.39
  -3  -3  -9 1075.59   61.59
  -3  -3  -9 1010.60   71.69
  -3   3   9 1076.49   65.79
   3  -3   9  964.20   70.89
   3   3  -9  994.30   63.39
  -3   3   9  976.60   83.69
  -3   3   9 1014.50   75.39
   3   3  -9 1096.49   72.99
  -4  -3   9  428.36   40.70
   4   3   9  388.16   40.80
  -4   3  -9  453.25   45.20
  -4  -3   9  401.36   61.69
  -4   3  -9  444.36   41.50
   4   3   9  303.07   57.89
   4  -3  -9  457.05   65.89
  -4   3  -9  363.46   38.30
  -4  -3   9  336.67   58.79
   4   3   9  345.47   54.29
   4   3  -9  417.36   57.39
   4   3  -9  413.56   32.50
  -4   3   9  387.96   29.60
  -4   3   9  246.48   50.39
  -4  -3  -9  393.56   38.20
  -4   3   9  365.66   34.90
  -4  -3  -9  358.26   38.90
   4  -3   9  256.67   45.50
   4  -3   9  427.46   57.09
   4   3  -9  412.96   38.30
  -4   3   9  397.26   57.19
  -4  -3  -9  413.66   44.60
  -5  -3   9  501.85   77.29
   5  -3  -9  353.66   53.09
  -5  -3   9  358.36   50.19
   5  -3  -9  369.26   37.60
  -5  -3   9  247.38   50.49
  -5   3  -9  315.07   43.90
   5   3   9  240.98   44.60
   5   3   9  358.36   49.30
  -5   3  -9  417.86   56.89
   5   3   9  294.87   51.69
  -5   3  -9  357.26   47.50
  -5  -3  -9  433.06   58.69
  -5  -3  -9  410.56   55.49
  -5  -3  -9  302.27   42.40
   5  -3   9  315.07   47.80
  -5   3   9  371.86   32.40
   5   3  -9  343.47   31.40
   5  -3   9  293.57   48.40
  -5   3   9  388.46   62.29
   5   3  -9  347.87   44.80
  -5   3   9  370.56   73.59
   6   3   9  388.96   52.59
  -6   3  -9  412.16   64.99
   6  -3  -9  362.76   63.79
  -6  -3   9  327.27   54.39
  -6   3  -9  452.55   61.59
  -6   3  -9  305.77   44.90
   6  -3  -9  402.76   41.40
  -6  -3   9  403.26   69.19
   6   3   9  349.27   59.09
   6   3   9  331.77   57.19
  -6   3   9  198.18   50.19
   6  -3   9  284.67   49.99
   6   3  -9  316.67   47.30
  -6  -3  -9  374.26   55.69
   6  -3   9  296.67   47.70
  -6   3   9  366.96   36.10
  -6  -3  -9  333.57   50.39
  -6   3   9  314.67   57.79
  -6  -3  -9  318.07   53.09
   6   3  -9  366.16   35.60
   0  -3 -10 5067.99  221.88
   0  -3  10 5244.48  222.68
   0   3 -10 5335.17  205.18
   0  -3  10 5635.64  223.28
   0  -3  10 5860.11  237.78
   0   3 -10 5450.75  211.48
   0   3  10 5716.43  243.58
   0   3 -10 5495.15  213.68
   0   3  10 5118.69  224.28
   0   3 -10 5414.26  212.28
   0   3  10 5247.67  220.58
   0  -3 -10 5430.56  227.78
  -1   3 -10 1753.92   86.39
   1   3  10 1631.24   94.09
   1  -3 -10 1760.82  102.49
  -1  -3  10 1866.31  110.89
  -1  -3  10 1672.43   93.89
  -1   3 -10 1631.44   88.19
  -1  -3  10 1609.44   99.19
  -1   3 -10 1663.53   86.89
  -1   3 -10 1921.41   94.89
   1   3  10 1561.64   99.79
   1   3  10 1707.03  108.49
   1  -3 -10 1683.23   99.89
  -1   3  10 1765.22   99.49
   1  -3  10 1771.82  100.39
   1   3 -10 1775.92   94.19
   1   3 -10 1674.63   85.19
  -1  -3 -10 1999.30  102.19
  -1   3  10 1580.04  108.49
  -1  -3 -10 1610.94   98.39
   1   3 -10 1721.03   78.29
  -1  -3 -10 1658.73   74.49
   1   3 -10 1669.23   88.29
  -1  -3 -10 1609.14   71.39
  -2  -3  10   35.90   23.80
  -2  -3  10    0.00   10.60
   2  -3 -10    8.60    7.30
  -2   3 -10   28.60   13.90
  -2   3 -10   38.20   14.00
   2   3  10   19.20   13.70
  -2  -3  10    8.20   14.20
   2   3  10   12.10   16.20
   2  -3 -10   34.50   20.30
  -2   3 -10    4.70    8.50
   2   3 -10   13.30    7.00
  -2  -3 -10   16.50   13.00
  -2  -3 -10   17.40   15.00
   2  -3  10    4.00   14.60
  -2   3  10   35.50   26.70
  -2  -3 -10   15.30   10.40
   2   3 -10   24.50   13.50
  -2   3  10   35.90   16.90
   2   3 -10    5.20    8.20
   2   3 -10   30.80   14.00
  -3   3 -10 1344.67   65.69
   3   3  10 1427.76   95.39
   3   3  10 1201.18   78.99
   3  -3 -10 1345.47   92.19
  -3   3 -10 1222.48   76.79
  -3   3 -10 1299.47   81.19
  -3  -3  10 1272.67   90.09
  -3  -3  10 1335.17   96.49
   3   3 -10 1301.57   86.09
  -3   3  10 1290.07   78.29
  -3  -3 -10 1325.87   86.59
  -3  -3 -10 1295.87   79.69
   3  -3  10 1313.77   88.59
   3   3 -10 1353.66   73.49
  -3  -3 -10 1359.76   72.19
   3   3 -10 1391.96   79.19
  -3   3  10 1465.25   93.79
   3  -3  10 1408.76   89.49
  -3   3  10 1238.28   99.39
   4   3  10  523.95   49.10
  -4  -3  10  449.46   43.00
   4   3  10  456.65   62.19
   4  -3 -10  594.94   77.69
  -4   3 -10  486.95   49.60
  -4  -3  10  621.94   67.09
  -4   3 -10  494.15   46.70
  -4  -3  10  511.55   72.59
  -4  -3 -10  484.25   45.90
  -4   3  10  477.45   43.40
   4   3 -10  495.25   52.59
   4   3 -10  509.05   38.30
  -4   3  10  584.84   59.89
  -4  -3 -10  515.15   45.10
  -4  -3 -10  465.95   49.90
   4   3 -10  502.05   43.20
   4  -3  10  509.75   69.29
  -4   3  10  394.16   66.99
   4  -3  10  507.15   54.99
  -5  -3  10   33.20   27.10
   5  -3 -10   23.20   17.30
  -5  -3  10   32.30   16.50
  -5   3 -10   24.60   18.30
   5   3  10   -4.20   13.40
  -5   3 -10   18.90   16.20
  -5  -3  10   40.20   22.90
   5   3  10   26.40   14.80
   5  -3 -10   37.30   16.90
   5   3  10   26.40   22.60
  -5  -3 -10   54.19   23.90
  -5   3  10   15.40    9.40
  -5  -3 -10   30.00   19.40
   5   3 -10   40.80   16.90
   5  -3  10    5.00   16.40
  -5   3  10   13.70   11.00
   5   3 -10   15.00   15.50
   5   3 -10   15.90   10.20
  -5   3  10   13.50   22.00
   5  -3  10   38.60   23.90
  -5  -3 -10   37.60   18.80
  -5   3  10   45.90   24.50
  -5  -3 -10   49.20   23.60
   0  -3 -11    0.20   11.50
   0   3 -11    9.60    9.80
   0  -3  11   -9.80   11.70
   0  -3  11   -3.40   10.40
   0   3 -11   -4.60    4.20
   0  -3 -11   -6.20    6.20
   0   3 -11   -5.10    6.70
   0   3 -11   -2.30    4.90
   0   3  11  -22.50   11.10
   0   3  11  -11.40    9.60
   1  -3 -11  910.51   72.29
  -1   3 -11  984.10   62.29
  -1   3 -11  961.60   64.59
  -1   3 -11  916.31   60.09
   1   3  11  764.82   69.29
  -1  -3  11  941.01   67.39
   1   3  11  939.61   80.79
  -1  -3  11  908.11   78.99
   1   3  11  874.31   66.29
  -1   3 -11  969.80   64.29
   1  -3 -11  797.42   69.09
  -1  -3  11  938.81   73.09
  -1  -3 -11  824.32   69.19
  -1   3  11  997.60   85.79
   1   3 -11 1004.50   68.19
   1  -3  11  877.81   69.49
  -1  -3 -11  892.31   48.60
   1   3 -11  911.21   58.09
   1   3 -11 1003.20   64.79
   1   3 -11  890.01   52.19
  -1  -3 -11  888.81   68.19
  -1   3  11 1021.50   73.59
  -2  -3  11 1007.50   84.59
  -2   3 -11 1066.89   69.29
  -2   3 -11 1072.29   60.59
   2  -3 -11  972.50   52.09
   2  -3 -11  953.40   75.79
  -2  -3  11  951.50   66.69
   2  -3 -11 1020.30   78.59
  -2   3 -11  907.91   67.39
   2   3  11 1023.20   80.39
  -2  -3  11  979.80   77.69
  -2   3 -11  889.91   63.99
   2   3  11  995.50   70.79
   2   3 -11  984.80   65.69
  -2   3  11 1023.70   73.09
  -2  -3 -11  923.71   53.79
   2  -3  11  942.61   74.39
   2   3 -11  967.30   71.09
  -2  -3 -11 1026.40   75.99
   2   3 -11  965.40   49.30
   2   3 -11  928.01   59.49
  -2   3  11 1034.60   90.19
  -2  -3 -11  973.30   70.09
   3   3  11  226.18   44.90
   3   3  11  375.16   50.39
  -3  -3  11  381.66   67.79
  -3   3 -11  301.27   29.10
  -3  -3  11  395.16   65.99
  -3   3 -11  234.78   36.50
   3  -3 -11  387.86   63.59
  -3   3 -11  313.87   44.70
   3   3 -11  287.17   38.80
  -3  -3 -11  248.08   41.00
   3   3 -11  249.48   41.90
  -3  -3 -11  304.97   49.10
   3  -3  11  403.16   63.39
  -3   3  11  254.97   59.29
  -3   3  11  277.37   42.50
  -3  -3 -11  289.17   31.20
   3   3 -11  404.56   53.99
   4   3  11  129.69   36.50
   4  -3 -11  188.18   46.20
  -4  -3  11  173.28   47.20
  -4   3 -11  142.59   29.10
  -4  -3  11  137.09   28.90
  -4   3 -11  210.68   43.70
  -4  -3  11  168.58   38.00
   4   3  11  240.38   40.20
   4   3 -11  212.18   34.40
   4   3 -11  150.68   39.20
  -4  -3 -11  208.28   35.00
  -4  -3 -11  141.39   32.00
   4  -3  11  240.08   48.90
  -4   3  11  235.58   61.59
  -4   3  11  119.59   35.70
  -4  -3 -11  173.38   38.50
   4  -3  11  108.59   31.60
  -4  -3 -11  163.08   32.60
  -4   3  11  189.98   32.50
   0   3 -12 1016.70   63.29
   0   3 -12  976.90   69.29
   0   3  12 1229.28   96.89
   0  -3 -12 1107.49   80.89
   0  -3 -12 1076.39   80.69
   0   3 -12 1088.59   67.59
   0  -3  12 1116.39   89.49
   0  -3  12  927.31   74.19
   0   3  12  984.30   78.99
   0   3 -12 1011.80   68.99
   1  -3 -12   11.30   10.50
   1   3  12    1.30   12.70
  -1   3 -12    7.20   10.20
  -1  -3  12    1.40   11.20
  -1   3 -12    5.90   10.70
   1   3  12    0.90   15.70
  -1  -3  12   -4.60   12.50
  -1  -3  12   -7.50   11.40
  -1   3 -12   10.40   11.20
  -1   3 -12    7.20    9.40
   1  -3 -12    1.90   10.10
   1  -3 -12   15.20   15.20
   1   3 -12    4.10    6.20
  -1   3  12    2.40   17.20
   1   3 -12    6.40    9.10
   1  -3  12    8.80   15.10
  -1   3  12    3.00   13.80
  -1  -3 -12   15.40   13.30
  -1  -3 -12    1.90   13.40
   1   3 -12    0.80    9.50
   1   3 -12    3.20    7.80
   2  -3 -12    6.30   13.10
  -2  -3  12   19.70   21.20
   2   3  12    6.40   14.80
  -2  -3  12   -6.40   11.00
   2  -3 -12   16.20    9.40
  -2   3 -12   -5.60    6.70
  -2   3 -12    5.00    9.70
   2  -3 -12   10.40   13.30
   2  -3 -12    3.70    7.00
  -2   3 -12   -0.80   10.40
  -2  -3  12   -5.40    8.50
  -2   3 -12   -1.60    6.80
   2   3  12    0.60    7.20
  -2  -3 -12   15.80   14.50
  -2  -3 -12    9.00   13.20
   2   3 -12    8.20    9.50
  -2   3  12    5.20   17.90
   2   3 -12   -0.10    7.50
   2   3 -12    3.60    6.60
  -2  -3 -12   10.30    8.70
   2   3 -12   -7.50    7.40
  -2   3  12   23.60   17.50
   2  -3  12  -10.50   10.00
  -2  -3 -12   -2.00    7.10
  -3   3 -12  333.27   49.50
  -3   3 -12  349.07   33.00
   3   3  12  392.26   58.19
  -3   3 -12  320.57   47.50
  -3  -3  12  252.07   53.99
  -3   3 -12  233.58   39.10
   3  -3 -12  401.56   60.89
  -3  -3  12  414.86   69.69
  -3  -3 -12  309.07   49.30
  -3  -3 -12  352.96   50.29
  -3  -3 -12  368.46   34.90
  -3   3  12  333.57   48.90
   3   3 -12  373.26   36.20
  -3  -3 -12  468.85   67.89
   3   3 -12  369.36   50.49
  -3   3  12  274.97   59.39
   3  -3  12  343.67   55.99
   3   3 -12  370.56   56.59
   0  -3 -13    7.40   11.50
   0   3  13    3.90   14.80
   0   3 -13   -1.00    6.90
   0   3 -13    1.90    8.80
   0   3  13   -0.90   17.20
   0  -3 -13   -1.70    8.00
   0  -3  13   -2.80   13.30
   0   3 -13    2.10    7.70
   0   3 -13    1.30    8.80
   0  -3 -13    2.40    6.80
  -1  -3  13   85.79   40.00
  -1   3 -13   54.79   20.60
   1  -3 -13   56.09   26.80
  -1   3 -13   31.10   17.30
  -1   3 -13  119.29   30.20
   1   3  13   90.19   34.60
  -1  -3  13   81.49   28.90
   1  -3 -13   76.29   20.90
   1   3  13   65.09   29.00
   1  -3 -13   74.59   24.40
  -1   3 -13   79.39   23.70
  -1   3  13  110.69   34.30
   1  -3  13   30.90   19.00
   1   3 -13   66.19   20.80
   1   3 -13   69.09   22.70
  -1   3  13   54.79   34.20
  -1  -3 -13   88.29   25.00
  -1  -3 -13   96.49   29.70
  -1  -3 -13   60.39   25.10
   1   3 -13   75.09   24.80
   1   3 -13   96.49   20.80
   0  -4   0   15.10    5.40
   0   4   0   16.10    5.00
   0   4   0    6.80    3.20
   0  -4   0   12.00    4.80
   0   4   0   13.90    5.60
   1  -4   0  249.78   16.20
   1   4   0  226.08   15.00
   1  -4   0  227.38   14.50
  -1  -4   0  222.38   17.90
   1  -4   0  236.38   15.80
  -1   4   0  214.08   15.10
  -1   4   0  251.67   16.20
  -1  -4   0  219.28   14.30
   1   4   0  244.48   18.70
  -1  -4   0  198.18   14.40
   2  -4   0 3105.89  111.79
   2   4   0 3059.69  110.69
   2   4   0 3166.18  118.19
   2   4   0 2938.81  115.49
   2  -4   0 2957.40  111.09
   3  -4   0   18.00    8.50
   3   4   0   17.40    9.10
  -3  -4   0    5.20    4.80
  -3   4   0    9.40    5.50
   3   4   0   14.50    7.50
   3   4   0    7.50    6.60
   3  -4   0   17.70    7.20
  -3   4   0    9.40    6.10
  -3  -4   0   20.10    6.70
   4   4   0    2.80    5.90
   4   4   0   -1.60    5.40
  -4   4   0   -1.70    4.10
  -4  -4   0    0.40    4.50
   4   4   0   -6.70    4.70
  -4   4   0   -5.10    4.30
  -4   4   0   -3.50    4.30
   4  -4   0   -4.00    3.90
   4  -4   0    2.20    4.50
  -4  -4   0    3.90    4.20
  -4   4   0    1.40    4.20
  -5  -4   0   83.09   22.60
  -5  -4   0   61.69   12.70
  -5   4   0   75.29   20.70
  -5   4   0   64.79   12.80
   5   4   0   69.99   20.70
   5   4   0   56.19   11.90
   5   4   0   58.29   17.70
   5  -4   0   49.20   14.90
   5   4   0   67.29   17.00
  -5   4   0   93.29   21.50
  -5   4   0   46.40   13.20
  -5   4   0   76.79   14.70
  -6   4   0  279.37   26.40
   6   4   0  217.18   34.40
  -6   4   0  283.97   26.80
   6   4   0  194.48   33.50
  -6   4   0  293.87   30.80
  -6   4   0  191.78   30.00
  -6  -4   0  301.97   46.10
   6  -4   0  244.58   35.00
   6   4   0  297.57   40.90
  -6  -4   0  269.17   27.60
  -7   4   0  206.08   30.90
  -7   4   0  340.47   31.40
  -7  -4   0  283.67   30.90
  -7  -4   0  311.17   39.00
  -7   4   0  310.77   31.00
   7  -4   0  297.57   45.60
   7   4   0  357.06   48.80
  -8  -4   0  223.08   39.00
  -8  -4   0  257.47   37.10
  -8  -4   0  225.78   37.80
  -8   4   0  278.27   37.20
   8  -4   0  253.57   45.60
   8   4   0  241.28   46.80
   8   4   0  279.77   47.90
  -8   4   0  233.68   44.00
  -8   4   0  282.27   38.90
   0   4   1   -1.30    3.20
   0  -4  -1    0.80    4.30
   0   4   1   -0.40    4.20
   0   4  -1   -0.90    2.00
   0  -4   1   -2.30    2.70
   0   4   1    1.90    3.30
   0  -4   1    1.00    1.80
   0   4  -1   -2.20    3.50
   0  -4  -1   -1.20    2.60
   0  -4   1    2.10    3.50
   0  -4  -1   -0.60    2.20
   0   4   1   -0.40    2.60
   0  -4   1    2.40    3.30
   0   4  -1   -0.50    2.80
   1  -4  -1 1173.68   51.59
   1  -4  -1 1128.59   47.30
   1   4   1 1135.69   49.20
  -1  -4   1 1226.28   54.19
  -1   4  -1 1191.48   49.20
  -1   4  -1 1168.18   45.50
   1   4   1 1190.78   52.79
  -1  -4   1 1257.47   46.80
   1   4   1 1149.78   50.79
  -1   4  -1 1150.98   43.60
   1   4  -1 1180.18   46.50
   1  -4   1 1174.98   49.20
  -1   4   1 1203.98   51.69
  -1  -4  -1 1142.99   47.20
   1   4  -1 1210.28   50.89
   1   4  -1 1190.68   52.99
  -1   4   1 1165.18   47.40
  -1  -4  -1 1163.78   52.29
  -1  -4  -1 1113.39   49.50
  -1  -4  -1 1157.68   49.99
   2   4   1 1262.37   55.79
   2  -4  -1 1143.99   48.40
   2   4   1 1191.08   57.79
  -2  -4   1 1208.98   48.60
  -2  -4   1 1230.38   46.70
   2  -4  -1 1249.97   50.89
   2  -4  -1 1219.58   52.29
  -2   4  -1 1238.58   51.59
  -2   4  -1 1203.18   53.19
  -2  -4   1 1146.29   56.89
  -2   4   1 1355.66   51.29
  -2  -4  -1 1180.88   55.49
   2  -4   1 1129.39   53.19
   2   4  -1 1185.98   56.79
  -2  -4  -1 1196.98   52.79
   2  -4   1 1198.18   51.39
  -2  -4  -1 1287.27   58.09
   2  -4   1 1284.27   48.90
   2   4  -1 1171.48   47.90
  -3  -4   1  697.83   43.80
  -3   4  -1  785.72   40.50
   3   4   1  677.43   40.90
   3   4   1  707.43   44.50
   3   4   1  708.83   43.10
   3  -4  -1  739.83   39.50
  -3   4  -1  768.22   39.00
   3  -4  -1  766.42   38.20
  -3  -4   1  787.22   35.90
  -3   4  -1  781.82   39.90
  -3   4   1  713.33   36.10
  -3  -4  -1  708.73   43.40
  -3  -4  -1  729.53   39.40
  -3   4   1  743.73   36.20
   3   4  -1  734.43   36.90
   3  -4   1  740.63   39.90
   3   4  -1  731.53   43.90
   3  -4   1  779.72   41.90
   4  -4  -1  753.32   43.70
   4   4   1  693.23   47.50
  -4  -4   1  725.93   48.70
   4   4   1  792.82   49.40
  -4   4  -1  720.63   40.80
   4  -4  -1  737.13   40.80
  -4   4  -1  842.62   45.10
   4   4   1  772.02   46.60
  -4  -4   1  762.72   39.70
  -4   4  -1  763.62   43.10
   4   4  -1  733.33   48.30
   4  -4   1  750.22   45.30
  -4   4   1  708.43   39.30
  -4  -4  -1  692.23   47.70
   4   4  -1  747.83   41.70
  -4   4   1  725.73   46.20
   4  -4   1  705.83   43.80
  -4   4   1  747.23   39.00
  -4   4   1  742.03   34.80
  -4  -4  -1  765.42   43.40
   5  -4  -1   69.99   14.90
  -5   4  -1  114.19   17.20
  -5   4  -1  125.99   22.30
   5   4   1  102.39   22.20
  -5   4  -1  113.69   18.10
   5   4   1  115.79   23.60
   5   4   1   78.69   19.60
  -5  -4   1  143.49   30.60
  -5  -4   1  132.89   21.70
  -5   4  -1  141.89   28.50
   5   4   1  123.39   19.70
  -5  -4  -1  130.79   21.60
  -5   4   1   86.59   19.40
  -5   4   1  123.59   20.80
  -5  -4  -1  111.49   26.80
   5   4  -1  123.79   26.60
  -5   4   1   93.59   16.40
   5  -4   1   99.89   21.10
   5   4  -1  159.88   26.00
  -6   4  -1  135.59   20.50
  -6  -4   1  128.49   25.10
   6   4   1  139.39   29.40
  -6  -4   1   99.09   19.20
  -6   4  -1  130.79   20.60
   6   4   1  133.49   21.00
  -6   4  -1  173.38   29.20
   6  -4  -1  143.49   28.00
   6   4   1  104.19   25.30
  -6   4  -1  126.79   26.80
  -6   4  -1  136.99   25.40
   6   4  -1   90.69   21.10
  -6   4   1  174.28   24.10
  -6   4   1  123.29   28.60
  -6   4   1  114.49   22.40
   6   4  -1  116.19   27.40
  -6  -4  -1  123.89   41.00
  -6  -4  -1  122.59   24.20
   6  -4   1   73.89   31.30
  -7  -4   1    6.90   10.20
  -7  -4   1    2.20    9.90
   7  -4  -1   11.30   12.00
   7   4   1   20.00   16.40
  -7   4  -1    3.10    8.70
  -7   4  -1    6.70    8.70
  -7  -4   1    1.30    8.40
  -7   4  -1   -3.30   12.10
  -7   4  -1    7.60   10.30
  -7   4   1   14.60   10.00
  -7  -4  -1   22.40   12.90
  -7   4   1   26.60   14.40
  -7  -4  -1    2.80    8.50
   7   4  -1    4.60   10.70
   7   4  -1    6.00    9.90
   8   4   1  125.29   30.20
  -8   4  -1  150.68   34.10
  -8  -4   1  168.98   28.10
  -8   4  -1  187.78   30.70
  -8  -4   1   88.79   28.10
   8  -4  -1  148.49   32.80
  -8   4  -1  156.58   27.90
  -8   4  -1  100.99   28.10
  -8  -4   1  102.39   24.70
   8   4   1  163.18   37.00
   8  -4   1  120.99   28.10
  -8   4   1  144.59   24.80
  -8  -4  -1  161.28   31.90
  -8  -4  -1  141.69   31.40
  -8   4   1  157.68   32.60
  -8  -4  -1  112.69   29.20
   8   4  -1  167.58   41.10
   8   4  -1  156.08   33.00
  -8   4   1   86.59   24.50
   0   4  -2 2534.05   93.29
   0   4  -2 2580.54   99.79
   0   4   2 2543.95   97.69
   0  -4  -2 2540.65   99.49
   1  -4  -2  171.48   13.00
  -1   4  -2  149.29   11.30
   1   4   2  140.29   19.50
   1   4   2  146.39   15.60
   1   4   2  160.58   13.20
   1  -4  -2  152.38   16.70
  -1  -4   2  150.08   11.20
   1  -4  -2  168.38   15.70
  -1   4  -2  156.48   14.90
  -1  -4   2  177.18   17.50
  -1  -4   2  141.59   13.30
  -1   4  -2  138.89   13.60
   1   4  -2  153.88   16.20
   1  -4   2  145.29   14.00
  -1  -4  -2  147.09   19.20
  -1   4   2  170.08   17.00
   1   4  -2  175.28   12.00
  -1   4   2  151.18   12.30
   1  -4   2  169.08   12.60
  -1  -4  -2  137.19   12.70
  -1  -4  -2  153.08   16.20
  -2   4  -2 1395.76   60.69
  -2   4  -2 1387.96   57.29
   2   4   2 1355.76   63.29
  -2  -4   2 1351.46   50.09
   2  -4  -2 1405.26   64.69
   2   4   2 1389.16   60.49
   2   4   2 1387.36   64.29
  -2  -4   2 1398.96   64.69
  -2   4  -2 1374.96   60.29
   2  -4  -2 1330.97   58.09
  -2  -4   2 1200.48   50.89
   2  -4  -2 1341.77   54.49
  -2  -4  -2 1323.77   61.19
  -2  -4  -2 1418.76   61.29
  -2  -4  -2 1371.76   63.59
  -2   4   2 1487.55   55.19
   2  -4   2 1409.76   58.49
   2   4  -2 1331.37   62.99
  -2  -4  -2 1321.47   60.79
   2   4  -2 1347.67   50.79
   2  -4   2 1348.67   60.89
  -3  -4   2  607.84   40.40
   3   4   2  558.44   37.30
   3   4   2  605.44   40.10
  -3  -4   2  588.34   27.70
   3  -4  -2  587.74   34.70
  -3   4  -2  627.44   35.30
  -3   4  -2  587.84   36.20
   3  -4  -2  504.55   37.30
  -3   4  -2  634.44   37.50
   3  -4  -2  571.04   33.00
   3  -4  -2  535.85   30.20
   3   4   2  572.64   38.40
  -3  -4   2  609.64   29.30
   3   4  -2  557.54   38.10
   3  -4   2  600.54   38.00
  -3   4   2  575.84   34.20
  -3   4   2  576.84   35.00
   3  -4   2  631.34   36.60
  -3  -4  -2  616.34   37.00
  -3   4   2  639.84   30.70
  -3  -4  -2  598.94   38.50
   3   4  -2  607.94   30.70
  -4   4  -2  717.73   43.80
  -4   4  -2  695.13   43.90
   4   4   2  736.33   48.10
   4   4   2  690.03   43.20
  -4   4  -2  726.33   43.60
   4  -4  -2  746.23   39.40
  -4  -4   2  802.02   35.90
   4   4   2  731.03   49.30
  -4  -4   2  806.12   39.30
   4  -4  -2  727.33   43.50
   4   4   2  752.22   49.30
  -4  -4   2  786.42   50.59
  -4  -4  -2  733.13   48.70
   4   4  -2  736.23   40.30
   4   4  -2  759.62   49.00
  -4   4   2  817.12   44.60
  -4   4   2  737.23   45.50
  -4  -4  -2  801.02   45.90
   4  -4   2  733.03   45.70
  -4   4   2  767.12   37.70
  -5  -4   2  191.48   27.60
   5  -4  -2  141.69   23.60
  -5   4  -2  206.08   26.80
   5   4   2  163.18   26.30
  -5  -4   2  191.58   19.60
   5   4   2  238.58   25.20
  -5   4  -2  202.38   29.40
   5   4   2  146.49   27.60
  -5   4  -2  233.18   24.40
  -5  -4  -2  207.88   36.00
  -5  -4  -2  200.58   29.90
   5   4  -2  188.28   24.60
  -5   4   2  207.08   32.10
   5   4  -2  223.68   33.50
  -5   4   2  194.58   27.00
  -5   4   2  226.88   19.60
   5  -4   2  281.27   39.30
  -6  -4   2   52.69   20.00
  -6   4  -2   59.99   21.80
  -6   4  -2   61.69   17.60
  -6   4  -2   18.20   11.80
  -6   4  -2   25.50   11.70
   6   4   2   47.70   19.20
   6   4   2   57.89   19.80
  -6  -4   2   48.50   12.30
  -6  -4   2   49.20   15.60
   6  -4  -2   68.09   20.80
   6   4   2   31.50   12.80
   6   4  -2   62.59   20.00
  -6  -4  -2   17.50   10.00
  -6  -4  -2   34.30   11.70
  -6   4   2   53.99   13.20
  -6   4   2   23.00   12.90
   6   4  -2   56.69   16.00
  -6   4   2   45.90   16.10
  -7   4  -2   24.50   14.20
  -7  -4   2    2.90    6.90
  -7  -4   2   12.80    9.10
  -7   4  -2  -11.60    5.50
  -7   4  -2   -1.70    7.20
   7   4   2   11.20   11.90
  -7  -4   2   17.40   13.90
   7   4   2   -4.80    8.60
   7   4   2   -3.10    5.30
   7  -4  -2    6.30   12.00
   7   4  -2    9.70   13.00
  -7  -4  -2    0.70    9.40
  -7  -4  -2   16.00   15.70
  -7   4   2    5.10    7.20
  -7   4   2    2.80   10.50
   7   4  -2   32.80   14.60
   7  -4   2    8.10   11.10
  -7  -4  -2   -2.10    6.90
  -7   4   2    2.10    8.30
  -8  -4   2   36.60   22.30
  -8   4  -2   13.70   11.00
  -8  -4   2   29.40   13.60
   8   4   2   50.09   25.40
  -8  -4   2   48.50   20.40
   8   4   2   21.80   16.70
  -8   4  -2   20.80   16.40
  -8   4  -2   20.00   17.30
   8  -4  -2   20.30   15.60
  -8   4   2   55.89   23.50
  -8   4   2   46.10   22.20
  -8  -4  -2   34.00   17.90
   8  -4   2   37.20   18.00
  -8  -4  -2   11.10   12.20
   8  -4   2   26.10   17.20
   8   4  -2   68.09   25.70
  -8  -4  -2   18.40   14.10
  -8   4   2   31.00   11.50
   8   4  -2   21.80   18.80
   0   4  -3   -2.90    4.90
   0  -4   3    0.70    3.20
   0  -4  -3    0.10    5.90
   0   4   3   -0.80    6.20
   0   4   3   -3.10    3.40
   0   4  -3   -1.10    4.70
   0   4  -3   -0.40    2.10
   0   4  -3   -1.50    3.00
   0   4  -3   -2.90    2.10
   0  -4   3    4.50    4.90
   0  -4   3    0.60    2.50
   0  -4  -3    1.10    4.60
  -1   4  -3 2746.73   95.79
  -1   4  -3 2479.15   99.59
  -1   4  -3 2610.74  103.19
   1   4   3 2516.05  104.39
  -1  -4   3 2812.62  103.69
   1  -4  -3 2499.65  106.29
  -1  -4   3 2608.04  105.49
  -1  -4   3 2640.04  100.99
   1   4   3 2482.45  105.29
  -1   4   3 2596.14  106.59
   1  -4   3 2551.94  100.59
  -1  -4  -3 2675.13  106.79
   1   4  -3 2513.15  103.99
   1   4  -3 2796.72   99.79
  -1  -4  -3 2910.61   96.69
   1  -4   3 2663.13   96.49
   1   4  -3 2547.65  100.09
  -1   4   3 2847.62  109.49
  -1  -4  -3 2494.55  104.79
  -2  -4   3  641.54   40.00
   2  -4  -3  646.14   30.40
  -2   4  -3  645.04   38.70
   2   4   3  591.44   40.30
   2  -4  -3  695.23   42.50
  -2  -4   3  601.44   36.40
  -2  -4   3  644.94   39.30
   2   4   3  662.33   36.10
   2   4   3  624.74   39.40
   2  -4  -3  675.23   38.60
  -2   4  -3  627.14   33.30
  -2  -4   3  618.94   27.20
  -2   4  -3  546.85   35.40
  -2  -4  -3  625.54   39.00
  -2  -4  -3  595.94   39.80
   2   4  -3  618.64   38.60
   2  -4   3  669.73   35.90
  -2   4   3  671.83   30.70
   2   4  -3  652.73   27.80
   2   4  -3  638.54   26.80
   2  -4   3  505.35   35.10
  -2   4   3  618.64   37.20
  -2  -4  -3  546.05   37.30
  -2   4   3  705.73   31.00
  -2  -4  -3  589.44   34.60
  -3   4  -3  204.18   27.80
   3   4   3  181.58   27.80
  -3  -4   3  145.09   21.50
   3  -4  -3  138.99   20.70
   3   4   3  123.39   20.60
  -3   4  -3  211.48   28.20
   3   4   3  171.08   23.10
   3   4   3  151.48   21.90
   3  -4  -3  168.88   17.90
   3  -4  -3  132.89   21.20
  -3   4  -3  156.18   17.20
   3  -4  -3  132.09   12.70
  -3   4   3  158.98   24.00
   3   4  -3  130.49   19.70
  -3   4   3  160.28   13.00
  -3   4   3  155.98   16.50
   3  -4   3  198.18   27.50
  -3  -4  -3  124.39   18.70
   3  -4   3  228.38   30.20
  -3  -4  -3  173.68   26.70
  -3  -4  -3  197.58   28.70
   3   4  -3  162.88   13.50
  -4   4  -3  448.06   35.90
   4  -4  -3  406.56   31.60
   4   4   3  484.15   36.80
   4   4   3  478.65   38.90
   4   4   3  431.66   37.40
  -4  -4   3  522.35   23.40
  -4  -4   3  554.24   41.30
   4  -4  -3  488.75   28.20
  -4   4  -3  443.16   34.90
   4  -4  -3  459.65   39.20
  -4   4  -3  479.75   34.20
  -4   4   3  445.26   33.30
  -4  -4  -3  448.66   35.40
   4  -4   3  476.35   36.50
  -4   4   3  484.85   26.40
   4   4  -3  427.26   28.70
  -4   4   3  500.95   36.30
   4   4  -3  387.56   34.80
   4  -4   3  411.86   26.80
  -4  -4  -3  506.35   38.70
   5   4   3  128.99   25.40
   5  -4  -3  155.08   20.40
   5   4   3  134.39   29.10
   5   4   3  142.39   26.30
  -5   4  -3  153.98   26.00
  -5  -4   3  156.08   29.90
   5  -4  -3  176.28   28.60
  -5   4  -3  142.49   23.30
  -5  -4   3  128.79   11.80
  -5   4  -3  158.58   27.40
   5   4  -3  148.69   25.20
   5  -4   3  110.69   18.90
  -5   4   3  114.49   23.10
   5  -4   3   85.99   20.60
  -5  -4  -3   91.59   21.70
  -5   4   3  147.39   17.80
   5   4  -3  138.09   22.00
  -5  -4  -3  102.79   20.10
  -5   4   3   93.09   19.50
  -6  -4   3   16.90   14.40
  -6   4  -3   13.00   12.00
  -6   4  -3   18.20   11.20
   6   4   3   11.40   10.00
   6   4   3   18.40   12.40
   6  -4  -3   22.20   11.00
   6   4   3   18.10   12.10
  -6  -4   3   19.00   13.80
  -6   4  -3   20.70   11.50
  -6  -4  -3   24.40   14.90
  -6  -4  -3   47.00   20.20
  -6   4   3   17.70   11.20
   6   4  -3   50.99   19.20
   6  -4   3   14.80    8.80
  -6   4   3   18.00    8.20
   6   4  -3   16.40    9.70
  -6   4   3   34.90   16.50
  -7  -4   3   16.90    8.20
  -7   4  -3    4.80    9.40
  -7   4  -3    9.30    9.70
  -7   4  -3   24.20   13.00
  -7   4  -3   17.90   13.00
   7  -4  -3   18.80   13.20
  -7  -4   3   15.60   15.20
   7   4   3    4.90   11.60
   7   4   3   20.40   16.00
  -7  -4   3   30.60   22.10
   7   4   3    3.60   10.90
   7   4  -3   39.90   21.10
  -7   4   3   -2.10    4.80
   7   4  -3   12.90   11.70
  -7  -4  -3   15.50   12.50
  -7  -4  -3    5.50    9.40
  -7  -4  -3   22.20   12.50
   7  -4   3   14.10   12.00
  -7   4   3   24.70   16.20
  -7   4   3    4.80   12.00
  -8   4  -3   31.60   18.30
  -8   4  -3   26.00   18.40
   8   4   3   33.40   18.90
  -8  -4   3    2.20   13.30
  -8   4  -3   10.20   10.50
  -8  -4   3   20.50   16.90
   8   4   3   15.40   11.90
   8   4   3   12.10   14.90
   8  -4  -3   -0.50   12.30
   8  -4   3    6.50    9.80
   8   4  -3   21.80   16.20
  -8  -4  -3   -6.40    5.60
  -8   4   3    7.70   15.30
  -8  -4  -3   39.20   23.10
  -8   4   3   20.60   16.90
  -8  -4  -3   33.00   17.70
  -8   4   3   12.10    7.70
   8  -4   3   17.10   17.50
   0   4   4  284.27   26.30
   0   4  -4  336.17   27.90
   0   4  -4  324.67   25.50
   0   4  -4  313.57   21.40
   0   4  -4  356.96   24.80
   0  -4   4  361.86   26.30
   0  -4   4  308.67   20.10
   0  -4  -4  315.67   27.50
   0   4  -4  293.87   25.90
   0  -4  -4  281.37   28.50
   0   4   4  354.96   31.50
   0  -4   4  376.86   28.70
   0  -4   4  341.87   22.50
   0   4  -4  319.37   19.10
  -1  -4   4 1871.11   71.29
  -1  -4   4 1972.70   82.69
  -1  -4   4 1828.52   81.49
   1   4   4 1833.62   83.89
  -1   4  -4 1773.72   74.99
  -1   4  -4 1981.60   74.09
  -1   4  -4 1783.12   77.39
   1  -4  -4 1910.31   83.59
  -1  -4   4 1905.41   83.19
   1   4   4 1774.82   84.79
   1  -4  -4 1875.81   85.89
   1  -4  -4 1894.21   72.99
  -1   4  -4 1886.11   84.69
  -1   4  -4 1734.63   81.49
   1   4  -4 1895.01   78.59
   1  -4   4 2007.80   81.99
  -1   4   4 1802.72   87.99
  -1  -4  -4 1742.43   85.49
  -1  -4  -4 1968.60   71.49
   1  -4   4 1827.22   78.69
   1   4  -4 1730.43   80.69
  -1  -4  -4 1736.83   83.89
   1   4  -4 1834.62   69.69
   1  -4   4 2081.29   77.69
   1   4  -4 1856.51   81.09
   1  -4   4 1806.32   76.09
  -1   4   4 1926.51   86.29
   1   4  -4 1939.11   70.79
  -1  -4  -4 1896.01   83.99
  -2   4  -4 1264.27   55.09
  -2   4  -4 1246.28   61.29
   2   4   4 1326.57   65.99
   2  -4  -4 1222.38   63.69
  -2  -4   4 1262.97   63.29
  -2   4  -4 1261.37   64.59
  -2  -4   4 1245.98   48.60
   2  -4  -4 1248.18   51.59
  -2  -4   4 1297.77   64.69
   2  -4  -4 1235.48   67.09
   2   4   4 1352.66   66.59
  -2  -4   4 1299.47   65.09
  -2   4  -4 1220.58   56.79
   2   4   4 1332.67   68.79
   2  -4   4 1254.17   62.89
   2   4  -4 1262.87   56.89
  -2  -4  -4 1255.47   63.89
   2   4  -4 1303.67   48.40
  -2  -4  -4 1194.68   56.89
   2  -4   4 1321.87   63.09
  -2   4   4 1241.88   49.60
   2  -4   4 1366.26   61.79
  -2  -4  -4 1208.28   67.09
  -2   4   4 1237.38   63.29
   2   4  -4 1282.87   63.19
  -2  -4  -4 1243.28   64.89
  -3   4  -4  959.80   50.09
   3  -4  -4  948.11   41.60
   3   4   4  901.61   54.89
  -3  -4   4  929.31   55.59
  -3  -4   4  989.30   57.39
   3  -4  -4  936.81   58.69
   3  -4  -4  885.01   51.79
  -3  -4   4  948.71   55.29
   3   4   4  984.30   56.79
  -3   4  -4 1073.19   56.29
   3   4   4  864.51   56.29
  -3   4  -4  965.70   44.60
  -3   4  -4  958.80   56.19
  -3   4   4 1004.50   42.00
   3   4  -4  949.51   42.30
  -3   4   4  936.41   54.89
   3   4  -4  976.00   45.10
  -3  -4  -4  819.52   55.79
   3  -4   4  978.10   53.69
  -3  -4  -4  958.80   55.39
   3  -4   4  971.70   53.59
  -3  -4  -4  949.01   54.99
  -3  -4  -4 1030.00   53.79
   3   4  -4  934.31   54.09
  -3   4   4 1021.50   46.50
   4  -4  -4  205.08   16.70
  -4  -4   4  274.47   41.20
   4   4   4  241.08   31.50
  -4   4  -4  239.58   24.30
   4   4   4  247.18   39.70
  -4  -4   4  239.08   33.60
  -4   4  -4  258.87   34.30
  -4   4  -4  272.67   36.80
   4  -4  -4  244.68   25.90
   4  -4  -4  201.78   32.00
   4   4   4  254.67   33.40
   4  -4  -4  220.08   23.20
   4  -4   4  269.17   28.50
   4   4  -4  223.68   31.10
   4   4  -4  214.98   19.10
  -4   4   4  210.08   30.60
  -4  -4  -4  237.38   31.20
  -4   4   4  233.28   16.40
  -4   4   4  225.78   22.30
  -4  -4  -4  274.27   28.40
  -5   4  -4  118.69   21.40
   5  -4  -4  205.18   35.40
  -5  -4   4  162.68   29.10
   5   4   4  199.48   33.80
   5   4   4  150.88   27.50
  -5  -4   4  180.18   30.90
   5   4   4  153.98   29.80
  -5   4  -4  153.08   24.40
   5  -4  -4  194.28   17.30
  -5   4  -4  163.38   27.30
   5  -4  -4  131.69   21.40
  -5  -4  -4  199.88   33.40
   5  -4   4  174.28   22.50
  -5  -4  -4   95.19   20.60
  -5   4   4  163.28   14.20
   5   4  -4  169.68   30.70
  -5   4   4  256.07   36.20
  -5   4   4  177.88   30.10
   5   4  -4  167.78   24.20
   5  -4   4  154.78   27.30
   6  -4  -4  170.78   32.40
   6   4   4   71.69   23.70
  -6   4  -4   96.69   25.70
  -6  -4   4   82.49   24.40
   6   4   4  104.19   24.50
  -6  -4   4  130.99   32.20
  -6   4  -4  149.19   28.30
   6  -4  -4  107.99   25.90
  -6   4  -4  110.99   24.20
   6   4   4   66.29   19.80
   6   4  -4   92.39   19.20
  -6   4   4  100.19   22.10
   6  -4   4  103.99   20.30
   6  -4   4   38.90   18.20
   6   4  -4   91.19   23.40
  -6   4   4  119.39   27.60
  -6   4   4  104.59   14.80
  -6  -4  -4  102.99   23.00
  -6  -4  -4   82.99   21.10
  -7  -4   4   -8.80   11.60
   7  -4  -4   17.30   15.80
  -7   4  -4   13.50   12.10
  -7   4  -4    9.30   12.20
  -7  -4   4    5.10   11.10
   7   4   4   10.60   13.40
   7   4   4  -10.00    7.80
  -7   4  -4    1.50   10.50
   7  -4  -4   26.00   14.90
  -7   4  -4   -4.50    8.10
   7  -4   4   -3.60   10.50
   7  -4   4    0.60    6.90
  -7   4   4   -6.00    9.30
  -7  -4  -4   -1.00   11.00
  -7   4   4    0.60    8.70
   7   4  -4  -11.30    7.20
  -7  -4  -4   -3.40    8.70
  -7  -4  -4   -6.50    5.60
   7   4  -4   26.50   17.80
   8   4   4  131.59   36.30
  -8   4  -4  179.48   36.60
  -8  -4   4  162.88   39.60
   8  -4  -4  177.28   40.60
   8  -4  -4  119.49   30.00
  -8   4  -4  115.49   24.70
  -8   4  -4  210.08   46.90
  -8  -4   4  197.68   44.20
   8   4   4  161.68   39.80
   8   4   4  107.29   24.10
  -8  -4  -4  119.29   31.60
   8  -4   4  169.28   31.30
  -8  -4  -4  179.68   35.80
  -8   4   4  222.88   42.90
  -8   4   4  127.39   29.70
   8   4  -4  226.88   41.60
  -8  -4  -4  144.59   38.40
   8  -4   4  233.78   44.80
   0  -4   5   -2.10    3.90
   0   4  -5   -0.30    6.30
   0   4  -5    3.60    6.10
   0   4  -5    3.60    6.10
   0  -4   5    5.80    7.00
   0  -4  -5   -4.60    8.60
   0  -4  -5   -2.60    6.70
   0  -4  -5    2.10    7.60
   0   4  -5    3.70    4.40
   0   4   5   -0.10    7.10
   0   4  -5    2.00    4.20
   0   4   5   -1.70    5.90
   0   4  -5   -2.10    4.20
   0  -4   5    1.50    5.50
   0   4  -5    2.00    4.10
   0  -4   5   -4.40    5.80
   0   4   5   -0.60    5.00
  -1   4  -5 1503.35   69.49
   1   4   5 1484.55   75.09
   1   4   5 1561.84   80.19
   1   4   5 1728.93   78.59
   1  -4  -5 1518.45   77.99
  -1   4  -5 1588.54   66.19
   1  -4  -5 1522.45   75.99
  -1  -4   5 1554.84   76.59
  -1  -4   5 1487.45   73.19
  -1   4  -5 1564.44   78.99
  -1   4  -5 1585.64   69.79
  -1   4  -5 1564.34   60.59
   1  -4  -5 1550.24   64.09
   1   4  -5 1421.86   71.79
   1   4  -5 1580.34   75.89
   1   4  -5 1642.34   73.39
  -1  -4  -5 1550.84   76.49
  -1  -4  -5 1493.05   60.59
  -1  -4  -5 1480.85   79.99
  -1   4   5 1423.56   76.19
   1  -4   5 1606.34   71.99
   1  -4   5 1748.03   76.49
   1   4  -5 1517.65   63.59
   1   4  -5 1514.75   62.09
  -1  -4  -5 1511.95   77.59
   1  -4   5 1501.85   68.69
  -1   4   5 1632.14   83.59
   1   4  -5 1671.93   74.59
   1  -4   5 1526.55   70.09
  -2   4  -5  449.36   40.00
  -2   4  -5  489.15   32.70
  -2   4  -5  523.75   36.50
   2   4   5  506.75   41.00
  -2  -4   5  560.74   41.20
  -2  -4   5  419.66   23.80
   2   4   5  461.85   36.90
   2  -4  -5  543.05   42.10
  -2  -4   5  511.25   39.30
  -2  -4   5  592.34   39.60
  -2   4  -5  536.25   33.20
   2   4   5  461.95   38.50
   2  -4  -5  545.75   40.40
   2  -4  -5  571.84   28.00
  -2   4   5  483.85   44.20
  -2   4   5  427.26   36.50
   2  -4   5  554.54   39.40
   2   4  -5  501.75   23.90
   2  -4   5  494.75   35.10
  -2  -4  -5  470.65   36.50
  -2  -4  -5  542.95   40.40
  -2  -4  -5  471.55   41.50
   2   4  -5  536.25   34.50
   2   4  -5  528.25   36.80
  -2  -4  -5  518.95   32.00
   3  -4  -5  522.45   26.90
  -3   4  -5  522.95   39.20
   3  -4  -5  538.75   40.50
   3   4   5  503.75   40.20
  -3   4  -5  554.64   36.90
  -3   4  -5  539.35   42.30
   3   4   5  554.54   43.60
  -3  -4   5  533.65   42.60
   3  -4  -5  506.15   43.20
  -3  -4   5  640.14   45.60
   3   4   5  462.65   42.10
  -3   4  -5  550.24   33.50
  -3  -4   5  561.64   41.90
  -3  -4  -5  590.34   47.20
  -3  -4  -5  509.95   40.90
   3  -4   5  522.05   39.80
   3   4  -5  582.14   29.30
   3   4  -5  572.64   40.10
  -3   4   5  516.45   41.40
   3  -4   5  484.25   39.10
   3   4  -5  587.44   34.40
  -3  -4  -5  515.35   36.90
  -3  -4  -5  543.25   40.30
  -3   4   5  456.85   28.70
  -3   4   5  544.95   33.70
  -4   4  -5   12.30   10.10
  -4  -4   5   25.10   14.30
   4  -4  -5   27.70   16.10
  -4  -4   5   26.60   14.00
  -4   4  -5   11.50    8.80
  -4   4  -5   24.00   10.60
   4   4   5   26.80   14.00
  -4   4  -5   39.40   11.80
  -4  -4   5   30.40   17.10
   4   4   5   24.50   12.50
   4   4   5   14.40   11.80
   4  -4  -5   15.40    9.20
   4  -4  -5   31.20   14.00
   4  -4   5   13.60   10.10
  -4   4   5   40.90   12.50
  -4  -4  -5   26.20   14.10
  -4  -4  -5   32.70   13.40
  -4  -4  -5   38.60   15.10
   4   4  -5   22.40    8.60
   4   4  -5   40.70   10.10
  -4   4   5   47.10   16.10
   4   4  -5   10.70    8.80
   4  -4   5   18.80   11.60
  -4  -4  -5   27.30   14.10
   5   4   5  346.67   53.39
  -5   4  -5  283.97   30.20
  -5  -4   5  332.77   47.20
  -5  -4   5  335.47   50.59
   5   4   5  184.78   31.70
   5  -4  -5  281.47   37.40
  -5   4  -5  223.28   35.10
  -5   4  -5  319.77   41.90
   5   4   5  306.87   42.30
   5  -4  -5  255.37   40.70
  -5  -4  -5  270.97   42.20
   5   4  -5  267.27   24.50
   5  -4   5  254.57   22.70
  -5   4   5  317.87   44.50
  -5   4   5  260.47   27.50
   5  -4   5  333.37   45.90
   5   4  -5  289.37   40.30
  -5  -4  -5  295.97   48.40
  -5  -4  -5  363.96   47.60
   6  -4  -5  156.88   26.70
  -6  -4   5  184.28   35.90
  -6   4  -5  151.98   30.10
   6   4   5  128.39   26.00
   6  -4  -5  186.88   35.00
  -6  -4   5  110.29   30.70
  -6   4  -5  130.69   26.30
   6   4   5  152.18   36.40
   6   4   5  111.89   26.70
  -6   4  -5  117.39   26.80
  -6  -4  -5  141.19   26.90
   6   4  -5  146.89   30.90
  -6   4   5  200.18   37.00
   6   4  -5  148.69   24.60
  -6  -4  -5  151.98   29.20
   6  -4   5  157.38   24.20
  -6   4   5  150.48   28.40
  -7  -4   5  404.16   58.49
   7   4   5  526.55   75.49
  -7   4  -5  420.16   61.59
  -7   4  -5  298.77   43.20
  -7  -4   5  463.35   62.59
   7  -4  -5  382.06   52.29
  -7   4  -5  452.35   44.00
   7  -4  -5  322.27   49.80
   7   4   5  304.07   44.10
   7  -4   5  360.06   52.49
  -7   4   5  358.56   51.99
  -7  -4  -5  411.46   42.50
  -7   4   5  414.66   42.10
   7   4  -5  382.66   37.70
  -7  -4  -5  286.07   47.20
   7   4  -5  339.17   50.09
   7  -4   5  307.07   31.20
   0  -4  -6  889.71   55.59
   0   4  -6  917.31   54.49
   0  -4  -6  880.21   55.99
   0  -4   6  918.51   53.49
   0  -4  -6  873.81   59.79
   0   4  -6  881.91   46.40
   0   4  -6  830.72   44.50
   0   4   6  883.21   60.19
   0   4  -6  997.60   60.19
   0   4  -6  839.72   52.09
   0   4  -6  861.01   45.50
   0  -4   6  912.71   56.89
   0   4   6  845.62   54.49
   0  -4   6 1000.40   54.39
   0  -4  -6  825.82   56.19
   0   4   6  935.91   55.79
   0   4  -6  952.50   52.29
   1   4   6   32.50   14.70
  -1   4  -6   53.99   14.50
  -1  -4   6   64.89   18.50
  -1  -4   6   55.59   15.30
   1   4   6   44.70   15.10
  -1   4  -6   59.69   15.60
  -1   4  -6   67.79   21.30
   1  -4  -6   40.10   15.80
  -1   4  -6   45.10   11.00
   1   4   6   26.60   13.10
   1  -4  -6   52.69   16.70
  -1  -4   6   31.30   12.80
  -1   4  -6   85.29   23.00
  -1   4  -6   47.20   10.30
  -1  -4  -6   53.39   15.60
   1  -4   6   32.70   12.00
   1  -4   6   59.19   14.80
  -1   4   6   40.90   18.00
   1   4  -6   60.89   11.10
  -1  -4  -6   46.60    9.20
   1   4  -6   51.99   12.00
  -1   4   6   64.79   17.50
  -1  -4  -6   61.59   19.80
   1   4  -6   50.89   15.80
  -1  -4  -6   71.69   21.70
   1   4  -6   70.99   18.00
   1   4  -6   52.29   17.60
   1   4  -6   45.50   13.60
   1  -4   6   49.70   13.70
  -1   4   6   35.30   13.40
  -2  -4   6 1019.80   59.99
  -2   4  -6 1054.49   55.09
   2  -4  -6 1058.49   47.40
  -2   4  -6 1171.48   60.59
   2   4   6 1066.39   62.49
  -2   4  -6 1144.79   65.69
  -2  -4   6 1053.59   64.19
  -2   4  -6 1121.59   57.79
   2  -4  -6 1020.90   63.69
   2   4   6 1006.70   63.89
   2  -4  -6 1048.40   66.19
  -2  -4   6  938.21   62.69
  -2  -4  -6 1086.79   64.49
   2   4  -6 1042.00   58.39
  -2  -4  -6 1054.19   68.59
  -2   4   6 1034.30   70.19
  -2  -4  -6 1057.39   61.19
   2  -4   6 1029.00   61.59
   2   4  -6 1052.79   43.60
  -2   4   6 1111.89   58.49
   2   4  -6 1091.29   57.89
  -2  -4  -6 1038.90   51.89
   2  -4   6 1139.59   61.19
  -2   4   6 1087.59   64.59
  -3   4  -6  354.76   33.00
  -3   4  -6  344.27   35.50
  -3   4  -6  346.27   48.30
  -3  -4   6  348.77   33.40
  -3   4  -6  303.57   28.70
   3   4   6  363.36   38.60
  -3  -4   6  384.76   38.10
   3   4   6  360.86   37.30
   3  -4  -6  385.36   38.80
   3   4   6  338.37   33.70
  -3  -4   6  364.66   48.20
  -3   4  -6  381.96   29.60
   3  -4  -6  375.06   35.90
  -3   4   6  342.47   51.89
  -3   4   6  342.97   23.00
  -3  -4  -6  394.76   36.70
   3   4  -6  348.97   31.80
   3   4  -6  443.46   25.20
  -3  -4  -6  365.76   40.50
  -3   4   6  380.26   30.20
   3   4  -6  362.76   29.40
   3  -4   6  412.96   37.40
  -3  -4  -6  327.57   29.80
  -3   4   6  361.76   47.30
  -3  -4  -6  420.16   36.00
   3  -4   6  274.77   30.70
   4  -4  -6    5.20   10.80
   4   4   6   -2.90    8.60
  -4  -4   6    8.80   11.80
  -4  -4   6   -5.60   10.50
  -4  -4   6   19.10   13.30
  -4   4  -6   14.60   10.50
   4   4   6    0.60    8.80
  -4   4  -6    4.20   10.00
   4  -4  -6   -5.20    6.80
  -4   4  -6   -0.60    7.00
  -4   4  -6    4.80    6.50
   4   4   6   15.80   10.90
  -4  -4  -6    4.10    9.00
  -4  -4  -6    2.60    7.30
   4  -4   6   12.50   11.20
   4   4  -6    1.70    8.10
  -4  -4  -6   13.70   11.60
  -4   4   6   10.90    7.70
  -4   4   6   -1.80    9.20
  -4   4   6    7.60    7.10
  -4  -4  -6    5.30   11.50
   4   4  -6    6.70    8.20
   4  -4   6   -4.30    9.20
   4   4  -6    7.80    6.80
  -5  -4   6  679.03   58.49
   5   4   6  724.83   54.59
  -5   4  -6  687.43   49.70
   5  -4  -6  742.73   49.50
  -5  -4   6  638.84   52.79
  -5   4  -6  691.23   53.49
   5   4   6  660.13   58.29
   5   4   6  625.04   54.39
  -5  -4   6  679.63   58.49
  -5   4  -6  739.33   44.70
   5  -4  -6  642.34   57.79
   5  -4   6  699.53   56.59
   5  -4   6  686.63   52.79
  -5  -4  -6  722.03   54.69
  -5   4   6  710.23   56.09
   5   4  -6  588.24   49.40
  -5   4   6  692.43   45.60
  -5  -4  -6  599.64   49.90
   5   4  -6  695.23   41.80
  -6  -4   6   24.20   17.40
  -6   4  -6   65.59   23.50
   6   4   6   34.50   18.90
   6   4   6   52.59   20.90
  -6   4  -6   47.90   15.80
   6  -4  -6   53.99   23.70
   6   4   6   47.80   20.50
  -6  -4   6   19.50   17.80
   6  -4  -6   44.90   15.90
  -6   4  -6   66.19   23.20
  -6   4  -6   23.20   16.30
  -6  -4   6   60.89   23.60
   6  -4   6   53.29   15.00
   6   4  -6   24.00   11.30
   6   4  -6   22.60   13.40
  -6   4   6   30.80   13.20
  -6   4   6   53.49   23.90
  -6  -4  -6   66.79   24.30
  -6  -4  -6   30.40   14.90
   6  -4   6   43.80   21.30
   7  -4  -6  106.69   27.30
  -7   4  -6   53.09   22.30
  -7   4  -6   98.19   21.90
   7   4   6   42.80   19.10
  -7   4  -6   53.39   23.80
  -7  -4   6   48.20   23.70
   7  -4  -6   68.69   28.10
  -7  -4   6   99.19   31.60
  -7   4  -6   87.09   24.70
   7   4   6  101.29   33.60
  -7  -4  -6   68.69   27.40
   7  -4   6   50.39   15.30
  -7   4   6   64.59   24.00
   7   4  -6  110.39   25.60
  -7   4   6   77.09   22.50
   7   4  -6   68.49   27.00
  -7  -4  -6  100.39   30.90
   7  -4   6   90.79   29.80
  -7  -4  -6   51.29   20.50
   0  -4  -7   -7.40    4.90
   0   4   7   -3.40    4.00
   0   4  -7   -0.70    5.70
   0   4  -7    0.20    7.10
   0  -4   7    4.70    8.30
   0   4   7    7.40   11.10
   0  -4  -7    3.10   11.20
   0   4  -7    0.50    5.80
   0  -4  -7    6.20    9.30
   0   4  -7    3.60    5.50
   0  -4  -7   -4.20    4.80
   0   4   7   16.20   12.50
   0  -4   7   -1.20    7.30
   0   4  -7    6.10    9.40
   0   4  -7   -2.70    4.10
   0  -4   7    0.20    8.20
   0   4  -7    2.00    4.80
   1   4   7  571.24   46.00
  -1  -4   7  571.64   44.80
  -1   4  -7  570.24   48.30
   1   4   7  476.55   41.50
  -1   4  -7  561.44   43.00
  -1   4  -7  559.54   36.50
   1  -4  -7  554.94   45.80
   1  -4  -7  478.85   42.70
  -1  -4   7  618.74   49.60
  -1   4  -7  623.44   42.30
  -1   4  -7  546.05   38.10
  -1   4  -7  602.54   45.60
  -1   4  -7  528.35   33.00
   1   4   7  547.85   49.00
  -1  -4   7  537.95   39.30
   1   4  -7  470.85   37.70
   1   4  -7  566.24   42.40
  -1   4   7  572.54   43.40
   1  -4   7  565.74   41.00
   1   4  -7  521.35   31.10
  -1   4   7  567.74   45.10
   1  -4   7  416.66   35.60
   1   4  -7  468.35   33.60
   1   4  -7  458.45   36.30
  -1   4   7  570.44   51.89
  -1  -4  -7  519.95   44.50
  -1  -4  -7  561.84   29.00
   1   4  -7  594.54   47.00
   1  -4   7  502.45   41.90
  -1  -4  -7  483.05   41.50
   1   4  -7  518.35   40.60
  -1  -4  -7  528.25   49.30
  -1  -4  -7  537.85   44.10
  -2   4  -7   21.50   12.90
  -2   4  -7   25.20   10.00
  -2  -4   7   16.50   14.00
   2   4   7    6.30    8.90
   2  -4  -7    6.60    8.90
   2  -4  -7    7.70    9.80
  -2   4  -7   14.90    9.20
   2   4   7   26.70   15.00
   2  -4  -7   14.40    6.00
  -2   4  -7   27.20   13.50
  -2   4  -7    2.10   10.20
  -2  -4   7   12.10    8.20
  -2  -4   7    6.80    8.40
   2   4  -7    6.80    7.40
  -2  -4  -7   23.40    9.40
  -2  -4  -7   30.10   17.90
   2   4  -7   16.30   10.70
   2  -4   7   14.80   12.10
  -2   4   7   15.80   12.30
  -2  -4  -7   10.40    9.70
   2   4  -7   12.40    5.00
   2  -4   7   10.80    9.60
  -2   4   7    7.10   11.80
  -2   4   7   13.00    9.80
  -2  -4  -7   18.50   12.70
   3  -4  -7  593.14   30.20
  -3  -4   7  597.34   45.80
  -3   4  -7  609.74   46.20
  -3   4  -7  882.71  128.79
   3   4   7  601.44   52.09
   3  -4  -7  622.84   49.90
   3   4   7  586.94   51.09
   3   4   7  629.74   48.50
   3  -4  -7  482.55   47.50
  -3  -4   7  560.94   51.49
  -3   4  -7  554.84   49.00
  -3  -4   7  616.24   51.89
  -3   4  -7  572.24   41.70
  -3   4  -7  622.34   42.70
  -3   4   7  625.94   50.89
  -3   4   7  546.05   40.60
  -3  -4  -7  546.45   47.40
   3   4  -7  590.24   41.30
  -3  -4  -7  605.24   55.79
  -3  -4  -7  635.84   42.10
  -3  -4  -7  560.94   44.90
   3  -4   7  579.94   47.40
  -3   4   7  709.53   62.69
   3  -4   7  589.74   48.80
   3   4  -7  662.83   45.50
  -4   4  -7  189.58   36.00
   4   4   7   91.39   26.70
  -4   4  -7  131.49   24.00
   4   4   7  135.89   25.90
  -4  -4   7  183.28   35.10
   4  -4  -7  168.38   36.40
   4   4   7  138.09   31.90
  -4   4  -7  127.39   26.60
  -4  -4   7  159.48   38.50
  -4  -4   7  116.79   32.30
   4   4  -7  137.29   22.40
  -4  -4  -7   94.19   22.00
   4   4  -7  147.79   20.30
  -4  -4  -7  134.89   25.80
   4  -4   7  109.99   26.70
  -4   4   7  101.49   36.00
  -4   4   7  127.59   20.00
   4   4  -7  126.39   26.90
  -4  -4  -7   97.89   24.00
   4  -4   7  101.79   22.10
  -4   4   7  118.99   27.30
  -4   4   7  109.79   20.10
  -5  -4   7   28.90   16.50
  -5  -4   7   73.09   22.80
   5  -4  -7   32.90   17.90
   5   4   7   40.40   17.40
  -5  -4   7   47.20   22.10
  -5   4  -7   48.20   15.50
   5  -4  -7   75.09   19.30
  -5   4  -7   21.60   11.80
   5   4   7   51.39   20.90
  -5   4  -7   22.80   11.70
   5  -4   7   15.30   12.60
  -5   4   7   40.00   14.30
   5  -4   7   71.49   23.50
   5   4  -7   38.80   12.40
  -5   4   7    6.40   12.90
  -5   4   7   17.70   17.00
  -5  -4  -7   32.10   17.30
  -5  -4  -7   53.09   20.80
   5   4  -7   45.30   17.20
   6  -4  -7  195.48   30.30
  -6   4  -7  171.28   34.50
   6   4   7  210.98   38.80
  -6   4  -7  125.39   25.70
  -6   4  -7  233.28   45.10
   6   4   7  177.18   35.70
   6   4   7  264.67   52.29
  -6  -4   7  156.08   40.00
  -6  -4   7  168.88   41.70
  -6   4  -7  159.28   27.70
   6  -4  -7  138.59   33.20
  -6  -4  -7  150.28   35.60
  -6  -4  -7  204.48   39.30
   6  -4   7  203.78   44.20
  -6   4   7  199.08   32.30
   6   4  -7  192.68   35.00
   6   4  -7  245.28   33.20
  -6   4   7  187.08   39.00
   7  -4  -7  213.08   46.40
   7   4   7  260.37   50.89
   7  -4  -7  295.27   46.80
   7   4   7  214.88   41.40
  -7   4  -7  140.39   32.10
  -7   4  -7  214.88   38.90
  -7   4  -7  202.68   31.20
   7   4   7  145.99   35.40
  -7  -4   7  263.97   57.99
  -7  -4   7  215.38   50.19
  -7   4  -7  187.48   42.80
  -7  -4   7  256.07   44.00
  -7  -4  -7  168.38   34.10
   7   4  -7  270.37   47.50
   7   4  -7  211.68   34.10
  -7   4   7  251.87   41.40
  -7  -4  -7  199.38   39.20
  -7   4   7  237.98   46.30
   7  -4   7  273.87   48.50
  -7  -4  -7  192.68   36.50
   0   4   8  744.23   54.79
   0  -4  -8  731.03   60.59
   0   4  -8  593.54   53.99
   0   4  -8  638.54   41.10
   0  -4  -8  695.93   52.89
   0  -4  -8  653.03   52.59
   0   4   8  646.54   51.19
   0  -4   8  634.14   48.70
   0   4  -8  674.13   43.20
   0   4  -8  668.13   44.00
   0  -4   8  665.23   50.39
   0   4  -8  641.04   48.20
   0   4   8  643.34   58.19
   0   4  -8  599.94   48.90
   0  -4  -8  730.23   55.89
   0   4  -8  700.93   48.30
   0  -4   8  753.62   57.69
   1   4   8  484.95   46.30
   1   4   8  627.24   55.19
  -1   4  -8  553.24   38.60
   1   4   8  564.14   45.80
  -1   4  -8  502.95   42.90
   1  -4  -8  638.74   50.89
  -1  -4   8  520.45   49.60
  -1  -4   8  511.35   45.50
  -1   4  -8  438.76   47.50
  -1   4  -8  557.14   36.20
  -1   4  -8  540.75   42.80
  -1   4  -8  469.95   44.20
  -1  -4   8  466.15   39.90
  -1   4  -8  563.74   40.50
   1   4  -8  547.05   37.80
  -1   4   8  594.94   47.40
   1  -4   8  530.75   45.80
   1   4  -8  569.54   41.80
  -1   4   8  364.36   54.49
  -1  -4  -8  543.45   53.39
  -1  -4  -8  542.05   47.30
   1   4  -8  566.04   42.10
   1   4  -8  530.15   49.10
   1   4  -8  499.25   32.40
   1   4  -8  546.25   45.20
   1   4  -8  504.15   42.80
  -1  -4  -8  535.85   45.70
  -1  -4  -8  483.75   45.30
  -1   4   8  441.16   42.90
  -2  -4   8  539.65   51.69
   2  -4  -8  488.35   31.10
  -2  -4   8  532.35   48.80
  -2  -4   8  543.05   42.80
  -2   4  -8  528.15   39.50
   2  -4  -8  483.65   47.90
  -2   4  -8  568.54   44.00
   2   4   8  556.84   50.69
   2   4   8  580.84   47.10
  -2   4  -8  613.34   44.70
   2   4  -8  567.34   44.40
   2  -4   8  479.95   46.00
  -2   4   8  590.74   58.79
   2   4  -8  509.55   43.00
   2   4  -8  559.54   42.00
  -2  -4  -8  563.44   35.80
   2   4  -8  573.14   30.10
  -2  -4  -8  650.33   66.29
  -2   4   8  531.95   44.10
  -2  -4  -8  577.24   49.40
  -2  -4  -8  489.95   44.10
   2   4  -8  533.45   38.60
   2  -4   8  541.75   45.00
  -3   4  -8  370.16   37.50
  -3   4  -8  389.06   36.70
   3   4   8  444.76   41.30
   3  -4  -8  395.46   52.89
   3  -4  -8  360.36   23.00
  -3  -4   8  424.26   58.79
  -3   4  -8  399.76   36.10
  -3  -4   8  371.76   36.80
  -3  -4   8  370.96   53.99
   3   4   8  477.65   48.70
   3  -4   8  392.16   42.80
   3   4  -8  352.96   34.80
  -3  -4  -8  381.46   33.10
  -3   4   8  439.66   45.70
   3  -4   8  430.26   41.30
   3   4  -8  389.06   35.80
  -3   4   8  362.66   35.10
  -3  -4  -8  364.66   40.10
  -3   4   8  453.55   67.79
  -3  -4  -8  338.27   36.60
  -4   4  -8  213.98   36.40
  -4  -4   8  150.08   36.00
   4  -4  -8  234.08   39.00
  -4  -4   8  159.18   31.00
   4   4   8  164.98   33.70
  -4   4  -8  300.47   40.60
  -4  -4   8  206.48   40.50
   4   4   8  224.78   40.20
  -4   4  -8  273.67   40.80
  -4   4   8  333.97   53.09
   4   4  -8  256.97   33.40
   4  -4   8  206.08   36.50
  -4   4   8  243.08   33.10
  -4  -4  -8  310.27   50.09
   4   4  -8  192.68   31.60
  -4  -4  -8  198.08   34.80
  -4   4   8  196.38   20.40
  -4   4   8  125.99   35.40
   4  -4   8  278.77   47.60
  -4  -4  -8  242.88   35.60
   4   4  -8  210.58   21.40
   5   4   8   22.50   14.70
  -5   4  -8   35.00   15.20
  -5   4  -8   47.10   16.80
  -5  -4   8   80.29   26.90
   5  -4  -8   89.19   29.00
  -5   4  -8   41.10   16.00
   5   4   8   42.70   24.90
  -5  -4   8   29.30   15.20
   5  -4  -8   34.40   16.40
  -5  -4   8   48.70   24.70
  -5  -4  -8   45.30   19.00
   5   4  -8   74.49   17.70
  -5   4   8   52.99   22.40
  -5   4   8   32.20   12.80
  -5  -4  -8   55.69   19.40
  -5  -4  -8   39.60   17.30
   5  -4   8   38.30   18.40
   5   4  -8   64.69   21.40
  -5   4   8   76.19   32.50
   6   4   8   35.90   17.20
  -6   4  -8   50.59   17.70
  -6   4  -8   21.50   14.70
  -6  -4   8   33.20   19.40
  -6   4  -8    6.00   13.30
  -6  -4   8   40.10   25.50
   6  -4  -8    9.80   11.80
   6   4   8   41.80   21.60
   6  -4  -8   20.00   17.60
  -6   4  -8   34.90   15.10
   6   4   8   13.40   16.00
  -6   4   8   22.60   13.80
   6   4  -8   24.80   12.90
  -6   4   8   48.10   22.10
  -6  -4  -8   17.30   13.90
   6   4  -8   20.60   14.30
  -6   4   8   -3.20   17.60
  -6  -4  -8   15.50   11.70
   6  -4   8   23.20   16.10
   0   4  -9   -1.50    6.30
   0  -4   9   -4.00    8.60
   0   4   9   -5.60   11.90
   0   4  -9    4.00    8.40
   0  -4   9   -9.10    8.80
   0   4  -9    5.80    6.90
   0   4   9    2.20    9.50
   0  -4  -9   -6.90    7.70
   0   4  -9   -3.10    5.40
   0  -4   9   -7.80   11.80
   0   4   9   13.90   11.50
   0   4  -9    1.70    5.60
   0  -4  -9   -4.40    4.80
  -1  -4   9  548.95   46.50
  -1   4  -9  651.63   46.30
  -1  -4   9  612.54   57.89
  -1   4  -9  664.93   45.90
  -1   4  -9  613.24   42.00
   1   4   9  648.44   56.39
  -1   4  -9  596.54   49.20
  -1   4  -9  648.94   50.69
  -1  -4   9  766.52   58.69
   1   4   9  650.93   52.59
   1   4   9  643.44   61.29
   1  -4  -9  624.74   55.09
   1   4  -9  673.83   52.69
   1   4  -9  613.84   47.20
  -1  -4  -9  638.24   53.39
   1   4  -9  796.02   71.59
   1   4  -9  693.03   40.00
   1  -4   9  685.53   55.29
   1   4  -9  701.23   48.70
  -1   4   9  763.42   67.29
  -1  -4  -9  669.43   56.09
  -1   4   9  649.64   53.59
   1   4  -9  606.84   44.20
  -2  -4   9  778.12   66.29
  -2   4  -9  733.63   55.39
  -2   4  -9  798.02   55.59
   2  -4  -9  859.41   44.50
   2   4   9  793.62   65.39
   2   4   9  823.62   59.99
  -2   4  -9  773.22   44.10
  -2  -4   9  935.51   67.89
  -2   4  -9  789.72   52.69
   2  -4  -9  783.12   63.89
   2   4  -9  766.22   52.49
   2  -4   9  848.82   64.99
  -2  -4  -9  761.12   58.29
   2   4  -9  841.82   40.80
   2  -4   9  838.72   59.89
  -2  -4  -9  733.93   44.50
  -2   4   9  893.31   75.39
   2   4  -9  771.32   56.49
  -2  -4  -9  842.42   63.69
   2   4  -9  743.83   56.29
   2   4  -9  828.22   52.49
  -2   4   9  837.62   59.59
   3   4   9   91.39   30.20
   3  -4  -9  117.89   30.30
  -3  -4   9   79.79   21.10
   3   4   9   92.79   24.50
  -3   4  -9   94.19   21.60
   3  -4  -9  113.29   15.90
  -3  -4   9   99.89   32.20
  -3   4  -9   91.19   21.30
  -3  -4   9   84.99   27.80
  -3   4  -9  142.89   31.50
   3  -4   9  136.29   29.60
  -3  -4  -9  149.99   26.90
  -3  -4  -9   93.49   26.80
   3   4  -9  119.39   26.50
  -3  -4  -9   91.39   27.00
   3   4  -9  104.19   24.80
  -3   4   9  172.28   40.80
   3  -4   9  118.09   30.00
  -3   4   9  112.89   25.80
   3   4  -9   87.19   25.60
  -3   4   9   75.39   32.90
  -4   4  -9  132.69   31.60
   4   4   9  102.39   27.70
  -4  -4   9   80.29   25.90
  -4  -4   9  134.09   29.80
  -4  -4   9  151.08   38.10
   4  -4  -9  136.69   35.00
  -4   4  -9  218.38   36.30
   4   4   9  137.59   29.50
  -4   4  -9  143.99   30.70
  -4  -4  -9  237.78   46.50
   4   4  -9  144.59   27.50
  -4   4   9  146.69   26.80
   4  -4   9  130.29   30.40
  -4   4   9   83.69   35.40
   4   4  -9  158.58   22.70
  -4  -4  -9  107.99   25.50
   4   4  -9  118.09   24.50
  -4   4   9  208.58   45.20
   4  -4   9  165.48   37.70
  -4  -4  -9  153.78   29.00
  -5   4  -9   55.39   18.50
  -5  -4   9   83.09   36.50
  -5  -4   9   60.79   20.50
  -5   4  -9   82.29   22.10
   5  -4  -9   68.99   22.20
   5   4   9   66.49   22.60
   5   4   9   92.09   30.00
  -5   4  -9   53.29   22.00
  -5  -4   9   76.49   27.00
   5  -4  -9   37.90   17.60
   5   4   9   29.70   19.50
  -5   4   9   46.70   29.40
   5   4  -9   83.39   24.40
   5  -4   9   73.49   28.80
   5   4  -9   81.29   19.00
  -5   4   9   57.89   25.50
  -5  -4  -9   67.69   23.90
  -5  -4  -9  105.39   26.10
  -5   4   9   55.49   15.60
  -5   4   9   77.99   18.20
   5  -4   9   58.59   22.70
  -5  -4  -9   71.79   21.80
  -6   4  -9  247.88   39.20
  -6   4  -9  210.28   38.90
   6   4   9  277.07   51.09
   6   4   9  238.58   46.10
  -6  -4   9  191.48   47.90
  -6   4  -9  232.38   38.90
   6  -4  -9  240.58   47.20
  -6  -4   9  289.17   61.99
   6  -4  -9  321.37   46.30
  -6   4  -9  362.16   61.69
  -6  -4   9  260.47   55.09
  -6  -4  -9  262.77   42.10
  -6  -4  -9  393.16   61.49
  -6   4   9  310.47   58.29
  -6   4   9  286.47   30.60
   6  -4   9  339.57   59.79
   6   4  -9  269.37   46.70
  -6  -4  -9  190.48   37.30
   6   4  -9  306.77   31.70
  -6   4   9  177.18   46.80
   0   4 -10  371.26   36.10
   0  -4  10  485.25   46.80
   0  -4  10  476.15   47.30
   0   4  10  374.86   49.70
   0   4  10  524.45   74.39
   0   4 -10  416.86   39.40
   0   4 -10  382.26   35.70
   0   4 -10  353.36   32.80
   0  -4 -10  430.16   45.90
   0  -4  10  527.25   72.19
   0   4  10  424.66   46.60
   0  -4 -10  480.15   68.69
  -1  -4  10   19.00   14.80
  -1   4 -10    0.40    7.70
   1  -4 -10   -3.10    7.00
   1   4  10   -2.70   11.70
   1   4  10   -4.50   14.50
   1  -4 -10    6.40   12.90
  -1  -4  10    0.60   10.60
  -1   4 -10    5.60    8.00
   1   4  10   -9.40    5.90
  -1   4 -10    2.60    9.00
  -1   4 -10    4.80    8.20
  -1  -4  10   10.30   17.60
   1   4 -10    3.00    7.30
   1   4 -10    1.10    5.10
  -1  -4 -10   17.80   13.30
   1   4 -10    9.40    9.40
  -1   4  10   17.10   14.70
   1   4 -10    1.00    9.00
  -1   4  10   20.30   21.70
   1  -4  10   -3.40   12.50
  -1  -4 -10   14.30   13.60
   2   4  10  728.13   63.99
  -2  -4  10  720.73   66.29
  -2   4 -10  594.14   47.10
  -2  -4  10  610.64   58.39
  -2   4 -10  659.73   54.79
  -2   4 -10  610.64   49.99
   2  -4 -10  601.84   38.10
   2  -4 -10  630.74   59.59
   2   4  10  599.54   53.29
  -2   4 -10  601.64   40.60
   2   4 -10  670.43   54.29
   2   4 -10  633.14   47.20
  -2  -4 -10  614.04   39.30
  -2  -4 -10  613.94   53.89
   2   4 -10  658.63   36.20
  -2  -4 -10  672.03   58.99
   2   4 -10  648.44   47.90
  -2   4  10  717.23   72.19
   2  -4  10  673.03   59.39
  -2   4  10  631.44   53.99
  -3  -4  10  152.48   40.60
   3  -4 -10  164.88   16.40
  -3   4 -10  204.68   35.50
   3   4  10  201.68   36.90
   3  -4 -10  216.48   48.30
  -3  -4  10  140.59   31.60
   3   4  10  104.29   30.30
  -3   4 -10  222.68   38.60
  -3  -4 -10  250.67   48.90
  -3  -4 -10  186.18   29.30
   3   4 -10  135.39   28.90
  -3   4  10  172.38   35.00
   3  -4  10  121.69   33.00
   3  -4  10  168.38   37.70
  -3   4  10   87.39   32.90
   3   4 -10  205.08   33.60
   3   4 -10  157.58   28.40
  -3  -4 -10  166.98   32.40
   3   4 -10  176.08   32.40
  -4   4 -10  360.26   45.50
  -4   4 -10  425.06   42.70
   4   4  10  383.36   56.09
  -4  -4  10  460.45   44.60
   4  -4 -10  562.24   76.29
   4   4  10  482.75   48.10
  -4  -4  10  602.14   86.49
  -4  -4  10  570.04   80.49
  -4   4  10  408.36   39.90
   4   4 -10  451.05   41.90
  -4  -4 -10  468.95   65.79
   4  -4  10  313.97   48.90
  -4  -4 -10  355.76   49.80
  -4  -4 -10  432.76   40.60
   4   4 -10  405.76   33.40
  -4   4  10  449.06   79.19
   4   4 -10  377.06   55.79
   4   4 -10  391.16   40.00
  -4   4  10  526.85   56.79
   4  -4  10  460.65   61.19
  -5  -4  10  278.67   59.69
   5   4  10  244.38   46.30
   5  -4 -10  247.28   50.49
   5   4  10  174.88   41.60
  -5  -4  10  194.88   37.40
  -5   4 -10  262.67   43.30
  -5  -4  10  178.58   39.10
  -5   4 -10  167.08   34.50
  -5   4  10  256.07   47.80
  -5  -4 -10  218.98   36.70
   5   4 -10  259.37   27.50
   5  -4  10  154.58   36.10
   5   4 -10  266.17   40.40
  -5   4  10  270.67   64.39
  -5   4  10  195.48   30.60
  -5  -4 -10  174.28   36.90
  -5  -4 -10  302.47   51.59
   5   4 -10  268.07   46.90
   5  -4  10  231.18   45.20
   0   4  11   12.50   17.00
   0   4 -11   -1.50    6.90
   0   4 -11    1.60    7.90
   0  -4 -11   -7.10    6.90
   0  -4 -11    5.90   13.60
   0   4 -11   -1.20    7.70
   0   4  11   11.60   13.40
   0   4  11    8.70   13.80
   0  -4  11   -1.40   11.10
   0  -4  11   -2.40   10.10
   0   4 -11    6.20    7.60
   0  -4  11    6.50   16.30
   1  -4 -11  268.87   43.80
  -1  -4  11  187.98   43.80
   1   4  11  297.27   58.19
  -1  -4  11  271.77   45.40
  -1   4 -11  279.27   38.00
   1   4  11  226.98   41.10
  -1  -4  11  280.77   47.30
  -1   4 -11  198.68   32.40
  -1   4 -11  254.67   40.40
   1  -4 -11  206.78   37.60
  -1   4 -11  284.87   40.30
   1   4  11  296.57   48.70
  -1   4  11  282.37   56.89
  -1  -4 -11  202.18   39.10
  -1  -4 -11  287.97   47.20
   1   4 -11  253.97   25.30
   1   4 -11  267.97   38.40
   1   4 -11  234.88   35.80
   1  -4  11  266.97   41.10
  -1   4  11  241.38   41.50
   1   4 -11  186.58   35.50
   2   4  11  593.04   55.19
  -2  -4  11  750.02   71.69
  -2   4 -11  595.84   49.60
   2  -4 -11  650.63   62.99
  -2   4 -11  742.63   56.69
   2   4  11  786.62   69.49
  -2   4 -11  748.73   60.59
   2  -4 -11  665.13   41.90
  -2  -4  11  700.83   64.99
  -2   4 -11  619.34   44.00
   2   4 -11  714.83   51.69
  -2   4  11  664.33   59.59
   2  -4  11  814.42   66.89
  -2  -4 -11  712.33   59.89
  -2  -4 -11  662.13   61.69
   2   4 -11  710.53   39.50
  -2   4  11  648.74   72.39
  -2  -4 -11  608.44   40.20
   2   4 -11  637.54   55.99
   2   4 -11  695.83   51.09
  -3  -4  11   29.30   24.90
  -3  -4  11    8.90   13.40
  -3   4 -11   41.30   17.70
   3   4  11   12.30   12.60
  -3   4 -11   10.70   11.00
   3   4  11   12.30   19.70
   3  -4 -11    4.80   11.90
  -3  -4 -11   11.30   10.00
   3   4 -11   19.20   11.50
   3  -4  11   11.20   14.90
  -3  -4 -11   16.20   15.30
   3   4 -11   21.50   12.70
  -3   4  11  -10.00    9.00
   3   4 -11   14.50   13.20
  -3   4  11   24.00   21.20
  -3  -4 -11   16.40   13.60
   4  -4 -11  101.69   29.50
  -4   4 -11  115.19   26.90
  -4  -4  11  202.38   36.50
  -4  -4  11  194.08   47.60
  -4   4 -11  198.28   40.00
  -4  -4  11  147.89   42.30
   4   4  11  158.28   37.60
  -4   4  11  100.89   38.20
  -4  -4 -11  122.79   25.60
   4   4 -11   98.59   27.50
  -4  -4 -11   68.89   22.80
   4   4 -11  153.08   30.50
   4   4 -11  182.68   28.30
   4  -4  11  129.19   37.20
   4  -4  11  238.38   49.50
  -4  -4 -11  163.38   35.20
  -4   4  11  163.48   33.40
   0   4  12  249.38   50.99
   0   4 -12  210.68   31.60
   0  -4 -12  234.08   41.70
   0   4 -12  246.98   40.00
   0   4 -12  196.88   33.50
   0  -4  12  361.16   55.29
   0   4  12  147.69   46.50
   0   4 -12  283.67   43.50
   0  -4 -12  179.68   38.30
   1  -4 -12   21.70   17.40
   1   4  12   35.50   18.60
   1  -4 -12   30.00   21.50
  -1  -4  12   25.00   22.50
  -1   4 -12   20.20   13.40
  -1   4 -12   12.40   10.70
  -1  -4  12   11.00   12.70
  -1   4 -12   15.90   10.80
   1   4  12   21.30   20.30
  -1   4 -12   13.00   13.50
  -1  -4  12   22.40   19.50
   1   4 -12   33.40   14.90
  -1   4  12   -8.00   18.40
  -1   4  12   17.70   18.10
   1   4 -12   29.20   15.70
   1  -4  12   18.90   14.20
  -1  -4 -12   50.89   22.50
   1   4 -12   11.70    8.90
  -1  -4 -12   44.30   20.10
   1   4 -12   25.40   15.70
  -2   4 -12  581.14   54.59
   2  -4 -12  579.04   61.09
   2  -4 -12  603.14   62.79
   2   4  12  562.84   76.79
  -2   4 -12  509.85   41.40
  -2   4 -12  494.05   46.70
  -2  -4  12  625.34   84.89
  -2  -4  12  512.85   76.59
   2  -4 -12  543.55   38.00
  -2   4 -12  542.25   49.70
  -2   4  12  558.74   55.19
   2   4 -12  543.35   35.00
   2   4 -12  477.75   44.50
  -2   4  12  576.44   87.09
  -2  -4 -12  487.85   34.50
   2   4 -12  566.64   54.59
  -2  -4 -12  594.24   56.99
   2   4 -12  550.44   45.80
   2  -4  12  590.84   59.59
  -2  -4 -12  661.63   63.19
  -3   4 -12   16.70   13.80
  -3   4 -12   -0.30   12.00
  -3  -4  12    2.40   15.80
  -3  -4  12   25.90   17.40
  -3   4 -12    2.70   10.10
   3  -4 -12    3.10   12.90
   3   4  12   19.10   15.70
   3   4 -12   10.50   13.00
  -3  -4 -12    2.90   10.80
  -3   4  12   72.59   39.30
  -3  -4 -12   10.80   14.50
   3   4 -12   33.70   14.10
  -3   4  12   15.60   15.10
   3  -4  12    4.90   10.70
   3   4 -12    0.40    9.50
  -3  -4 -12   10.80    9.10
   0  -4 -13   -4.70    7.30
   0   4 -13    1.60    8.70
   0   4  13   10.70   21.20
   0   4 -13    6.20    8.60
   0   4  13   14.90   19.90
   0  -4  13   11.50   14.80
   0   4 -13   12.50   13.10
   0  -4 -13   -6.20    8.50
   0   4 -13   -4.60    6.90
  -1   4 -13  244.78   42.10
   1  -4 -13  142.29   41.20
  -1   4 -13  180.48   32.60
  -1  -4  13  112.19   37.80
  -1   4 -13  128.89   29.20
   1  -4 -13  128.89   33.50
   1   4  13  171.88   47.00
   1   4  13  119.89   33.40
  -1  -4  13  134.69   35.70
  -1   4 -13  199.28   37.90
   1  -4 -13  144.49   29.30
  -1   4  13   85.59   36.90
   1   4 -13  148.29   32.80
   1   4 -13  155.98   32.30
  -1   4  13  148.59   35.50
  -1  -4 -13  125.99   34.10
   1   4 -13  199.08   40.90
   1   4 -13  136.49   24.40
  -1  -4 -13  158.28   37.60
   1  -4  13  128.69   35.00
   0   5   0 2011.30   79.89
   0  -5   0 2012.90   79.99
   0  -5   0 2036.70   77.79
   0   5   0 2035.90   78.09
  -1  -5   0  908.91   42.00
   1   5   0  954.50   46.40
  -1  -5   0 1073.29   47.50
  -1   5   0  883.31   42.60
   1   5   0  970.30   46.80
   1  -5   0 1020.30   43.60
  -1  -5   0  920.31   46.70
  -1   5   0 1043.10   43.90
  -1  -5   0 1020.00   41.40
   2  -5   0  128.99   13.90
  -2  -5   0  119.09   12.30
   2   5   0  112.19   15.60
   2   5   0  130.29   13.40
  -2  -5   0  122.89   12.00
  -2  -5   0  142.39   18.30
   2   5   0   89.19   14.40
  -2   5   0  129.09   13.30
   2  -5   0  141.09   14.00
   2  -5   0  125.99   12.70
  -3   5   0   95.29   12.80
   3   5   0  161.88   25.30
   3   5   0   91.79   15.60
  -3   5   0  142.49   18.80
   3  -5   0  120.39   16.20
  -3  -5   0  119.09   20.50
  -3  -5   0  136.99   14.00
   3   5   0  109.49   17.00
   3  -5   0  120.99   17.10
   3  -5   0  120.39   18.20
  -4  -5   0  324.97   31.40
   4  -5   0  299.87   26.40
   4   5   0  349.47   28.50
  -4   5   0  357.76   28.60
  -4   5   0  364.46   24.90
   4   5   0  286.17   30.90
  -4   5   0  341.47   26.20
   4   5   0  341.57   31.80
  -4  -5   0  364.36   25.90
   4  -5   0  396.56   29.20
   5   5   0   49.99   17.40
  -5   5   0   50.49   15.20
  -5  -5   0   38.90   11.20
   5   5   0   57.19   15.90
   5   5   0   74.99   18.80
  -5  -5   0   63.69   21.40
  -5   5   0   53.29   12.90
   5  -5   0   58.39   15.90
   5  -5   0   57.09   15.60
  -5   5   0   47.40   12.60
  -5   5   0   50.99   15.30
   6   5   0   64.19   19.20
  -6   5   0   87.49   22.30
  -6   5   0  107.09   25.20
   6   5   0  118.79   31.10
  -6   5   0   95.69   20.70
   6   5   0   69.09   19.80
  -6  -5   0   65.49   15.10
   7   5   0   38.70   19.90
   7   5   0   54.39   21.00
  -7   5   0   45.50   15.30
  -7   5   0   49.40   16.10
  -7  -5   0   43.50   15.50
   7   5   0   48.20   20.00
  -8  -5   0  166.88   28.70
  -8   5   0  193.78   38.90
  -8  -5   0  136.89   36.60
  -8   5   0  203.08   32.90
  -8  -5   0  177.28   32.80
   8  -5   0  168.48   34.10
   8   5   0  130.39   32.80
  -8   5   0  164.58   27.90
   8   5   0  281.17   50.29
   0   5   1    2.60    4.10
   0  -5  -1    1.70    3.40
   0  -5  -1    1.60    4.60
   0  -5   1    0.70    3.30
   0  -5   1   -0.50    3.10
   0  -5   1   -0.30    3.00
   0   5   1    3.50    2.90
   0  -5  -1    2.80    2.90
   0   5  -1   -1.60    2.60
   0   5  -1   -1.20    3.90
   0   5   1   -0.10    2.80
   0   5  -1    2.40    3.50
  -1   5  -1  514.15   25.60
   1   5   1  557.04   30.80
  -1  -5   1  598.34   28.50
   1   5   1  540.35   26.50
  -1   5  -1  533.45   29.40
   1  -5  -1  562.14   29.10
   1   5   1  522.55   32.70
   1  -5  -1  607.14   33.30
  -1  -5   1  596.84   34.70
  -1  -5  -1  582.44   31.40
  -1   5   1  524.15   31.50
   1  -5   1  595.04   26.20
  -1  -5  -1  587.04   33.70
   1   5  -1  592.54   34.20
   1  -5   1  553.04   30.00
  -1   5   1  566.54   29.00
   1   5  -1  612.14   32.50
   1  -5   1  591.54   26.70
  -1  -5  -1  556.94   31.30
   1   5  -1  542.45   28.00
  -2   5  -1  225.98   19.00
  -2   5  -1  273.07   18.70
   2   5   1  226.88   20.30
  -2  -5   1  259.87   17.00
   2   5   1  271.07   23.60
   2  -5  -1  221.38   18.10
   2  -5  -1  223.58   16.40
  -2  -5   1  255.47   23.00
   2  -5  -1  222.28   20.30
   2  -5  -1  231.98   17.80
   2   5   1  230.28   20.30
  -2  -5   1  248.08   14.70
   2   5  -1  217.38   15.60
  -2  -5  -1  199.38   19.60
   2  -5   1  245.58   17.90
  -2   5   1  239.48   17.70
   2   5  -1  212.68   21.10
   2  -5   1  262.77   20.30
   2  -5   1  247.28   16.30
   2   5  -1  245.28   22.10
  -2  -5  -1  229.98   19.00
   3  -5  -1  225.08   19.00
  -3  -5   1  210.38   16.70
  -3   5  -1  219.08   20.00
  -3   5  -1  223.88   19.60
   3   5   1  240.58   24.80
   3  -5  -1  214.58   19.60
  -3  -5   1  230.48   30.80
  -3  -5   1  236.48   16.80
   3   5   1  232.68   22.10
   3  -5  -1  220.98   21.90
   3   5   1  224.28   23.10
  -3   5  -1  193.38   18.80
   3  -5   1  182.98   19.60
  -3   5   1  232.28   18.50
  -3  -5  -1  238.58   20.80
   3  -5   1  242.88   18.60
   3   5  -1  207.18   17.80
  -3   5   1  243.68   17.70
  -3  -5  -1  186.88   27.90
   3  -5   1  252.77   20.90
   3   5  -1  220.98   23.10
   4   5   1 1203.48   66.69
  -4  -5   1 1221.08   68.59
   4  -5  -1 1250.27   59.29
   4  -5  -1 1242.98   61.79
  -4  -5   1 1217.48   55.59
  -4   5  -1 1198.78   60.29
  -4   5  -1 1272.17   61.39
   4   5   1 1212.98   63.89
  -4   5  -1 1143.49   57.39
   4   5   1 1237.48   68.99
   4  -5  -1 1282.07   65.19
  -4  -5  -1 1173.78   66.99
   4   5  -1 1243.18   67.69
  -4   5   1 1252.57   55.29
   4  -5   1 1273.17   64.19
   4   5  -1 1239.18   59.19
   4  -5   1 1237.68   62.39
  -4   5   1 1154.98   56.09
  -4  -5  -1 1305.07   61.09
   5   5   1  506.65   45.00
  -5  -5   1  511.55   34.90
   5   5   1  613.24   47.70
  -5   5  -1  583.54   40.90
  -5   5  -1  589.34   39.80
  -5  -5   1  567.24   46.60
   5   5   1  568.14   37.50
   5   5   1  595.34   44.00
   5  -5  -1  630.84   40.30
   5  -5  -1  576.14   40.90
  -5   5  -1  599.54   38.10
   5  -5   1  551.74   41.60
   5   5  -1  618.64   47.40
   5   5  -1  586.94   47.90
   5   5  -1  527.55   38.70
  -5  -5  -1  596.24   39.30
  -5   5   1  579.44   36.60
  -5   5   1  553.04   35.70
  -5  -5  -1  513.45   44.70
  -5   5   1  587.84   44.50
  -6  -5   1   59.89   20.60
  -6   5  -1   81.39   19.20
   6   5   1   89.99   23.50
  -6  -5   1  110.99   22.50
  -6   5  -1   54.29   18.80
   6   5   1   85.99   24.00
   6   5   1   86.09   25.90
  -6   5  -1   96.39   19.70
   6  -5  -1  122.39   27.80
   6   5   1  107.39   19.30
  -6   5  -1   89.19   18.10
   6   5  -1  104.69   26.50
  -6   5   1  159.28   33.80
  -6  -5  -1   76.29   16.90
   6   5  -1   97.19   29.10
  -6   5   1  109.09   21.00
   6   5  -1  127.29   25.00
  -6   5   1  103.59   18.60
  -6  -5  -1   59.19   27.80
   7   5   1   72.29   24.30
  -7   5  -1   43.30   17.20
  -7  -5   1   16.10    8.80
   7   5   1   31.60   12.80
  -7  -5   1   30.00   18.50
  -7   5  -1   16.80   15.10
  -7   5  -1   32.40   15.20
  -7  -5   1   29.50   13.50
   7  -5  -1   38.40   18.40
   7   5  -1   24.60   15.00
   7   5  -1   50.19   22.50
  -7  -5  -1   16.50   12.00
   7   5  -1   44.80   24.80
  -7   5   1   24.20   14.70
  -7   5   1   19.50   11.10
  -8  -5   1   83.09   30.70
  -8   5  -1   99.69   27.90
  -8   5  -1   78.09   26.80
  -8   5  -1  104.49   24.10
  -8  -5   1  116.59   23.50
  -8  -5   1   88.79   20.00
   8  -5  -1  120.09   32.40
   8   5   1  126.19   33.10
   8   5   1   68.99   28.50
  -8  -5  -1  136.39   31.20
   8   5  -1   89.19   32.60
  -8   5   1   61.19   23.00
  -8   5   1  100.59   21.50
  -8   5   1  115.09   25.70
   8   5  -1   53.99   22.00
  -8  -5  -1  153.88   38.30
  -8  -5  -1  100.79   26.70
   8  -5   1  118.19   32.60
   1  -5  -2  689.53   39.00
  -1   5  -2  676.23   29.60
   1   5   2  637.64   34.80
   1   5   2  674.03   33.10
   1  -5  -2  672.83   32.70
  -1  -5   2  669.83   30.90
  -1  -5   2  574.54   37.40
  -1   5  -2  575.04   33.20
  -1  -5  -2  657.23   38.20
  -1   5   2  705.03   39.10
   1  -5   2  652.33   30.20
   1   5  -2  631.84   38.10
  -1  -5  -2  678.83   33.90
   1  -5   2  676.93   28.70
   1   5  -2  656.43   30.90
  -1   5   2  683.23   32.90
  -1  -5  -2  569.94   34.60
  -1  -5  -2  671.13   38.20
   1  -5   2  685.73   35.20
  -2  -5   2  948.01   41.00
   2   5   2 1007.50   52.29
  -2   5  -2  998.60   44.60
   2  -5  -2  992.50   44.10
  -2  -5   2  967.10   52.89
   2  -5  -2  996.90   52.49
   2   5   2 1023.10   53.29
   2   5   2  991.70   48.20
  -2   5  -2 1020.20   48.70
   2  -5  -2  939.41   45.80
  -2   5  -2  981.80   48.10
  -2  -5   2  921.61   42.50
  -2  -5   2  981.20   36.80
  -2  -5  -2  984.60   48.90
   2  -5   2 1017.40   49.50
   2   5  -2  946.81   51.49
   2   5  -2  963.70   38.30
   2  -5   2  995.90   45.80
  -2  -5  -2  975.90   49.60
  -2  -5  -2  945.81   48.40
  -2  -5  -2  963.90   51.79
  -2   5   2  939.21   43.10
   3  -5  -2  209.68   19.50
   3   5   2  217.48   29.90
   3  -5  -2  178.38   16.20
   3  -5  -2  183.08   18.20
   3  -5  -2  232.48   31.70
  -3  -5   2  170.48   26.60
   3   5   2  155.48   23.50
  -3   5  -2  200.08   20.20
  -3   5  -2  189.18   24.90
   3   5   2  227.38   23.50
  -3  -5   2  176.78   14.10
  -3  -5   2  210.08   14.60
  -3   5  -2  185.88   18.30
  -3  -5  -2  214.18   21.00
   3  -5   2  190.58   19.30
   3   5  -2  212.08   16.20
  -3   5   2  166.68   17.90
   3   5  -2  192.08   28.50
  -3   5   2  179.08   15.70
  -3  -5  -2  151.68   22.80
   3  -5   2  207.28   21.30
   4  -5  -2  325.47   31.00
  -4  -5   2  278.57   20.00
  -4   5  -2  330.87   27.30
   4   5   2  343.77   33.10
  -4  -5   2  313.17   22.10
  -4   5  -2  286.87   26.90
   4  -5  -2  302.47   26.60
  -4  -5   2  271.07   29.50
   4   5   2  348.07   31.90
  -4   5  -2  349.17   28.70
   4  -5  -2  347.37   24.90
   4   5   2  321.67   30.40
   4   5  -2  340.77   31.80
  -4   5   2  360.36   24.00
  -4  -5  -2  275.07   29.20
   4  -5   2  309.77   29.20
   4  -5   2  304.57   27.70
  -4   5   2  316.77   28.50
   4   5  -2  308.47   24.10
  -4   5   2  300.77   25.50
  -4  -5  -2  299.87   27.20
  -5   5  -2  191.08   26.70
  -5  -5   2  167.98   30.30
   5   5   2  204.58   31.30
   5  -5  -2  192.08   29.40
  -5   5  -2  156.88   24.70
  -5  -5   2  200.48   17.50
   5   5   2  205.58   28.80
  -5   5  -2  186.18   27.50
   5   5   2  160.68   30.50
   5   5   2  238.38   36.40
   5  -5  -2  119.89   21.20
  -5  -5   2  188.88   19.00
   5  -5  -2  239.88   22.60
   5  -5   2  223.08   31.90
  -5   5   2  193.68   26.90
  -5   5   2  150.18   23.80
  -5  -5  -2  138.99   24.30
   5   5  -2  155.98   28.70
  -5  -5  -2  227.08   32.90
  -5   5   2  161.78   20.80
   5   5  -2  212.48   22.80
  -6  -5   2  685.13   57.39
  -6   5  -2  724.03   50.09
  -6  -5   2  741.33   45.60
  -6   5  -2  818.52   50.49
   6   5   2  755.62   59.39
   6   5   2  810.82   50.49
   6   5   2  744.43   57.19
  -6   5  -2  768.42   52.59
  -6   5  -2  692.93   57.79
   6  -5  -2  791.62   53.29
   6   5  -2  746.23   58.59
  -6   5   2  816.72   44.50
   6   5  -2  815.62   51.89
  -6  -5  -2  734.43   50.49
  -6   5   2  765.92   55.79
  -6   5   2  785.12   49.90
  -6  -5  -2  689.93   57.29
  -7   5  -2  388.76   35.30
  -7  -5   2  427.86   36.30
   7  -5  -2  440.96   42.50
  -7  -5   2  427.56   32.90
  -7   5  -2  504.85   42.40
  -7  -5   2  382.16   54.99
  -7   5  -2  357.76   38.90
   7   5   2  415.76   45.80
   7   5   2  371.56   34.80
  -7   5  -2  341.97   46.00
  -7   5   2  469.85   40.00
   7   5  -2  458.05   41.90
  -7  -5  -2  320.67   43.70
  -7  -5  -2  437.46   39.80
  -7   5   2  390.36   31.30
   7   5  -2  476.35   50.79
   8  -5  -2   43.10   18.90
  -8  -5   2   31.20   11.10
  -8   5  -2   58.79   21.10
  -8  -5   2   11.00   17.90
  -8  -5   2   75.29   17.60
   8   5   2   66.29   28.50
  -8   5  -2   63.59   20.90
   8   5   2   24.00   16.00
  -8   5  -2   65.79   30.00
  -8  -5   2   52.79   22.30
  -8  -5  -2   58.69   18.90
  -8   5   2   52.59   14.50
  -8   5   2   83.19   25.10
  -8  -5  -2   73.49   30.50
   8   5  -2   66.89   21.50
  -8  -5  -2   51.99   21.00
   8   5  -2   62.89   28.00
  -8   5   2   63.39   27.50
   8  -5   2   40.50   19.50
   8  -5   2   49.99   19.60
   0   5   3    1.50    4.80
   0   5  -3   -7.70    4.30
   0  -5   3   -0.60    2.30
   0  -5   3   -1.90    3.00
   0   5   3   -0.50    6.60
   0  -5   3   -0.20    4.50
   0   5   3   -0.80    2.00
   0  -5  -3    3.10    5.50
   0   5  -3   -1.70    2.60
   0  -5  -3    2.20    2.70
   0   5  -3    0.70    2.00
   0  -5  -3   -0.60    2.40
   0   5  -3    0.50    4.80
   1   5   3  708.23   43.30
  -1  -5   3  775.02   34.60
  -1   5  -3  755.22   32.90
  -1   5  -3  660.23   37.50
   1  -5  -3  714.23   35.50
  -1  -5   3  742.53   38.30
   1   5   3  648.64   40.90
   1   5   3  716.13   34.20
  -1  -5   3  672.13   42.60
   1  -5  -3  767.12   44.80
  -1  -5   3  794.32   41.50
  -1   5  -3  734.33   40.50
   1  -5  -3  725.13   40.80
  -1  -5  -3  710.43   42.90
  -1   5   3  712.13   43.90
  -1  -5  -3  735.83   43.80
   1  -5   3  751.62   34.70
   1  -5   3  803.02   35.30
  -1  -5  -3  756.22   43.70
   1   5  -3  734.53   38.20
   1   5  -3  764.82   34.10
   1  -5   3  712.43   38.70
   1   5  -3  660.53   41.50
  -1  -5  -3  697.83   34.90
  -2  -5   3 5592.84  203.48
   2  -5  -3 5370.96  194.98
   2   5   3 5338.07  202.58
   2   5   3 5575.14  194.08
  -2   5  -3 5421.26  197.88
   2  -5  -3 5659.73  204.18
  -2  -5   3 5879.51  193.98
  -2  -5  -3 5367.16  199.48
  -2  -5  -3 5269.87  200.08
  -2  -5  -3 5326.57  199.28
   2   5  -3 5407.66  200.68
  -2  -5  -3 5125.39  192.78
  -3  -5   3 1844.92   87.39
   3   5   3 1866.41   87.49
  -3   5  -3 1879.41   82.69
   3  -5  -3 1809.22   72.59
   3   5   3 1886.01   83.29
  -3   5  -3 1830.52   78.09
   3  -5  -3 1802.52   87.79
   3  -5  -3 1780.52   78.29
  -3   5  -3 1878.51   84.29
   3   5   3 1760.72   86.19
  -3  -5   3 1782.72   67.69
   3   5  -3 1827.72   69.69
  -3  -5  -3 1864.91   86.49
   3   5  -3 1851.21   85.79
   3  -5   3 1749.22   83.49
  -3   5   3 1889.61   76.89
   3  -5   3 1653.53   78.99
  -3   5   3 1777.42   71.59
  -3  -5  -3 1826.92   83.09
  -3  -5  -3 1808.92   84.39
  -3  -5  -3 1791.82   82.69
  -3   5   3 1862.81   80.79
  -4   5  -3  251.77   27.60
  -4   5  -3  320.07   29.10
  -4  -5   3  259.67   17.30
   4   5   3  310.37   29.90
  -4   5  -3  302.37   26.80
   4  -5  -3  333.77   33.90
   4   5   3  280.07   30.70
   4   5   3  303.27   31.60
  -4  -5   3  363.76   34.20
   4  -5  -3  256.77   25.30
   4  -5  -3  297.57   22.40
   4   5   3  328.87   31.60
   4   5  -3  312.57   23.00
   4  -5   3  323.07   21.30
  -4  -5  -3  295.17   29.90
  -4  -5  -3  301.77   28.70
  -4   5   3  296.57   27.70
   4  -5   3  274.77   28.00
  -4   5   3  315.77   27.40
   4   5  -3  336.87   32.60
  -4   5   3  319.47   21.70
   5   5   3  324.27   35.10
  -5  -5   3  305.17   20.00
   5  -5  -3  356.36   26.50
   5   5   3  356.06   33.50
  -5   5  -3  276.67   30.40
  -5  -5   3  347.37   36.90
  -5   5  -3  316.37   31.60
   5  -5  -3  319.67   30.30
   5   5   3  337.17   36.40
  -5   5  -3  289.87   29.00
   5  -5  -3  350.66   46.40
  -5  -5  -3  335.57   32.20
  -5   5   3  307.27   30.60
   5   5  -3  317.17   27.10
   5  -5   3  290.47   24.60
  -5   5   3  270.67   29.40
   5   5  -3  317.87   40.10
   5  -5   3  297.57   32.40
  -5   5   3  348.27   24.00
  -6  -5   3  161.08   15.10
   6   5   3   95.79   22.50
  -6   5  -3  106.09   19.60
   6   5   3  143.89   30.80
   6  -5  -3  135.59   30.30
   6   5   3  160.28   32.40
  -6   5  -3  128.99   25.00
  -6  -5   3  158.68   34.20
  -6   5  -3  122.79   25.00
   6  -5  -3  177.38   32.40
  -6  -5  -3   88.29   21.00
   6  -5   3  164.58   32.60
  -6   5   3  177.68   29.50
   6   5  -3  153.88   32.50
  -6  -5  -3  149.99   26.40
  -6   5   3  125.39   19.20
  -6   5   3  156.38   29.40
   6   5  -3  178.48   29.50
   6  -5   3  119.99   22.40
  -7  -5   3   49.90   23.60
  -7   5  -3   64.99   25.10
  -7   5  -3   47.70   19.00
   7  -5  -3   68.19   21.10
  -7   5  -3   64.59   20.40
   7   5   3   37.40   21.10
  -7   5  -3   66.69   19.70
  -7  -5   3   45.00   21.60
   7   5   3   65.19   20.00
   7  -5  -3   74.89   23.90
   7  -5   3   66.09   19.40
  -7   5   3   41.90   11.80
  -7  -5  -3   52.99   20.70
   7  -5   3   62.49   21.60
   7   5  -3   53.19   21.60
  -7  -5  -3   49.10   16.40
  -7   5   3  109.99   27.80
  -7   5   3   45.40   19.40
   7   5  -3   36.00   14.40
  -8  -5   3  178.88   42.20
  -8   5  -3  103.29   26.70
   8  -5  -3  146.69   34.90
   8   5   3  110.89   32.40
   8   5   3  182.98   39.00
   8  -5  -3  100.49   29.20
  -8   5  -3  113.39   25.10
  -8  -5   3  118.19   33.10
  -8   5  -3  130.49   34.60
   8   5   3   81.49   22.40
  -8   5   3   97.09   17.60
  -8  -5  -3  202.38   37.90
   8   5  -3  160.58   38.10
  -8   5   3   70.89   22.30
   8   5  -3  149.59   31.00
  -8  -5  -3  129.39   33.70
   8  -5   3  115.79   27.30
  -8   5   3  157.48   33.70
  -8  -5  -3   86.19   24.30
   8  -5   3  166.38   35.70
  -1   5  -4 3139.29  122.49
  -1   5  -4 3154.98  127.59
   1  -5  -4 3221.08  118.69
   1  -5  -4 3083.69  131.49
  -1   5  -4 3082.49  118.19
  -1   5  -4 3167.78  115.79
  -1  -5   4 3444.86  127.79
   1   5   4 3398.76  116.19
  -1  -5   4 3236.08  130.39
   1   5   4 3118.19  130.49
   1   5   4 3147.39  130.59
  -1   5  -4 3212.88  129.29
   1  -5  -4 3305.17  128.89
  -1  -5   4 3548.24  117.99
  -1  -5   4 3323.37  126.39
  -1  -5  -4 3248.48  130.89
  -1  -5  -4 3271.77  132.59
   1  -5   4 3179.38  120.09
   1  -5   4 3195.28  124.09
   1   5  -4 3311.87  124.19
   1   5  -4 3159.28  129.19
  -1  -5  -4 3040.30  115.19
   1   5  -4 3153.28  124.79
  -1  -5  -4 3005.00  131.09
  -1   5   4 3368.66  132.89
   1   5  -4 3309.07  116.09
  -2   5  -4  503.35   36.70
   2  -5  -4  507.55   35.90
  -2  -5   4  472.45   24.70
   2   5   4  448.06   36.00
  -2   5  -4  498.45   34.00
  -2  -5   4  525.05   35.70
   2   5   4  478.75   38.40
   2  -5  -4  454.15   26.70
  -2   5  -4  509.45   28.00
   2   5   4  505.35   31.40
  -2   5  -4  469.05   29.10
  -2  -5   4  560.44   38.30
   2  -5  -4  405.36   36.30
   2   5  -4  507.85   24.80
   2  -5   4  466.45   34.20
   2   5  -4  519.25   22.00
  -2  -5  -4  446.96   37.50
   2   5  -4  486.65   35.80
  -2  -5  -4  478.45   30.70
  -2  -5  -4  492.45   37.10
   2  -5   4  428.26   30.60
  -2  -5  -4  497.55   37.10
   2   5  -4  569.64   32.50
  -3   5  -4  976.30   57.49
  -3  -5   4 1056.89   60.59
   3  -5  -4 1106.49   63.69
  -3   5  -4  990.00   55.49
  -3   5  -4 1102.69   52.29
   3   5   4 1024.70   61.99
   3   5   4 1071.39   60.79
   3   5   4  942.51   57.39
  -3  -5   4  970.60   55.69
   3  -5  -4  959.90   44.30
  -3  -5   4  857.01   56.19
   3  -5  -4  908.51   53.29
  -3  -5  -4 1015.60   58.39
  -3  -5  -4  932.61   58.99
   3   5  -4  959.20   47.20
   3  -5   4  943.51   53.39
  -3   5   4 1010.90   44.80
   3   5  -4  960.10   41.90
  -3   5   4  978.10   56.09
  -3   5   4 1006.60   47.10
   3   5  -4 1074.69   58.99
  -3  -5  -4  983.00   54.29
  -3  -5  -4  970.10   57.69
   3  -5   4  944.91   56.79
   4  -5  -4 1632.94   67.59
  -4  -5   4 1546.15   84.79
   4  -5  -4 1541.25   76.69
  -4   5  -4 1668.63   77.69
  -4   5  -4 1645.94   81.59
   4   5   4 1589.44   85.09
  -4  -5   4 1604.44   86.49
   4  -5  -4 1855.31   92.49
   4   5   4 1481.85   85.09
  -4   5  -4 1630.24   83.69
   4  -5  -4 1652.63   78.59
   4   5   4 1686.33   84.49
   4   5  -4 1576.84   68.39
  -4   5   4 1660.93   81.39
   4  -5   4 1625.24   81.09
  -4  -5  -4 1667.43   83.19
   4   5  -4 1878.41   87.79
  -4   5   4 1576.74   73.89
  -4   5   4 1639.94   66.19
  -4  -5  -4 1545.55   84.99
   4   5  -4 1594.94   67.29
  -4  -5  -4 1620.04   83.59
  -4  -5  -4 1677.63   82.69
  -5   5  -4  295.67   40.40
   5   5   4  214.48   37.40
  -5   5  -4  204.58   31.60
  -5  -5   4  214.08   35.70
   5  -5  -4  244.38   34.80
   5   5   4  176.88   30.10
   5  -5  -4  213.88   35.60
   5   5   4  217.68   36.30
   5  -5  -4  210.68   19.40
  -5  -5   4  193.28   34.50
  -5   5  -4  194.68   32.60
  -5   5   4  179.38   30.10
   5   5  -4  206.18   21.60
   5  -5   4  217.08   19.60
  -5  -5  -4  182.38   29.60
  -5   5   4  204.38   17.40
  -5   5   4  176.88   28.80
   5   5  -4  199.88   31.00
  -5  -5  -4  342.47   48.70
   5  -5   4  184.28   31.30
   6   5   4  117.89   26.90
   6  -5  -4  116.29   22.30
  -6  -5   4  128.69   31.70
   6   5   4  138.79   26.90
  -6  -5   4  104.19   24.20
  -6   5  -4  142.69   28.70
   6   5   4  107.39   27.90
  -6   5  -4  203.48   34.80
   6  -5  -4  168.78   37.40
  -6   5  -4  185.88   32.50
  -6   5   4  152.98   15.90
   6  -5   4  153.98   23.80
  -6   5   4  184.88   33.00
  -6  -5  -4  225.08   41.10
  -6  -5  -4  153.38   27.00
   6   5  -4  186.78   28.20
  -6   5   4  143.09   27.80
   6   5  -4  157.88   32.00
   7   5   4   43.10   18.10
  -7   5  -4   68.29   22.00
   7  -5  -4   38.70   21.20
  -7  -5   4   47.20   21.50
   7  -5  -4   89.39   21.30
  -7   5  -4   48.70   17.80
  -7   5  -4   57.89   24.40
   7   5   4   62.69   26.50
  -7  -5   4   73.99   24.30
  -7   5  -4   40.00   16.10
  -7   5   4   66.89   22.30
  -7   5   4   96.99   27.40
   7   5  -4   79.69   21.80
  -7  -5  -4   77.59   25.80
  -7  -5  -4   28.70   14.10
   7  -5   4   48.40   16.80
   7  -5   4   56.09   22.80
   7   5  -4  108.09   30.90
  -7   5   4   48.70   11.40
   0   5  -5    3.50    5.90
   0   5  -5   14.90    9.30
   0  -5  -5   -0.90    6.60
   0   5  -5    5.10    5.40
   0  -5   5    8.80    5.90
   0  -5  -5   11.00   10.00
   0   5  -5   11.40    5.30
   0   5   5    8.00    8.40
   0   5   5    6.20    9.00
   0   5  -5    3.40    6.90
   0   5  -5   12.40    9.70
   0  -5  -5    9.60    6.80
   0  -5   5   11.80    8.30
   1  -5  -5 1591.44   79.79
  -1   5  -5 1555.74   75.99
  -1   5  -5 1449.06   68.19
  -1   5  -5 1501.05   66.79
  -1  -5   5 1629.24   76.49
  -1  -5   5 1570.94   63.49
  -1  -5   5 1479.05   73.29
   1   5   5 1410.36   75.29
   1  -5  -5 1528.95   75.89
   1  -5  -5 1441.46   63.69
  -1   5  -5 1470.15   62.69
  -1  -5   5 1472.15   74.29
   1   5   5 1524.45   79.29
  -1   5  -5 1586.74   78.49
  -1   5   5 1549.34   81.99
  -1  -5  -5 1441.16   77.39
   1  -5   5 1501.15   66.99
   1   5  -5 1527.85   61.99
  -1   5   5 1478.65   77.49
   1   5  -5 1418.76   72.79
   1   5  -5 1492.15   59.19
   1   5  -5 1535.85   74.19
   1   5  -5 1419.06   69.69
  -1  -5  -5 1476.25   75.69
  -1  -5  -5 1443.66   59.39
   1  -5   5 1474.55   69.99
  -1  -5  -5 1509.95   80.39
   1  -5   5 1507.65   68.59
  -2   5  -5 2340.17  102.59
   2  -5  -5 2437.56  113.39
  -2  -5   5 2447.35   89.39
  -2  -5   5 2239.48  104.89
   2   5   5 2446.86  109.69
  -2  -5   5 2271.77  106.39
  -2  -5   5 2458.05  108.59
  -2   5  -5 2484.55   97.39
  -2   5  -5 2430.56  108.89
   2  -5  -5 2454.35   92.69
  -2   5  -5 2303.17  110.09
   2  -5  -5 2452.45  107.89
   2   5   5 2389.76  108.89
  -2   5  -5 2477.05   96.79
   2   5  -5 2480.75   88.39
   2   5  -5 2346.47   99.39
  -2  -5  -5 2412.36  109.79
   2  -5   5 2603.24  103.49
  -2   5   5 2353.96  115.79
   2   5  -5 2487.55  106.69
  -2  -5  -5 2390.66   96.59
   2  -5   5 2449.66  105.89
  -2  -5  -5 2272.57  110.89
  -2  -5  -5 2539.95  108.99
   3   5   5  673.33   48.70
  -3   5  -5  600.74   35.60
   3   5   5  660.73   47.80
   3   5   5  652.53   50.19
  -3   5  -5  626.34   46.80
  -3  -5   5  672.83   48.70
   3  -5  -5  622.94   45.00
   3  -5  -5  545.65   46.80
  -3   5  -5  644.54   39.90
  -3  -5   5  677.93   47.30
   3  -5  -5  610.44   32.20
  -3   5  -5  626.04   43.90
  -3  -5   5  597.74   45.80
  -3  -5  -5  637.44   50.29
   3  -5   5  601.14   43.20
  -3  -5  -5  596.84   44.90
  -3  -5  -5  628.14   46.20
  -3   5   5  608.34   44.90
   3   5  -5  680.03   31.70
   3   5  -5  609.04   43.90
   3   5  -5  662.93   39.10
  -3  -5  -5  660.13   42.30
  -3   5   5  689.53   34.00
   4   5   5  441.16   40.90
   4  -5  -5  481.05   27.30
  -4   5  -5  493.15   40.10
  -4   5  -5  527.35   43.70
   4  -5  -5  368.26   33.40
   4   5   5  385.76   40.60
   4  -5  -5  429.66   37.20
  -4  -5   5  454.35   41.10
   4  -5  -5  486.95   45.00
   4   5   5  426.76   41.00
  -4  -5   5  471.65   43.80
  -4   5  -5  503.05   36.60
  -4  -5   5  523.75   44.10
  -4  -5  -5  402.26   38.70
   4   5  -5  484.65   31.00
  -4  -5  -5  470.45   40.10
  -4   5   5  444.16   31.30
  -4   5   5  511.05   42.10
  -4   5   5  457.95   30.30
   4  -5   5  548.05   42.40
  -4  -5  -5  523.35   46.70
   4   5  -5  421.06   27.60
  -4  -5  -5  472.05   39.10
   4   5  -5  417.36   38.10
   5   5   5  451.15   46.20
  -5   5  -5  446.16   42.80
  -5  -5   5  420.16   45.10
   5  -5  -5  443.46   37.60
  -5   5  -5  522.45   44.00
   5  -5  -5  427.66   27.30
  -5  -5   5  401.36   41.40
   5  -5  -5  445.16   46.30
   5   5   5  454.95   44.00
   5   5   5  422.66   42.40
  -5   5   5  433.76   35.30
  -5  -5  -5  457.45   42.60
   5  -5   5  465.75   43.10
   5   5  -5  533.25   44.90
   5   5  -5  481.05   33.00
  -5   5   5  486.15   26.90
  -5  -5  -5  394.96   44.30
  -5  -5  -5  469.65   42.20
  -5   5   5  410.26   40.60
  -6   5  -5   91.39   22.70
   6   5   5   82.09   22.60
   6  -5  -5  175.78   38.50
   6   5   5   82.29   23.40
   6   5   5  105.49   31.60
  -6   5  -5   89.49   24.50
  -6  -5   5   83.89   24.80
   6  -5  -5   95.49   24.60
  -6  -5   5  157.98   38.10
  -6   5   5   82.39   21.90
  -6  -5  -5   64.89   18.90
   6   5  -5  152.78   25.50
  -6   5   5  102.19   25.40
   6  -5   5   72.69   15.50
  -6  -5  -5  140.09   35.40
   6   5  -5   79.39   22.90
  -7   5  -5   31.60   18.80
   7   5   5   -7.30   10.90
   7   5   5    5.10   10.50
   7  -5  -5   37.00   20.40
  -7   5  -5    8.90   13.10
  -7   5  -5    9.30   12.10
  -7  -5   5   33.00   18.10
   7  -5  -5   10.70   13.00
  -7  -5   5    6.40   18.20
   7   5   5  -11.80   10.90
  -7   5   5   30.60   18.60
  -7  -5  -5   12.70   14.90
  -7   5   5   17.20   14.60
  -7  -5  -5    2.40   12.10
   7   5  -5   29.60   19.10
   7   5  -5    7.60   12.70
   7  -5   5   13.40    9.80
   7  -5   5    9.80   13.60
   0  -5  -6 1862.51   93.29
   0   5  -6 1865.11   76.29
   0   5   6 1833.82   92.49
   0   5  -6 1788.42   78.19
   0  -5   6 1864.21   81.99
   0  -5   6 1979.10   92.69
   0   5  -6 1786.92   79.39
   0   5  -6 1919.21   93.79
   0   5  -6 2000.80   91.59
   0   5  -6 1949.70   91.89
   0  -5  -6 1911.71   96.79
   0   5   6 1964.40   91.99
   0   5  -6 1990.70   86.59
   0   5   6 1868.51   97.39
   0  -5  -6 1767.32   90.39
   0  -5   6 1883.61   87.99
   1  -5  -6  304.57   33.00
  -1   5  -6  365.46   34.20
  -1  -5   6  352.56   31.90
  -1   5  -6  318.57   24.20
   1  -5  -6  351.86   25.30
  -1  -5   6  353.06   35.00
  -1   5  -6  295.07   31.00
  -1   5  -6  335.67   35.10
   1   5   6  356.26   34.10
   1   5   6  324.97   32.50
   1  -5  -6  358.26   33.90
   1   5   6  351.06   37.50
  -1   5  -6  357.86   29.10
  -1  -5   6  326.47   32.50
  -1   5  -6  323.87   27.60
  -1  -5   6  345.37   24.60
  -1   5   6  351.66   32.20
  -1  -5  -6  339.37   34.60
   1  -5   6  363.56   30.40
   1  -5   6  355.56   28.10
   1   5  -6  306.77   32.80
  -1   5   6  365.26   39.60
   1   5  -6  316.17   30.30
  -1  -5  -6  351.96   33.80
   1   5  -6  357.16   23.60
   1   5  -6  369.46   31.90
   1   5  -6  318.87   22.90
  -1  -5  -6  350.16   21.00
  -1   5   6  357.66   34.80
  -1  -5  -6  335.67   37.40
  -2  -5   6  462.35   39.70
  -2  -5   6  437.36   38.70
  -2   5  -6  363.26   29.70
   2   5   6  407.36   37.10
   2  -5  -6  360.76   24.80
  -2  -5   6  424.46   36.50
  -2   5  -6  386.06   29.00
  -2  -5   6  393.86   24.10
  -2   5  -6  370.76   32.30
  -2   5  -6  396.76   37.10
   2   5   6  419.46   38.90
  -2   5  -6  383.96   39.30
   2  -5  -6  397.36   37.10
   2  -5  -6  400.76   39.70
   2  -5   6  427.56   36.10
   2   5  -6  441.76   34.10
  -2  -5  -6  418.06   36.40
  -2  -5  -6  396.06   41.20
   2   5  -6  384.46   33.40
  -2   5   6  411.06   43.60
   2  -5   6  397.46   33.00
  -2  -5  -6  395.66   28.00
  -2  -5  -6  395.36   37.50
  -2   5   6  388.96   32.80
   2   5  -6  425.26   23.30
  -3   5  -6  202.78   26.70
  -3  -5   6  285.27   31.10
  -3  -5   6  296.57   43.10
   3  -5  -6  249.08   18.80
   3   5   6  293.77   41.60
   3  -5  -6  271.97   40.10
  -3   5  -6  254.37   24.80
  -3   5  -6  303.87   27.40
  -3  -5   6  313.27   43.80
   3   5   6  257.27   40.30
   3   5   6  216.38   39.20
   3  -5  -6  291.57   40.80
  -3   5  -6  207.48   31.00
  -3   5  -6  264.97   43.20
  -3  -5  -6  213.88   31.80
   3   5  -6  245.58   25.20
  -3  -5  -6  273.47   26.20
  -3   5   6  246.18   35.90
   3   5  -6  308.07   30.70
   3   5  -6  285.37   19.10
  -3  -5  -6  257.07   40.50
  -3   5   6  274.47   26.50
   3  -5   6  293.17   31.30
   3  -5   6  336.77   43.00
  -3   5   6  313.97   49.50
  -3  -5  -6  194.18   29.00
   4   5   6  878.91   61.19
  -4   5  -6  806.92   56.99
   4  -5  -6  970.60   60.69
   4  -5  -6  869.81   40.60
   4  -5  -6  841.52   64.39
  -4  -5   6  827.32   62.49
   4   5   6  783.52   59.99
   4   5   6  900.91   66.59
  -4  -5   6  821.52   61.29
  -4   5  -6  869.21   53.19
  -4   5  -6  962.20   49.40
  -4  -5   6  797.12   59.09
  -4   5  -6  940.41   63.19
  -4   5   6  950.80   63.29
  -4  -5  -6  966.00   61.19
  -4  -5  -6  921.21   68.49
  -4   5   6  843.02   47.90
  -4   5   6  874.31   46.50
   4   5  -6  859.61   43.70
   4  -5   6  846.22   59.39
   4   5  -6  910.01   58.99
   4   5  -6  931.51   49.30
  -4  -5  -6  855.41   59.59
  -4  -5  -6  885.41   56.49
  -5   5  -6  122.49   21.10
  -5  -5   6   95.99   27.50
  -5   5  -6  112.19   22.60
   5   5   6  138.19   31.50
  -5   5  -6  121.89   27.70
   5  -5  -6  143.19   24.90
   5   5   6  180.28   32.70
  -5  -5   6  151.88   31.20
   5  -5  -6  233.68   47.30
   5   5   6  144.69   28.80
  -5  -5   6  119.29   28.50
  -5   5   6  147.29   24.10
  -5  -5  -6  140.69   27.50
   5   5  -6  146.39   28.70
  -5   5   6  143.39   32.50
   5  -5   6  132.59   29.50
   5   5  -6  206.98   26.10
  -5  -5  -6  210.68   37.40
   6   5   6   60.09   22.40
  -6  -5   6   79.29   31.00
   6  -5  -6   51.59   16.90
  -6   5  -6   72.79   23.50
  -6  -5   6   37.70   22.20
  -6   5  -6   84.79   24.10
   6   5   6   49.10   21.50
   6  -5  -6   89.79   28.30
   6   5   6   35.60   20.50
   6  -5   6   49.00   20.80
   6   5  -6   85.49   19.10
  -6   5   6   75.29   24.80
  -6  -5  -6   83.69   27.10
  -6  -5  -6   55.29   22.40
  -6   5   6   41.00   16.60
  -7   5  -6  222.18   32.80
   7  -5  -6  280.87   39.90
   7   5   6  283.17   44.80
  -7  -5   6  254.37   51.89
   7   5   6  357.56   60.99
  -7  -5   6  317.37   56.69
  -7   5  -6  285.67   48.00
   7  -5  -6  377.96   60.19
  -7  -5   6  267.37   47.60
   7   5   6  256.07   45.20
  -7   5  -6  277.77   49.50
   7   5  -6  368.16   57.69
  -7  -5  -6  333.77   55.89
  -7   5   6  273.67   48.70
   7   5  -6  341.07   35.10
  -7   5   6  299.27   41.50
  -7  -5  -6  203.68   34.70
   7  -5   6  299.37   50.79
   0   5  -7    1.00    5.20
   0   5   7   -1.00    7.40
   0   5  -7    4.70    7.80
   0   5   7    2.20    7.20
   0   5   7    2.50    9.80
   0  -5   7    3.50    9.10
   0  -5   7    1.40    8.60
   0   5  -7    7.30    8.80
   0  -5  -7    8.20    8.60
   0   5  -7   -1.90    3.80
   0  -5  -7    4.50    7.30
   0   5  -7    4.60    9.60
   0  -5  -7   -0.40   10.30
   0  -5  -7   -3.50    4.90
   0   5  -7    3.20    5.40
   0   5  -7   -5.20    5.80
   1   5   7  640.64   49.40
   1   5   7  678.23   54.69
  -1   5  -7  555.84   45.60
   1   5   7  532.85   45.10
  -1  -5   7  611.34   49.60
   1  -5  -7  566.94   35.60
  -1   5  -7  536.45   45.40
  -1  -5   7  587.84   45.70
   1  -5  -7  556.04   46.70
  -1   5  -7  593.64   36.80
   1  -5  -7  566.94   48.30
  -1   5  -7  652.83   41.70
  -1   5  -7  562.24   49.20
  -1   5  -7  649.34   34.80
  -1   5  -7  594.04   41.70
  -1   5   7  575.24   45.10
   1   5  -7  557.24   42.80
  -1  -5  -7  649.54   49.20
  -1  -5  -7  606.64   52.99
   1   5  -7  565.04   43.70
   1   5  -7  581.24   34.10
   1   5  -7  637.34   45.90
   1  -5   7  620.14   43.30
  -1   5   7  490.55   50.29
  -1  -5  -7  575.44   29.50
  -1  -5  -7  613.54   49.50
   1   5  -7  664.93   50.09
  -1   5   7  636.94   49.40
   1  -5   7  514.75   38.60
   1   5  -7  587.74   35.40
  -1  -5  -7  576.04   46.80
  -2  -5   7  886.71   60.99
   2  -5  -7  967.00   65.19
   2   5   7  898.61   62.19
  -2   5  -7  859.21   53.79
   2   5   7  816.22   57.29
   2  -5  -7  885.31   43.80
   2  -5  -7  759.02   57.79
  -2  -5   7  892.61   61.09
  -2  -5   7  980.90   59.19
  -2   5  -7  845.22   48.90
  -2   5  -7  815.22   58.79
  -2   5  -7  876.21   52.29
  -2   5  -7  800.02   62.39
   2   5  -7  882.71   54.99
  -2  -5  -7  841.62   45.20
  -2  -5  -7  890.11   58.59
   2   5  -7  896.11   55.09
   2   5  -7  800.72   39.10
  -2   5   7  911.81   55.79
   2   5  -7  934.21   47.20
  -2  -5  -7  734.53   57.19
   2  -5   7  852.91   53.99
   2  -5   7  787.42   55.99
  -2  -5  -7  781.02   63.19
  -2   5   7  933.21   69.39
  -3   5  -7   18.90    9.50
  -3  -5   7   25.00   16.30
   3   5   7   16.90   11.10
  -3   5  -7   23.20   12.20
   3  -5  -7   33.00   15.90
  -3   5  -7   19.30   13.00
   3  -5  -7   24.00    7.80
  -3  -5   7   32.90   15.10
  -3  -5   7   48.60   16.70
   3   5   7   25.30   14.60
   3  -5  -7   32.60   15.50
   3   5   7   23.10   13.80
  -3  -5  -7   24.20   15.00
  -3   5   7   27.40   18.20
  -3   5   7   33.10   18.40
   3  -5   7   16.20   13.10
   3   5  -7   22.40    7.50
  -3  -5  -7   32.90   12.70
   3  -5   7    4.20    9.20
   3   5  -7   27.80   12.70
  -3  -5  -7   26.60   12.90
   3   5  -7   12.10   10.80
  -3   5   7   17.10   10.90
  -3  -5  -7   23.10   13.70
  -4  -5   7   71.19   22.40
   4  -5  -7   78.69   23.30
  -4   5  -7   95.29   26.70
  -4   5  -7   71.09   16.90
   4   5   7   68.89   24.30
  -4  -5   7   56.39   23.70
   4   5   7   64.89   22.90
  -4   5  -7   76.69   21.50
  -4  -5   7   59.59   25.00
   4   5   7   61.69   21.10
   4  -5  -7   57.59   10.20
  -4   5   7   73.19   23.10
  -4   5   7   56.39   16.40
  -4  -5  -7   75.59   22.40
  -4  -5  -7   71.09   22.50
   4   5  -7   72.69   13.90
  -4   5   7  108.29   35.80
  -4  -5  -7   46.80   17.50
   4  -5   7  100.29   25.30
  -4   5   7   83.09   15.70
   4   5  -7   81.19   17.80
   4  -5   7   44.20   16.30
   4   5  -7   47.70   15.60
   5   5   7  187.68   35.50
   5   5   7  314.67   50.89
   5   5   7  226.48   45.10
  -5  -5   7  290.47   48.50
  -5  -5   7  272.07   43.00
  -5  -5   7  215.98   38.10
  -5   5  -7  202.88   34.30
   5  -5  -7  311.07   33.00
  -5   5  -7  289.57   40.90
   5  -5  -7  299.37   49.70
  -5   5  -7  334.67   29.30
   5  -5   7  172.68   33.70
   5   5  -7  302.07   44.60
   5   5  -7  254.87   24.30
  -5  -5  -7  206.38   34.90
  -5  -5  -7  246.18   37.80
  -5   5   7  206.78   38.40
  -5  -5  -7  219.48   37.10
  -5   5   7  268.27   26.50
   6   5   7   29.80   16.10
   6   5   7   39.00   24.60
  -6  -5   7   16.90   23.40
   6  -5  -7   14.30   14.50
  -6  -5   7   19.40   21.80
  -6   5  -7    1.70    7.70
  -6   5  -7   -2.20    9.30
   6   5   7    0.00   10.90
   6  -5  -7    6.10   10.20
   6  -5   7   33.70   17.40
  -6  -5  -7   17.80   11.90
  -6   5   7   12.50   14.00
  -6   5   7   -7.70    6.40
  -6  -5  -7    5.70   12.40
   6   5  -7    6.20    8.90
   6   5  -7   13.60   15.30
   7   5   7   21.10   16.40
   7  -5  -7   70.29   26.90
   7   5   7   36.00   22.10
   7   5   7    9.30   16.30
   7  -5  -7   20.30   17.20
  -7   5  -7   17.50   15.70
  -7  -5   7   23.50   18.70
  -7  -5   7    2.90   20.90
  -7  -5   7   32.30   18.40
  -7   5  -7   13.10   14.50
  -7   5  -7   -1.90   11.80
  -7   5   7   25.50   16.10
  -7   5   7   10.70   17.20
   7  -5   7   45.40   22.90
   7   5  -7   25.80   14.90
  -7  -5  -7   57.09   27.70
  -7  -5  -7    4.50   14.00
   7   5  -7    3.10   12.60
   0  -5   8 2217.48  112.79
   0  -5   8 2147.59  104.59
   0  -5  -8 2338.57  120.29
   0   5   8 2352.66  112.79
   0   5  -8 2295.37   96.09
   0   5  -8 2243.28  105.19
   0   5  -8 2150.98  105.49
   0  -5   8 2139.89  106.59
   0  -5  -8 2151.48  112.49
   0  -5  -8 2237.28  112.29
   0  -5  -8 2035.90  111.79
   0   5  -8 2089.39   95.29
   0   5   8 2172.88  110.29
   0   5  -8 2089.99   92.99
   0   5   8 2423.46  123.09
   0   5  -8 2184.28  108.59
   0   5  -8 2177.88  114.59
   1   5   8  287.77   49.60
   1   5   8  234.98   35.40
  -1   5  -8  250.27   31.60
   1   5   8  232.58   36.40
  -1   5  -8  282.27   48.40
  -1   5  -8  261.27   22.90
  -1  -5   8  319.87   48.80
  -1   5  -8  255.77   24.80
  -1   5  -8  288.27   57.99
  -1  -5   8  250.27   40.40
   1  -5  -8  208.58   21.80
  -1   5  -8  293.17   31.00
  -1   5  -8  319.17   34.30
   1  -5  -8  208.58   42.60
   1  -5  -8  230.18   38.10
   1   5  -8  247.18   22.00
   1  -5   8  261.67   36.10
  -1  -5  -8  298.77   47.70
   1   5  -8  276.97   41.00
  -1   5   8  237.18   34.90
  -1  -5  -8  230.88   36.80
  -1  -5  -8  244.08   46.80
  -1   5   8  284.07   52.69
   1   5  -8  290.27   45.60
   1   5  -8  234.88   23.80
   1  -5   8  271.07   40.40
   1   5  -8  256.97   34.00
   1   5  -8  299.37   39.80
  -1   5   8  234.38   38.20
   1   5  -8  186.18   30.90
   2  -5  -8  353.76   27.00
  -2   5  -8  413.86   34.30
   2   5   8  484.55   46.30
  -2  -5   8  421.86   44.90
   2  -5  -8  471.35   46.70
  -2  -5   8  323.57   34.50
  -2  -5   8  425.36   42.90
  -2   5  -8  437.76   37.40
   2   5   8  452.55   42.40
  -2   5  -8  420.46   37.40
   2   5  -8  432.76   32.40
   2  -5   8  398.46   37.70
  -2  -5  -8  383.16   28.20
   2   5  -8  391.96   24.90
  -2  -5  -8  437.96   42.10
  -2  -5  -8  399.46   42.20
  -2   5   8  395.16   38.60
  -2   5   8  462.25   66.19
   2  -5   8  483.85   43.80
   2   5  -8  377.36   35.90
   2   5  -8  431.96   38.60
  -3  -5   8  720.93   54.69
  -3  -5   8  732.83   61.59
  -3  -5   8  737.33   61.39
   3   5   8  635.04   53.99
   3  -5  -8  730.13   61.99
  -3   5  -8  766.52   54.79
   3   5   8  733.73   61.59
   3  -5  -8  719.03   37.40
  -3   5  -8  766.22   49.90
  -3   5  -8  781.22   50.99
   3  -5   8  812.52   57.79
  -3  -5  -8  703.13   46.10
  -3   5   8  729.43   67.99
  -3  -5  -8  778.62   56.99
  -3  -5  -8  756.62   58.99
   3   5  -8  641.04   49.70
   3  -5   8  811.22   59.59
   3   5  -8  743.73   51.09
  -3   5   8  618.24   48.50
   4   5   8   81.49   28.80
   4  -5  -8   55.29   20.90
  -4   5  -8  112.09   24.60
  -4   5  -8  117.09   24.40
  -4  -5   8   41.30   23.70
   4   5   8   49.30   19.00
  -4   5  -8  115.09   28.20
  -4  -5   8   78.79   25.90
  -4  -5   8  164.88   35.40
  -4  -5  -8   50.99   20.80
  -4  -5  -8   59.79   18.80
   4   5  -8  110.69   22.90
  -4   5   8   80.19   19.00
   4   5  -8  132.39   30.40
  -4  -5  -8   57.39   20.20
   4   5  -8   54.99   13.30
  -4   5   8   83.59   30.20
  -4   5   8   76.69   27.90
   4  -5   8  136.89   33.20
   4  -5   8   96.09   29.40
  -5   5  -8  175.78   34.60
  -5   5  -8  147.09   26.70
   5   5   8   95.09   24.10
   5   5   8  118.69   35.30
  -5  -5   8  137.39   39.30
  -5  -5   8  234.18   44.30
   5  -5  -8  124.89   32.10
  -5  -5   8  176.48   43.70
   5  -5  -8  110.69   25.00
   5   5   8  129.19   34.30
  -5   5  -8  108.29   26.60
  -5  -5  -8  138.89   33.30
  -5   5   8  137.69   32.80
  -5   5   8  139.29   22.30
  -5  -5  -8  164.78   36.20
   5   5  -8  120.79   20.70
  -5   5   8  111.19   20.10
   5   5  -8  159.68   22.80
   5   5  -8  139.09   29.00
  -5  -5  -8   80.69   24.70
  -5   5   8   83.59   31.20
  -6  -5   8  691.73   68.99
  -6  -5   8  757.12   64.69
   6  -5  -8  692.43   55.49
  -6   5  -8  809.42   65.29
  -6   5  -8  725.33   49.40
   6   5   8  668.83   65.09
   6  -5  -8  681.03   67.99
  -6  -5   8  874.21   76.79
  -6   5  -8  663.33   55.59
   6   5   8  627.14   67.29
   6  -5   8  792.72   68.59
   6   5  -8  690.13   59.49
  -6  -5  -8  734.63   62.09
  -6   5   8  752.92   67.19
  -6  -5  -8  753.52   63.19
  -6   5   8  701.93   76.09
  -6   5   8  670.43   48.50
   6   5  -8  733.93   47.40
   0  -5   9    1.00   12.60
   0   5   9    0.60    8.90
   0   5  -9    2.30    8.10
   0   5   9   -9.60   12.50
   0  -5   9   -1.50    7.40
   0  -5   9    1.60   12.40
   0   5  -9   -4.50    4.40
   0   5  -9    3.40    8.60
   0  -5  -9   -9.30    6.10
   0   5  -9   -3.20    6.90
   0   5  -9   -4.80    4.50
   0   5   9   -9.20    5.60
   0  -5  -9    4.10    9.40
   1  -5  -9 1506.45   91.49
   1   5   9 1380.06   84.69
   1   5   9 1389.56   88.69
   1   5   9 1532.35   97.29
  -1   5  -9 1401.76   69.09
  -1  -5   9 1545.45   92.59
  -1   5  -9 1537.05   86.19
  -1   5  -9 1407.56   75.39
  -1   5  -9 1463.95   73.29
  -1  -5   9 1497.25   88.19
  -1   5  -9 1394.36   79.29
   1  -5   9 1532.65   86.39
  -1   5   9 1478.65   88.29
  -1   5   9 1336.47   95.49
  -1  -5  -9 1271.57   85.59
   1   5  -9 1478.45   78.59
   1   5  -9 1362.36   70.39
   1   5  -9 1433.46   67.59
  -1  -5  -9 1456.85   87.39
   1   5  -9 1377.26   89.69
  -1   5   9 1447.76   85.99
   1   5  -9 1331.97   77.79
   2   5   9  284.07   43.10
   2  -5  -9  271.17   23.90
   2   5   9  264.77   41.00
   2  -5  -9  220.98   40.40
  -2  -5   9  433.86   62.59
  -2  -5   9  367.26   55.29
  -2   5  -9  300.07   30.40
  -2   5  -9  296.37   41.20
  -2   5  -9  289.07   37.30
  -2  -5  -9  273.07   42.40
  -2  -5  -9  317.77   51.69
   2   5  -9  379.26   48.40
   2   5  -9  253.07   35.40
   2   5  -9  274.17   39.60
  -2  -5  -9  274.27   24.10
   2  -5   9  326.97   46.20
  -2   5   9  265.57   39.20
   2   5  -9  269.47   21.30
   2   5  -9  282.17   27.90
   2  -5   9  258.17   40.80
  -2   5   9  374.16   61.39
   3   5   9   94.59   25.20
  -3  -5   9  120.79   35.70
  -3  -5   9  150.88   37.70
  -3  -5   9   83.09   21.10
   3  -5  -9   94.19   31.40
  -3   5  -9  184.28   32.40
  -3   5  -9  109.49   26.20
   3  -5  -9  100.59   15.60
   3   5   9   83.39   28.70
  -3   5  -9  119.59   24.90
  -3  -5  -9  140.99   35.40
  -3  -5  -9   95.59   24.40
   3   5  -9  123.09   23.40
   3  -5   9   83.79   25.70
   3   5  -9  128.19   27.30
   3   5  -9  115.59   26.40
  -3   5   9  131.59   28.10
   3   5  -9   89.99   22.80
  -3   5   9  114.79   38.50
  -3  -5  -9  115.99   22.20
   3  -5   9  133.09   32.90
  -4  -5   9 1225.98   79.09
  -4   5  -9 1127.59   76.69
   4  -5  -9 1288.47   90.79
  -4   5  -9 1296.27   74.89
  -4  -5   9 1244.28   89.29
  -4  -5   9 1144.79   85.69
  -4   5  -9 1221.98   71.59
   4   5   9 1085.79   77.39
   4   5   9 1282.87   88.49
  -4   5   9 1276.87   86.09
  -4  -5  -9 1190.28   77.39
   4  -5   9 1393.16   86.09
   4   5  -9 1270.07   75.89
  -4   5   9  993.70   90.69
   4   5  -9 1100.59   68.19
  -4  -5  -9 1157.28   69.59
   4  -5   9 1328.47   84.69
  -4   5   9 1211.78   69.79
  -4  -5  -9 1189.98   80.89
   4   5  -9 1149.89   58.09
   5  -5  -9   43.40   16.60
  -5   5  -9   48.90   17.20
   5   5   9   23.90   13.60
  -5  -5   9   -4.70   12.10
   5  -5  -9   28.70   19.20
  -5  -5   9   35.30   17.90
  -5   5  -9    6.40   10.60
   5   5   9   33.90   19.20
   5   5   9   24.50   16.80
  -5   5  -9   29.50   15.60
  -5  -5   9   39.00   24.60
  -5   5   9   10.50   15.80
  -5  -5  -9   14.70   15.70
  -5  -5  -9   34.50   18.30
  -5   5   9   35.40   14.30
  -5   5   9   18.00   27.30
   5  -5   9   68.09   22.70
   5   5  -9   47.40   18.60
  -5  -5  -9   40.30   21.20
   5   5  -9   26.00   11.90
   6  -5  -9   38.60   21.50
   6   5   9   49.10   22.50
  -6   5  -9   27.80   17.40
   6  -5  -9   66.19   21.00
   6   5   9   24.20   19.50
   6   5   9   63.19   27.90
  -6  -5   9   96.09   31.60
  -6  -5   9   29.70   24.90
  -6   5  -9   30.10   14.30
  -6  -5   9   24.80   19.70
  -6   5   9   21.60   11.30
  -6   5   9   45.80   35.50
  -6   5   9   34.10   19.90
  -6  -5  -9   36.10   20.40
  -6  -5  -9   60.49   25.80
   6  -5   9   50.89   25.20
   6   5  -9   40.90   18.50
   6   5  -9   60.29   17.10
   0   5  10 1924.31  109.99
   0  -5 -10 1919.91  114.99
   0  -5  10 2134.69  111.49
   0   5 -10 2074.09   95.29
   0   5 -10 1944.81  104.19
   0  -5 -10 2224.08  117.69
   0   5 -10 2161.88  100.29
   0  -5  10 1984.50  106.69
   0   5  10 1996.50  124.59
   0   5 -10 2067.49   96.29
   0   5  10 2120.39  115.89
  -1  -5  10  112.09   29.20
  -1   5 -10  143.49   27.00
   1  -5 -10  188.28   44.70
   1   5  10  101.99   25.80
   1   5  10   88.89   29.40
  -1   5 -10  131.09   26.60
  -1  -5  10  169.78   39.50
  -1   5 -10  154.78   24.30
   1   5  10  162.18   43.10
  -1   5 -10  147.29   29.60
   1  -5 -10  142.39   35.50
   1   5 -10  107.89   26.00
   1   5 -10  130.09   21.20
   1   5 -10  111.39   26.70
  -1  -5 -10  111.39   32.50
  -1  -5 -10  164.18   35.80
   1   5 -10  133.69   24.60
  -1   5  10   94.99   32.30
   1  -5  10  106.79   26.00
  -1   5  10  155.58   31.90
   2   5  10  240.48   46.10
  -2   5 -10  204.98   31.20
   2   5  10  259.27   42.80
  -2  -5  10  280.47   49.50
   2  -5 -10  191.48   37.70
  -2  -5  10  215.58   40.30
   2  -5 -10  255.37   23.90
  -2   5 -10  225.18   38.10
  -2   5 -10  220.18   37.50
  -2  -5 -10  264.37   45.00
  -2   5  10  247.68   56.79
   2   5 -10  234.78   20.60
  -2  -5 -10  247.78   39.60
   2   5 -10  192.68   33.20
  -2  -5 -10  256.67   23.30
   2  -5  10  267.67   40.80
   2   5 -10  276.17   28.40
  -2   5  10  264.67   44.40
   2   5 -10  294.97   42.30
  -3  -5  10  130.79   36.80
   3  -5 -10   53.09   24.40
   3   5  10  109.79   29.10
   3   5  10  112.59   34.00
  -3   5 -10   62.09   18.30
   3  -5 -10  105.99   16.90
  -3  -5  10   62.59   25.50
  -3   5 -10   82.09   22.30
   3  -5  10  122.59   34.80
  -3   5  10   78.89   31.40
   3   5 -10  111.39   26.70
  -3   5  10   58.99   21.50
  -3  -5 -10  134.59   36.30
  -3  -5 -10  133.79   26.10
  -3  -5 -10  119.59   32.20
   3   5 -10  118.09   24.70
   3   5 -10   98.99   26.40
   3  -5  10   81.29   25.00
  -4  -5  10   71.89   31.30
   4   5  10  141.89   41.00
  -4   5 -10  129.39   28.80
   4   5  10  131.29   33.30
  -4   5 -10   98.39   26.30
  -4  -5  10  141.69   32.90
   4  -5 -10  128.19   36.70
  -4  -5  10   79.79   27.20
  -4   5  10   71.19   21.60
   4   5 -10   95.59   24.50
  -4  -5 -10  143.49   37.20
   4  -5  10   85.89   31.10
  -4  -5 -10   64.69   22.00
  -4   5  10   87.79   41.60
   4   5 -10   89.89   18.30
   4   5 -10   53.19   22.40
  -4  -5 -10   79.39   21.90
   4   5 -10   97.59   26.00
   4  -5  10   83.89   26.10
   5   5  10  187.78   42.00
  -5  -5  10  302.17   59.19
  -5  -5  10  364.96   67.69
   5  -5 -10  292.67   56.19
  -5   5 -10  288.57   44.10
  -5   5 -10  262.97   39.70
  -5   5  10  297.47   38.80
   5  -5  10  333.27   54.49
  -5  -5 -10  234.18   40.60
  -5  -5 -10  289.27   48.90
   5   5 -10  285.17   49.90
  -5   5  10  271.27   51.39
   5   5 -10  257.07   39.80
  -5   5  10  413.76   80.99
  -5  -5 -10  230.38   39.50
   5   5 -10  321.57   29.40
   0   5 -11   -3.10    6.00
   0   5 -11   -1.70    5.70
   0   5 -11   -0.10    7.00
   0  -5 -11    4.70   14.20
   0  -5 -11    5.40   11.40
   0   5 -11   -0.70    7.30
   0   5  11   -6.50    8.90
   0  -5  11   15.10   14.40
   0  -5  11   14.80   13.20
   0   5  11    3.60   18.00
  -1  -5  11  152.18   40.40
  -1   5 -11  117.59   23.70
   1   5  11  129.39   37.10
  -1   5 -11  153.58   27.20
   1  -5 -11  122.69   30.90
  -1  -5  11  163.08   43.70
   1   5  11  155.18   35.90
   1  -5 -11  153.48   33.60
  -1   5 -11  135.19   34.20
  -1   5 -11  116.09   23.70
   1   5 -11  158.28   27.80
  -1   5  11  199.18   44.40
   1   5 -11  140.79   29.00
   1   5 -11  131.79   23.00
   1  -5  11  108.09   26.80
  -1  -5 -11   88.09   26.10
  -1   5  11  129.99   42.20
  -1  -5 -11  167.08   41.10
   1   5 -11  106.99   26.30
  -2   5 -11  518.95   43.50
  -2   5 -11  482.75   35.10
  -2  -5  11  449.26   67.49
  -2  -5  11  379.16   61.09
   2  -5 -11  465.95   34.10
   2   5  11  353.46   51.59
  -2   5 -11  415.36   42.50
   2  -5 -11  445.76   67.29
  -2   5 -11  540.15   51.89
   2   5 -11  423.26   30.30
  -2   5  11  366.66   52.69
   2   5 -11  435.76   38.60
  -2   5  11  614.34   91.89
   2  -5  11  373.86   50.29
  -2  -5 -11  462.15   49.40
   2   5 -11  479.55   43.10
   2   5 -11  484.05   47.00
  -2  -5 -11  556.44   72.49
  -3   5 -11  199.98   36.70
  -3  -5  11  195.28   46.20
  -3  -5  11  160.38   41.60
   3   5  11  160.58   39.80
   3  -5 -11  182.98   18.70
   3  -5 -11  176.08   42.40
  -3   5 -11  176.68   34.70
  -3  -5 -11  108.69   27.90
   3  -5  11  111.49   31.90
   3   5 -11  195.18   42.80
   3   5 -11  205.98   33.20
  -3  -5 -11  146.59   31.10
  -3  -5 -11  161.18   26.90
  -3   5  11  194.18   37.10
   3   5 -11  173.88   31.90
  -3   5  11  149.49   42.90
  -4   5 -11   22.50   16.80
   4   5  11   24.60   17.70
  -4  -5  11   16.70   21.50
   4  -5 -11   34.80   24.70
   4   5  11   38.60   22.60
  -4   5 -11   47.20   20.50
  -4  -5  11   15.40   18.70
  -4  -5  11   18.50   13.20
   4   5 -11   32.20   12.20
  -4   5  11   31.00   14.90
   4   5 -11   15.30   15.50
   4  -5  11   21.60   16.00
  -4  -5 -11   10.50   10.70
   4   5 -11   40.90   17.00
   4   5 -11   31.90   15.20
   4  -5  11   48.50   22.40
  -4  -5 -11   40.90   19.20
  -4  -5 -11   12.00   14.90
  -4   5  11   43.90   28.80
   0   5 -12  397.86   40.60
   0   5  12  372.16   66.79
   0  -5 -12  339.77   52.59
   0  -5 -12  498.35   70.99
   0   5 -12  412.86   39.00
   0   5 -12  399.56   42.30
   0   5  12  561.94   72.99
   0   5 -12  372.56   35.60
   1  -5 -12   38.60   20.60
   1   5  12   76.59   24.50
   1  -5 -12   79.79   26.00
  -1   5 -12   98.69   24.70
   1  -5 -12  105.99   23.00
  -1  -5  12   92.99   32.90
   1   5  12  131.39   43.10
  -1   5 -12   87.39   21.80
  -1  -5  12   79.39   32.30
  -1   5 -12  114.39   27.10
  -1   5 -12   74.79   26.00
   1   5  12   90.39   30.60
  -1  -5 -12   66.89   24.20
   1   5 -12   86.09   26.50
  -1   5  12   57.99   30.60
   1   5 -12   55.69   20.10
   1   5 -12   49.20   16.80
  -1  -5 -12  104.99   34.60
   1  -5  12   81.39   30.00
  -1   5  12   80.79   30.20
   1   5 -12  100.69   20.40
  -2   5 -12   34.80   19.20
   2   5  12   36.10   19.60
  -2  -5  12   24.90   23.10
   2  -5 -12   35.60   17.50
  -2   5 -12   31.00   14.90
  -2   5 -12   15.80   13.90
   2   5  12   41.30   24.10
   2  -5 -12   12.30    9.80
  -2  -5  12    4.30   13.40
   2  -5 -12    7.30   13.70
  -2   5  12   41.20   21.10
   2   5 -12   39.70   17.00
  -2  -5 -12   29.00   18.60
   2  -5  12   47.10   24.30
   2   5 -12   19.60   12.30
   2   5 -12   11.50   12.30
  -2   5  12   70.99   37.70
  -2  -5 -12   88.39   32.30
   2   5 -12   22.60   10.10
   3   5  12  198.08   41.90
  -3   5 -12   93.99   25.40
  -3   5 -12  133.59   29.10
   3  -5 -12  201.38   20.20
  -3  -5  12  177.58   44.90
   3  -5 -12  355.56   64.39
  -3  -5  12  144.19   42.90
   3   5  12  135.59   35.70
  -3   5 -12  187.68   39.30
  -3   5  12  210.28   56.39
   3  -5  12  129.29   31.30
   3   5 -12  193.38   41.30
   3   5 -12  201.88   34.60
  -3  -5 -12  174.68   34.40
  -3  -5 -12  243.18   48.40
   3   5 -12  163.78   33.80
  -3   5  12  232.68   41.70
  -3  -5 -12  239.38   32.40
   0  -5 -13   -8.10    9.70
   0   5 -13    3.20    8.40
   0  -5 -13    0.20    9.20
   0   5 -13   11.90   12.90
   0   5 -13    5.30   11.50
   0   5  13    1.30   18.60
   0   5 -13    4.40    8.90
   0   5  13    5.50   15.80
   0   6   0 2062.29   83.19
   0   6   0 1973.40   80.59
   0  -6   0 1993.70   79.89
   0  -6   0 2111.49   83.79
   0  -6   0 2009.70   78.99
   1   6   0 3094.49  120.89
  -1  -6   0 3207.18  113.69
  -1   6   0 3107.89  116.49
   1   6   0 3158.68  120.99
   1  -6   0 3169.98  116.69
   1   6   0 3240.58  116.79
  -1  -6   0 3088.99  119.89
  -1  -6   0 3209.78  122.49
  -1   6   0 3244.38  116.99
   2   6   0  130.19   14.30
  -2  -6   0  126.29   22.70
  -2  -6   0  144.49   13.50
   2  -6   0  129.89   13.50
   2  -6   0  147.09   19.10
   2   6   0  175.88   25.30
   2  -6   0  153.78   15.40
  -2   6   0  162.08   15.50
   2   6   0  151.18   22.80
  -2  -6   0  151.18   14.60
   3   6   0   77.49   14.40
   3   6   0   62.89   13.50
  -3   6   0   96.59   14.90
   3  -6   0   79.89   13.10
  -3  -6   0   82.69   18.30
  -3  -6   0   73.09   13.80
   3  -6   0   51.59   11.40
   3   6   0   64.19   13.40
   3  -6   0  100.89   16.80
  -3  -6   0   86.09   13.20
   4  -6   0   23.40    8.60
   4   6   0   32.20   12.10
   4  -6   0   13.60    8.60
   4   6   0    6.00    7.60
  -4   6   0    9.40    6.90
  -4  -6   0   12.00    7.70
   4   6   0    7.30    8.40
  -4  -6   0   21.30   12.20
   4  -6   0   16.30    6.60
  -4   6   0   27.90   10.30
   5  -6   0   15.10    8.80
  -5  -6   0    7.60    7.70
  -5   6   0    7.40    6.80
  -5  -6   0   26.90   14.20
   5  -6   0   25.70   12.20
   5   6   0    8.80    8.60
   5   6   0    2.00    7.10
   5   6   0   16.80   12.30
   5  -6   0   22.50   10.80
  -5   6   0   12.00    8.00
   6   6   0  113.69   24.90
  -6   6   0   63.29   16.30
   6   6   0   82.89   25.80
   6   6   0   67.69   15.30
  -6  -6   0   70.39   17.50
  -6   6   0  103.89   19.00
   6   6   0   61.39   19.40
  -6   6   0   52.29   18.30
   7   6   0  120.79   32.90
   7   6   0  147.09   32.40
  -7   6   0  145.99   36.40
   7   6   0  105.39   28.40
  -7  -6   0  147.19   29.00
  -7   6   0   78.09   18.00
  -8   6   0   56.69   17.60
  -8  -6   0   43.20   17.50
  -8   6   0   39.00   20.80
   8  -6   0   37.70   21.80
  -8  -6   0   48.40   16.20
  -8  -6   0   66.09   27.10
   8   6   0   62.09   23.60
   8   6   0    8.70   14.60
   0   6  -1    1.00    3.40
   0   6  -1    0.80    3.00
   0   6   1    1.30    3.50
   0  -6   1    4.30    4.10
   0  -6  -1   -1.00    3.70
   0  -6  -1    4.10    4.30
   0  -6   1    0.70    3.40
   0   6   1    0.20    3.30
   0  -6  -1   -1.00    3.50
   0   6  -1   -1.50    3.70
   0   6   1   -4.60    3.10
   0  -6   1   -2.20    3.80
  -1   6  -1 2061.99   85.19
   1   6   1 2187.88   91.69
  -1  -6   1 2262.77   93.29
   1  -6  -1 2332.97   86.39
  -1   6  -1 2258.37   81.89
   1   6   1 2099.89   87.39
  -1  -6   1 2195.68   84.09
   1  -6  -1 2230.18   89.39
  -1  -6  -1 2251.07   89.49
   1  -6   1 2209.38   86.79
  -1  -6  -1 2258.87   86.29
   1   6  -1 2037.30   90.39
  -1  -6  -1 2236.98   87.49
   1  -6   1 2281.67   80.89
  -1   6   1 2173.48   84.99
  -1   6   1 2229.68   89.69
  -1  -6  -1 2189.28   90.79
   1  -6   1 2166.48   81.09
   1   6  -1 2277.17   89.19
   1   6  -1 2161.58   84.29
   2  -6  -1   53.49   11.50
   2   6   1   29.10   10.30
   2   6   1   28.60    9.10
   2  -6  -1   51.39   10.50
  -2  -6   1   39.90    8.30
  -2  -6   1   55.89    8.30
  -2   6  -1   55.89   11.80
   2   6   1   42.40   10.80
  -2  -6   1   25.40    8.40
  -2   6  -1   59.09   11.50
   2  -6  -1   31.80    8.10
   2  -6  -1   37.40   10.10
  -2  -6  -1   71.99   16.60
   2  -6   1   40.10    9.00
   2   6  -1   47.60   13.20
   2   6  -1   38.90    8.20
  -2  -6  -1   50.39   11.20
   2  -6   1   59.69   11.80
  -2  -6  -1   60.69   15.30
   2   6  -1   33.80   10.80
  -2  -6  -1   33.00    8.20
   2  -6   1   42.40    8.10
  -2   6   1   34.60    9.40
  -2   6   1   46.10   10.40
  -2  -6  -1   51.39   11.00
   3   6   1 1201.48   60.99
   3   6   1 1026.80   61.29
  -3  -6   1 1192.78   63.89
   3  -6  -1 1125.49   47.70
   3   6   1 1110.89   57.99
  -3   6  -1 1184.08   57.09
   3  -6  -1 1102.29   53.79
  -3  -6   1 1127.49   48.50
  -3   6  -1 1209.18   55.69
  -3  -6   1 1107.59   51.09
   3  -6  -1 1185.28   55.79
   3  -6  -1 1187.98   59.39
   3  -6   1 1114.79   51.39
   3  -6   1 1197.98   58.29
   3   6  -1 1145.89   62.49
   3   6  -1 1185.98   62.69
  -3  -6  -1 1163.28   54.79
  -3  -6  -1 1155.88   61.59
   3  -6   1 1111.39   54.49
  -3   6   1 1120.59   53.19
   3   6  -1 1227.28   53.09
  -4   6  -1  233.68   23.50
  -4  -6   1  242.48   20.60
   4  -6  -1  214.28   21.90
   4   6   1  271.17   28.70
   4  -6  -1  310.37   28.60
  -4  -6   1  291.17   30.50
   4   6   1  281.17   27.20
  -4   6  -1  296.17   25.70
  -4  -6   1  304.57   22.10
   4   6   1  318.67   32.00
   4  -6  -1  239.38   23.70
  -4   6  -1  234.28   22.70
   4   6  -1  292.47   31.00
   4   6  -1  212.58   28.30
   4  -6   1  309.27   26.40
   4   6  -1  243.98   23.00
  -4  -6  -1  288.67   24.70
  -4  -6  -1  229.58   32.60
  -4   6   1  225.78   21.20
   4  -6   1  254.87   25.80
   4  -6   1  252.97   23.00
   5  -6  -1  412.76   34.90
  -5   6  -1  446.86   34.00
  -5  -6   1  454.55   31.30
  -5  -6   1  428.46   41.30
   5   6   1  471.45   43.10
   5  -6  -1  503.05   39.90
   5   6   1  380.26   36.00
  -5   6  -1  453.75   34.90
   5   6   1  426.06   40.20
  -5   6  -1  426.06   35.20
   5  -6  -1  447.16   34.20
   5  -6   1  479.35   38.20
   5   6  -1  425.66   40.70
  -5   6   1  426.46   38.50
  -5   6   1  465.35   29.10
   5   6  -1  407.86   33.70
  -5   6   1  419.76   31.20
   5  -6   1  461.35   38.00
   5   6  -1  393.06   40.10
  -5   6   1  420.76   29.30
  -5  -6  -1  432.86   33.40
   6   6   1  142.09   31.10
   6  -6  -1  148.19   27.60
  -6   6  -1   95.69   22.00
  -6   6  -1  113.59   20.70
   6   6   1  137.39   29.20
  -6  -6   1  118.09   19.50
  -6   6  -1  145.39   24.30
   6   6   1  119.29   21.10
   6   6   1  155.58   31.50
  -6   6  -1  118.79   20.60
   6   6  -1  127.19   30.00
  -6  -6  -1  141.69   24.50
   6   6  -1  165.18   33.80
  -6   6   1  107.09   23.20
  -6  -6  -1  155.18   36.00
  -6   6   1  145.89   23.30
  -6   6   1  132.39   21.80
   6   6  -1  126.29   24.70
  -7   6  -1  103.19   22.90
   7   6   1   84.09   27.00
  -7   6  -1  124.19   21.80
   7  -6  -1   92.69   25.60
  -7  -6   1  126.59   30.80
  -7   6  -1  130.39   30.40
  -7  -6   1  180.18   31.50
   7   6   1  134.99   32.90
  -7   6  -1  139.99   28.90
   7  -6  -1   83.29   21.00
   7   6  -1   72.29   24.00
   7   6  -1   77.29   28.40
  -7  -6  -1   70.09   24.70
   7   6  -1  100.49   24.70
  -7   6   1  119.79   21.70
  -7  -6  -1   90.99   19.70
  -7   6   1  142.19   25.40
  -8  -6   1    0.40    7.30
   8   6   1   -0.70   10.80
   8  -6  -1    3.40    8.20
  -8  -6   1   -1.40    6.20
   8  -6  -1    3.30   13.20
  -8   6  -1   -3.00    7.00
  -8  -6   1   -2.70    9.40
  -8   6  -1   20.20   18.20
   8   6   1    9.00   14.60
  -8  -6  -1   -6.00    8.90
  -8   6   1   -8.70    3.90
   8  -6   1   -7.10    9.70
   8   6  -1   16.80   15.20
  -8  -6  -1    6.70    9.00
  -8  -6  -1   -3.50    8.90
  -8   6   1    4.70   12.60
   8   6  -1    2.60   16.80
   0   6  -2 1129.19   47.20
   0  -6   2 1183.48   50.09
   0   6  -2 1122.69   49.30
   0   6   2 1084.19   52.29
   0   6  -2  997.50   55.29
   0  -6  -2 1029.40   47.30
   0  -6  -2 1056.59   54.79
   0  -6  -2 1161.08   50.49
   0   6   2 1051.89   54.99
   0   6   2 1100.79   47.50
   0  -6   2 1150.38   40.30
  -1   6  -2  844.32   37.40
  -1  -6   2  964.60   50.99
   1  -6  -2  907.91   42.60
   1   6   2  870.71   49.00
  -1   6  -2  929.41   44.40
   1   6   2  828.72   43.00
  -1  -6   2  917.31   40.90
   1   6   2  835.52   41.90
   1  -6  -2  932.41   49.40
  -1   6   2  945.31   43.20
   1  -6   2  990.10   39.00
   1   6  -2  890.21   44.60
  -1  -6  -2  801.22   43.10
   1   6  -2  872.81   40.50
   1   6  -2  953.20   50.29
   1  -6   2  923.61   37.40
  -1  -6  -2  791.22   46.90
  -1  -6  -2  883.11   43.60
   1  -6   2  883.81   43.90
  -1   6   2  909.31   48.80
  -1   6   2  893.91   41.70
  -1  -6  -2  818.32   46.40
   2   6   2 1206.78   57.09
   2  -6  -2 1177.58   61.19
   2  -6  -2 1169.98   53.09
  -2  -6   2 1307.57   51.69
   2   6   2 1191.18   62.39
  -2   6  -2 1191.28   57.19
  -2  -6   2 1195.38   63.39
   2   6   2 1234.58   61.39
  -2   6  -2 1235.98   52.79
   2  -6  -2 1180.18   54.19
   2   6  -2 1151.78   61.29
  -2  -6  -2 1108.99   57.19
   2   6  -2 1200.08   51.39
  -2   6   2 1272.77   53.69
  -2   6   2 1199.68   60.59
  -2  -6  -2 1161.88   61.19
  -2  -6  -2 1216.28   56.79
   2  -6   2 1258.77   58.79
   2  -6   2 1183.78   53.19
  -2  -6  -2 1164.88   57.99
   3   6   2 1695.23   84.19
   3   6   2 1748.03   81.19
  -3   6  -2 1692.63   76.89
  -3   6  -2 1741.43   77.09
   3  -6  -2 1749.92   82.09
  -3  -6   2 1762.22   64.99
   3  -6  -2 1573.34   69.79
   3  -6  -2 1660.23   71.59
   3   6   2 1698.03   79.39
  -3  -6   2 1794.72   68.59
   3  -6  -2 1696.73   75.39
  -3   6  -2 1649.83   72.99
  -3  -6   2 1704.63   83.99
   3  -6   2 1809.22   79.69
  -3  -6  -2 1609.84   75.69
   3   6  -2 1690.73   67.49
  -3  -6  -2 1703.63   80.59
   3   6  -2 1586.94   80.79
  -3   6   2 1740.33   71.39
   3  -6   2 1698.53   75.29
  -3  -6  -2 1785.32   83.19
  -3  -6  -2 1764.62   77.39
  -4  -6   2  672.33   35.60
   4   6   2  686.93   47.70
  -4   6  -2  735.53   45.20
  -4  -6   2  667.23   49.80
  -4  -6   2  721.33   36.50
   4  -6  -2  774.12   50.49
   4   6   2  668.83   47.30
  -4   6  -2  693.23   44.00
   4   6   2  735.33   51.19
   4  -6  -2  694.13   40.20
   4  -6  -2  741.43   44.20
  -4   6  -2  666.53   42.20
  -4   6   2  640.14   43.70
  -4   6   2  691.63   40.00
   4  -6   2  704.63   44.70
  -4  -6  -2  703.33   48.80
   4   6  -2  700.03   39.20
   4   6  -2  732.13   50.19
  -4   6   2  759.72   39.80
   4  -6   2  741.93   38.50
   4  -6   2  774.92   48.40
  -4  -6  -2  654.53   43.10
  -5  -6   2  302.37   24.20
   5   6   2  292.87   29.20
  -5   6  -2  324.67   29.90
   5   6   2  298.77   32.50
   5  -6  -2  265.27   28.10
  -5   6  -2  347.57   31.10
   5   6   2  266.17   36.60
   5  -6  -2  339.57   34.50
   5  -6  -2  271.07   25.70
  -5  -6   2  283.47   22.20
  -5   6  -2  303.17   29.60
   5   6   2  248.28   35.40
  -5  -6   2  200.98   33.50
  -5  -6  -2  275.17   41.30
  -5   6   2  306.47   24.90
  -5  -6  -2  308.37   29.70
  -5   6   2  260.27   25.50
   5   6  -2  327.47   35.30
  -5   6   2  272.57   29.40
   5  -6   2  296.17   37.60
   5  -6   2  265.87   29.30
   5   6  -2  286.97   27.00
  -6  -6   2   11.50    7.80
  -6   6  -2   -2.00    7.80
   6   6   2    0.00   10.20
   6   6   2   15.50   12.00
  -6   6  -2    6.40   10.00
   6   6   2   14.60   13.60
  -6  -6   2   17.90   10.90
  -6   6  -2   10.10   10.10
   6   6   2   19.10   14.60
  -6   6  -2   -3.80    7.40
   6  -6  -2   13.30   11.60
  -6  -6   2    5.80    6.40
  -6  -6  -2    9.40   12.00
  -6   6   2   10.60    9.30
  -6  -6  -2    2.60    7.40
  -6   6   2    5.40    9.30
   6  -6   2    7.60    9.90
   6   6  -2   -5.00    7.80
   6   6  -2   12.30   11.90
  -6   6   2    4.20    5.60
   7  -6  -2   96.29   24.70
  -7  -6   2  152.28   22.00
   7   6   2  131.19   31.70
  -7   6  -2  109.39   23.00
  -7   6  -2  154.58   27.00
  -7  -6   2  117.39   31.40
   7  -6  -2  183.18   37.90
  -7  -6   2  138.59   23.10
  -7  -6   2  162.88   27.70
   7   6   2  119.49   29.80
  -7   6  -2  194.08   43.00
  -7   6  -2  201.48   35.30
   7   6   2  151.18   27.50
   7  -6   2  123.09   32.20
   7   6  -2  176.28   41.20
  -7   6   2  175.78   24.40
  -7   6   2  191.98   30.90
   7   6  -2  173.78   30.50
  -7  -6  -2  113.29   32.30
   7   6  -2  141.49   32.90
  -7  -6  -2  152.48   29.70
  -8   6  -2   79.49   28.40
   8   6   2   94.69   27.80
  -8   6  -2   65.59   19.20
   8  -6  -2  129.39   34.00
  -8  -6   2   66.69   26.50
  -8  -6   2   77.59   19.10
   8   6   2   44.60   19.50
   8  -6  -2   66.19   26.30
  -8  -6   2  118.09   22.10
  -8   6  -2   33.30   15.50
  -8  -6   2   99.59   18.10
   8  -6   2   46.00   18.50
  -8   6   2   77.49   27.90
   8   6  -2  145.79   36.50
  -8   6   2   56.59   15.80
   8  -6   2  107.89   32.30
  -8  -6  -2   99.29   26.50
   8   6  -2   53.29   30.40
   8   6  -2   77.39   25.40
  -8   6   2   71.89   21.10
  -8  -6  -2   93.39   31.10
  -8  -6  -2   48.50   16.40
   0  -6  -3   -1.80    3.10
   0   6   3    1.10    7.10
   0   6   3   -2.20    2.30
   0   6  -3    3.30    5.70
   0  -6   3   -3.10    5.30
   0   6  -3    0.00    5.40
   0   6  -3    4.60    4.70
   0  -6   3   -1.60    2.60
   0  -6  -3   -2.20    4.70
   0   6  -3    3.50    3.90
   0  -6  -3   -2.90    2.10
   0  -6   3    1.60    4.10
   0   6   3   -0.40    4.00
  -1  -6   3 3731.73  147.89
   1  -6  -3 3851.61  141.79
  -1   6  -3 3954.90  142.39
   1   6   3 3909.71  143.59
   1   6   3 3754.12  147.99
  -1  -6   3 3883.91  135.09
   1  -6  -3 3621.34  146.89
  -1  -6  -3 3627.64  142.29
   1  -6   3 3554.54  139.09
  -1   6   3 3735.73  146.89
   1   6  -3 3651.83  133.39
  -1  -6  -3 3806.22  146.89
   1   6  -3 3615.14  146.09
  -1   6   3 3688.03  130.39
  -1  -6  -3 3783.02  146.59
   1   6  -3 3723.93  135.09
  -2   6  -3  733.73   44.40
   2   6   3  770.92   41.80
   2  -6  -3  775.12   43.80
   2   6   3  805.92   49.50
   2   6   3  841.02   50.19
  -2   6  -3  741.13   38.10
  -2  -6   3  873.01   37.10
   2  -6  -3  742.33   48.60
   2  -6  -3  724.03   38.20
  -2   6  -3  743.83   43.30
  -2  -6   3  781.52   48.90
  -2  -6  -3  712.83   45.00
   2   6  -3  788.92   36.50
  -2   6   3  796.22   39.10
   2   6  -3  713.53   46.30
  -2  -6  -3  733.43   41.80
  -2  -6  -3  851.91   48.20
  -2   6   3  732.43   47.30
  -2  -6  -3  798.92   48.30
   2  -6   3  815.92   40.90
   2  -6   3  746.33   44.20
   3   6   3  568.74   42.30
   3  -6  -3  527.85   35.30
   3  -6  -3  525.95   31.20
  -3   6  -3  509.65   36.50
   3   6   3  518.45   41.10
   3  -6  -3  586.74   43.00
  -3   6  -3  521.05   37.80
  -3  -6   3  579.44   28.40
  -3  -6   3  498.75   33.70
  -3   6  -3  542.65   33.80
   3   6   3  572.64   38.40
   3   6  -3  591.54   41.80
   3   6  -3  540.95   27.30
  -3   6   3  537.65   33.40
  -3  -6  -3  552.64   39.30
   3  -6   3  549.54   38.80
  -3  -6  -3  513.85   37.40
  -3   6   3  545.35   31.00
   3  -6   3  599.64   37.10
  -3   6   3  548.65   36.10
  -3  -6  -3  517.45   37.90
   4  -6  -3  173.98   24.90
   4   6   3  148.29   26.30
  -4   6  -3  159.38   25.90
   4   6   3  132.89   27.70
  -4  -6   3  159.28   13.70
   4  -6  -3  129.69   24.60
  -4  -6   3  139.19   26.00
   4   6   3  117.19   21.20
  -4   6  -3  123.29   20.20
  -4   6  -3  136.49   23.50
   4  -6  -3  132.99   18.30
   4  -6  -3  151.38   22.80
  -4  -6  -3  178.48   26.60
  -4  -6  -3  117.09   23.60
  -4   6   3  161.38   23.90
  -4   6   3  118.49   16.30
  -4   6   3  151.18   23.80
   4  -6   3  224.28   32.20
   4   6  -3  146.79   18.80
  -4  -6  -3  144.79   26.10
   4  -6   3  133.89   24.40
   4   6  -3  146.49   27.90
   5   6   3   73.09   20.00
   5   6   3   77.39   24.50
   5  -6  -3  119.89   24.70
   5   6   3   69.39   19.30
  -5   6  -3  102.99   23.50
   5  -6  -3  138.29   30.70
  -5   6  -3   79.29   21.00
   5   6   3  102.39   23.20
  -5   6  -3   47.70   12.80
  -5  -6   3   77.59   23.20
   5  -6  -3   77.89   15.90
  -5  -6   3   97.39   13.70
  -5   6   3   93.59   22.00
  -5  -6  -3  125.99   29.10
   5  -6   3  134.19   28.30
   5  -6   3   84.99   15.80
  -5   6   3  111.89   22.30
  -5   6   3  103.39   16.80
   5   6  -3   65.89   15.30
   5   6  -3   88.89   21.30
  -5  -6  -3   46.70   15.80
   6   6   3   54.49   17.80
   6   6   3   57.79   21.20
  -6  -6   3   56.79   21.00
  -6  -6   3   73.99   13.20
   6  -6  -3   76.29   24.80
  -6   6  -3   74.69   19.50
  -6   6  -3   75.39   21.90
   6   6   3  109.49   29.00
  -6   6  -3   78.89   20.00
   6  -6  -3   36.40   12.20
   6  -6  -3   41.00   14.80
   6   6  -3   93.59   27.40
  -6  -6  -3   96.79   26.90
  -6   6   3   76.79   21.20
   6  -6   3   42.40   19.80
   6  -6   3   61.59   15.60
   6   6  -3   65.39   17.70
  -6   6   3   64.39   13.90
  -6   6   3   37.30   16.30
  -6  -6  -3   60.09   19.10
   7  -6  -3   68.19   21.50
  -7   6  -3   96.49   24.00
   7   6   3   52.79   19.40
   7   6   3   49.60   17.90
  -7  -6   3   63.09   27.40
   7  -6  -3  130.09   33.40
  -7  -6   3  117.99   17.40
  -7   6  -3  103.89   26.30
   7   6   3   99.69   28.30
  -7   6  -3   96.39   24.70
  -7  -6   3  108.39   28.90
  -7   6  -3   54.69   19.30
  -7  -6  -3   73.69   21.30
  -7   6   3  113.19   19.90
  -7   6   3   31.80   15.70
   7   6  -3   77.49   25.60
   7   6  -3  155.28   29.30
  -7  -6  -3   68.59   26.20
   7  -6   3   77.99   19.70
   7  -6   3  113.19   32.20
  -7   6   3   92.09   24.10
   8  -6  -3   65.19   25.40
  -8   6  -3   66.29   25.60
   8   6   3   29.80   16.00
  -8  -6   3   46.50   26.60
  -8  -6   3   56.99   26.20
   8   6   3    9.00   12.50
   8  -6  -3   61.19   24.40
  -8   6  -3   46.10   22.40
   8   6   3   26.30   22.50
  -8   6  -3   58.99   21.30
  -8   6  -3   44.20   17.80
  -8  -6  -3   27.60   15.50
   8   6  -3   21.50   19.20
   8   6  -3   34.50   24.70
  -8  -6  -3   37.00   19.60
   8   6  -3   60.59   21.00
   8  -6   3   42.10   16.30
  -8   6   3   51.39   20.80
  -8   6   3   43.10   13.20
  -8   6   3   56.59   20.90
  -8  -6  -3   35.90   18.70
   8  -6   3   28.50   20.30
   1  -6  -4 1393.56   67.99
  -1   6  -4 1318.77   67.39
   1   6   4 1226.98   68.19
  -1   6  -4 1292.57   54.39
   1  -6  -4 1281.37   70.79
   1  -6  -4 1339.97   59.89
  -1  -6   4 1407.76   58.39
  -1   6  -4 1383.66   63.49
  -1  -6   4 1303.67   63.09
  -1   6  -4 1329.67   66.49
   1   6   4 1435.86   56.69
   1   6   4 1427.96   71.69
  -1  -6   4 1421.86   71.29
  -1  -6   4 1422.76   66.79
   1   6  -4 1400.86   57.89
  -1  -6  -4 1303.57   56.79
  -1  -6  -4 1460.15   72.89
   1  -6   4 1349.07   59.69
   1   6  -4 1464.25   64.69
   1  -6   4 1167.68   56.59
  -1   6   4 1397.06   71.49
  -1  -6  -4 1425.96   71.39
   1  -6   4 1346.07   63.89
   1   6  -4 1458.45   71.29
  -1   6   4 1459.95   75.09
  -1  -6  -4 1356.26   70.29
   1   6  -4 1316.07   63.69
  -2   6  -4  900.71   51.69
  -2  -6   4  850.61   53.19
  -2   6  -4  889.51   42.40
   2   6   4  818.92   43.70
   2  -6  -4  877.81   55.19
   2  -6  -4  788.52   40.90
  -2  -6   4  904.51   39.30
  -2  -6   4  897.71   48.10
   2   6   4  816.72   52.79
  -2   6  -4  789.92   46.70
   2  -6  -4  795.42   49.00
  -2  -6   4  855.81   51.19
   2  -6   4  870.91   49.40
   2  -6   4  800.42   44.30
  -2  -6  -4  779.22   50.89
   2   6  -4  856.41   51.69
   2   6  -4  853.11   38.60
  -2   6   4  813.12   41.40
  -2  -6  -4  804.32   44.00
  -2  -6  -4  842.72   53.39
   2   6  -4  817.12   44.00
  -2   6   4  841.52   36.90
  -2  -6  -4  875.81   53.09
  -2   6   4  799.72   52.59
  -3   6  -4  176.98   27.10
  -3  -6   4  287.37   40.20
   3   6   4  179.68   26.70
   3   6   4  164.88   25.00
   3  -6  -4  206.38   31.90
   3   6   4  188.58   30.40
  -3  -6   4  172.88   13.90
  -3   6  -4  187.08   19.70
  -3  -6   4  179.78   26.90
  -3  -6   4  277.47   39.10
   3  -6  -4  196.18   27.40
   3  -6  -4  209.08   17.80
  -3   6  -4  252.97   33.60
  -3   6   4  213.28   18.50
  -3   6   4  209.48   28.80
  -3  -6  -4  175.08   26.70
   3   6  -4  199.68   14.20
   3   6  -4  214.58   19.50
  -3  -6  -4  267.57   37.70
   3   6  -4  213.18   32.80
  -3  -6  -4  132.49   21.50
   3  -6   4  191.98   30.10
  -3  -6  -4  209.48   34.10
   3  -6   4  162.78   22.60
  -3   6   4  200.48   17.40
  -4  -6   4   99.59   25.20
   4  -6  -4  139.39   24.70
  -4   6  -4  125.29   23.70
   4  -6  -4   78.39   20.10
   4  -6  -4   86.79   17.20
  -4  -6   4  121.79   28.70
   4   6   4   85.59   21.00
   4   6   4  100.59   22.90
   4  -6  -4  103.79   16.40
  -4  -6   4  112.29   23.50
  -4   6  -4  126.49   25.90
  -4   6  -4   65.29   19.50
   4   6   4   52.09   17.70
  -4  -6  -4   92.39   23.40
  -4  -6  -4   80.99   16.90
  -4   6   4  115.89   16.70
  -4   6   4   85.49   17.50
   4   6  -4   90.59   19.70
  -4  -6  -4   91.69   19.30
  -4   6   4  104.29   22.90
  -4  -6  -4   93.29   23.90
   4   6  -4  112.49   16.90
   4  -6   4  116.99   25.90
   4   6  -4   93.69   14.60
   4  -6   4   85.29   18.60
  -5   6  -4  322.47   41.80
  -5  -6   4  267.07   39.00
   5   6   4  212.38   32.50
   5  -6  -4  278.47   23.70
  -5  -6   4  349.77   50.89
   5   6   4  259.57   37.40
   5  -6  -4  263.57   37.60
  -5   6  -4  331.97   31.40
   5  -6  -4  295.67   30.00
   5   6   4  234.28   35.20
  -5   6  -4  270.47   38.20
  -5  -6  -4  306.27   33.10
  -5  -6  -4  314.17   44.90
  -5   6   4  256.37   21.30
   5   6  -4  312.57   41.10
   5  -6   4  343.07   35.40
  -5  -6  -4  369.06   49.00
  -5   6   4  304.07   29.80
   5   6  -4  325.67   26.60
  -5   6   4  351.06   34.00
   6  -6  -4   80.69   18.00
  -6   6  -4   43.80   17.30
  -6   6  -4   74.89   17.00
   6  -6  -4   94.89   17.90
   6   6   4   46.00   18.00
   6   6   4   97.69   26.60
  -6   6  -4   51.59   18.20
   6   6   4   88.49   24.50
   6  -6  -4   73.39   23.50
  -6  -6   4   57.59   21.80
  -6   6   4   53.29   18.30
  -6   6   4   64.79   21.10
   6   6  -4   84.29   19.20
   6  -6   4   48.40   12.70
  -6  -6  -4   49.60   17.30
  -6  -6  -4   45.30   18.20
  -6   6   4   90.09   15.70
   6   6  -4   87.99   23.40
  -7  -6   4   20.80   16.40
   7   6   4   35.30   17.60
   7   6   4   40.50   18.90
  -7   6  -4   30.50   16.60
  -7  -6   4   39.20   20.80
  -7   6  -4   26.20   16.90
   7  -6  -4   46.90   17.20
   7  -6  -4   64.69   26.90
  -7   6  -4   28.30   15.90
   7   6   4   38.70   20.20
   7  -6   4   48.40   20.70
  -7   6   4   50.99   12.80
  -7  -6  -4   41.80   15.30
   7   6  -4   31.60   16.90
  -7  -6  -4   40.40   21.00
  -7   6   4   45.80   20.20
  -7   6   4   37.70   17.90
   7   6  -4   52.99   18.90
   0  -6   5    2.00    6.70
   0   6  -5   -4.70    2.90
   0   6   5   -3.10    6.90
   0   6  -5   17.30    8.80
   0   6  -5   -2.00    6.60
   0   6   5    5.20    7.50
   0   6  -5    0.00    4.00
   0  -6   5    2.10    4.90
   0  -6  -5   -1.10    5.80
   0  -6  -5    5.80    5.80
   0   6  -5   -4.80    3.30
   0  -6  -5   -0.80    6.80
  -1  -6   5  168.18   21.40
   1  -6  -5  124.99   24.20
  -1   6  -5  175.38   25.20
   1   6   5  122.89   24.10
  -1  -6   5   99.39   20.30
   1   6   5   91.29   21.30
  -1   6  -5  147.99   18.00
  -1   6  -5  116.09   23.40
   1  -6  -5   82.19   13.70
  -1   6  -5  131.69   19.80
  -1   6  -5  130.59   20.70
  -1  -6   5  116.99   23.80
  -1  -6   5  159.38   27.30
   1  -6  -5  100.29   19.80
  -1   6  -5   76.19   16.80
   1   6  -5  110.19   22.40
  -1   6   5   80.89   19.40
   1   6  -5  133.49   13.60
   1   6  -5  108.09   20.30
  -1  -6  -5   72.39   18.00
  -1  -6  -5   90.59   21.30
  -1   6   5   66.79   19.40
   1  -6   5  187.68   25.20
   1  -6   5   85.59   15.20
   1   6  -5  195.38   26.40
   1  -6   5  119.29   18.10
  -1  -6  -5  115.99   12.10
  -1  -6  -5   83.39   18.40
   2  -6  -5  223.68   18.60
  -2   6  -5  198.38   18.80
   2  -6  -5  211.78   31.40
  -2   6  -5  194.58   19.00
  -2   6  -5  216.08   32.40
   2   6   5  201.58   29.30
   2  -6  -5  275.97   41.00
  -2  -6   5  263.37   36.70
  -2  -6   5  182.88   26.50
  -2   6  -5  255.67   31.90
  -2  -6   5  236.08   31.30
  -2  -6   5  207.98   16.60
  -2   6   5  171.88   32.60
  -2   6   5  171.68   26.70
  -2  -6  -5  174.98   31.40
   2   6  -5  153.48   24.50
   2   6  -5  217.58   16.20
   2   6  -5  209.08   22.00
  -2  -6  -5  168.08   18.20
  -2  -6  -5  245.98   35.40
   2  -6   5  202.18   21.70
  -2  -6  -5  245.98   35.20
   2  -6   5  157.08   25.80
  -3   6  -5  706.33   38.50
   3  -6  -5  681.53   49.40
   3   6   5  827.92   58.09
  -3   6  -5  839.22   45.70
   3   6   5  823.42   55.99
   3  -6  -5  735.13   38.80
  -3  -6   5  773.42   54.29
   3   6   5  828.52   55.29
  -3   6  -5  814.42   54.49
  -3  -6   5  831.42   55.69
   3  -6  -5  774.12   56.79
  -3  -6   5  723.63   50.09
  -3  -6   5  773.42   35.20
  -3   6  -5  773.32   50.09
  -3   6   5  860.21   39.10
   3  -6   5  762.62   48.80
   3  -6   5  777.02   52.29
  -3  -6  -5  806.22   48.40
  -3  -6  -5  801.62   54.09
   3   6  -5  719.63   50.69
   3   6  -5  742.63   44.00
  -3  -6  -5  785.02   53.39
   3   6  -5  803.62   34.70
  -3  -6  -5  869.31   58.79
   4   6   5  358.06   38.40
  -4   6  -5  376.76   38.20
  -4  -6   5  342.47   37.30
  -4   6  -5  338.87   34.10
  -4   6  -5  373.06   32.10
   4  -6  -5  400.56   41.60
   4  -6  -5  375.76   25.40
   4  -6  -5  412.56   34.50
   4   6   5  378.26   52.09
   4   6   5  381.06   49.70
   4  -6  -5  387.06   35.50
  -4  -6   5  380.16   38.30
  -4  -6   5  403.26   41.30
  -4  -6  -5  438.16   38.90
   4   6  -5  368.46   24.70
  -4   6   5  401.66   37.50
  -4  -6  -5  391.66   38.60
   4  -6   5  350.06   34.60
  -4   6   5  409.96   29.30
   4   6  -5  419.06   29.60
  -4  -6  -5  380.56   40.90
  -4  -6  -5  415.66   36.50
  -4   6   5  371.56   24.90
   4   6  -5  348.67   36.20
  -5   6  -5   34.40   15.20
  -5  -6   5   34.80   18.60
   5   6   5   26.00   15.70
  -5   6  -5   17.40   14.40
   5  -6  -5   51.39   16.40
   5  -6  -5   26.40    9.20
  -5  -6   5   29.90   16.00
   5   6   5   88.49   25.90
   5   6   5   25.10   16.10
  -5  -6   5   38.50   18.10
   5  -6  -5   34.00   19.80
  -5   6  -5   41.10   15.20
  -5  -6  -5   27.80   20.30
   5  -6   5   54.69   17.20
  -5   6   5   25.30   11.80
   5   6  -5   35.00   16.00
  -5   6   5   33.20    9.50
   5   6  -5   42.40   12.40
  -5  -6  -5   28.40   13.50
  -5   6   5   47.50   18.30
  -5  -6  -5   20.80   14.30
  -6   6  -5  128.59   29.00
   6   6   5   80.79   23.70
   6   6   5  197.08   41.10
   6  -6  -5  131.89   28.20
   6  -6  -5  193.78   41.70
   6   6   5   94.79   25.50
  -6  -6   5  114.89   33.20
  -6   6  -5  160.78   34.10
  -6  -6  -5  113.79   28.50
  -6  -6  -5  107.89   25.80
   6   6  -5  104.79   27.20
   6   6  -5  135.19   23.90
  -6   6   5  102.89   24.60
  -6   6   5  150.48   28.10
  -6   6   5  108.89   15.70
   6  -6   5   96.89   31.80
  -7   6  -5   35.50   15.90
   7  -6  -5   50.19   19.20
   7  -6  -5   18.70   16.20
   7   6   5   39.10   22.40
  -7  -6   5   30.90   17.50
  -7  -6   5   36.50   20.20
  -7   6  -5   50.99   21.30
   7   6   5   36.40   19.60
   7   6   5   32.50   19.60
  -7   6  -5   26.70   15.50
   7  -6   5   43.00   19.40
  -7   6   5   32.90   16.10
  -7  -6  -5   33.20   16.60
   7   6  -5   71.39   20.50
  -7   6   5   48.60   23.90
  -7  -6  -5   52.99   20.30
   7   6  -5   58.49   22.90
   0  -6  -6  991.10   62.99
   0   6   6  994.20   65.39
   0   6  -6  827.52   41.20
   0   6  -6  991.20   53.99
   0   6  -6  935.71   58.89
   0  -6   6  878.31   49.40
   0   6  -6  857.91   57.39
   0   6   6  980.00   61.19
   0  -6  -6  921.81   58.39
   0  -6  -6  904.11   59.99
   0   6  -6  918.61   48.60
   0   6  -6 1001.70   58.39
   0  -6   6 1000.90   55.79
  -1  -6   6  168.18   20.60
   1   6   6  124.49   27.30
  -1   6  -6  141.69   15.20
  -1   6  -6  147.49   24.70
   1  -6  -6  167.58   31.00
  -1   6  -6  134.79   25.70
  -1  -6   6  167.28   30.50
  -1   6  -6  141.89   29.40
  -1   6  -6  157.28   23.50
   1   6   6  107.59   22.40
   1  -6  -6  195.68   24.80
  -1   6  -6  129.89   20.10
  -1  -6   6  165.08   30.30
   1  -6  -6  138.49   25.50
  -1  -6   6  133.09   25.50
   1  -6   6  181.68   23.30
  -1  -6  -6  213.58   36.10
  -1  -6  -6  154.68   25.10
   1   6  -6  126.79   12.80
   1   6  -6  182.28   27.00
   1   6  -6  170.98   16.40
   1   6  -6  132.49   25.10
  -1   6   6  165.88   35.50
   1  -6   6  141.99   23.30
  -1   6   6  204.78   35.30
  -1  -6  -6  144.89   13.30
   1   6  -6  186.78   29.50
   1  -6   6  147.09   22.30
  -1  -6  -6  157.58   30.40
  -2   6  -6  318.07   44.40
   2  -6  -6  258.47   20.70
   2  -6  -6  230.88   34.30
   2   6   6  242.18   36.80
  -2  -6   6  256.27   36.50
  -2   6  -6  225.68   30.60
  -2  -6   6  267.47   37.30
  -2   6  -6  234.78   21.90
   2   6   6  223.68   33.80
  -2  -6   6  232.68   33.50
  -2   6  -6  177.18   24.40
  -2   6  -6  220.58   22.40
   2  -6  -6  298.07   31.70
  -2  -6   6  233.28   18.80
  -2  -6  -6  234.78   21.10
   2   6  -6  229.58   35.20
  -2   6   6  252.77   38.50
   2   6  -6  215.98   17.40
   2  -6   6  201.28   26.70
  -2  -6  -6  255.07   41.00
   2   6  -6  273.47   27.50
  -2  -6  -6  157.78   25.60
   2   6  -6  267.67   18.60
   2  -6   6  236.18   24.80
  -2   6   6  391.76   56.39
  -2  -6  -6  253.77   34.90
   3  -6  -6  550.74   45.10
   3   6   6  577.04   47.30
  -3   6  -6  496.35   40.70
  -3   6  -6  562.54   37.50
  -3  -6   6  512.95   44.40
   3   6   6  511.25   45.90
  -3  -6   6  540.25   45.20
  -3  -6   6  455.95   43.80
  -3   6  -6  608.94   35.60
   3   6   6  533.55   48.90
   3  -6  -6  578.34   32.00
   3  -6  -6  588.64   50.69
  -3   6  -6  517.75   45.60
   3   6  -6  470.05   26.30
  -3  -6  -6  556.44   38.80
  -3  -6  -6  521.35   45.20
   3   6  -6  543.45   38.70
  -3   6   6  577.04   53.69
  -3  -6  -6  510.85   48.10
   3   6  -6  506.15   42.10
  -3  -6  -6  521.85   43.90
   3  -6   6  544.65   42.00
   4   6   6  271.27   41.50
   4  -6  -6  316.17   43.30
  -4   6  -6  255.17   32.90
  -4   6  -6  264.37   36.20
  -4  -6   6  403.36   53.09
   4  -6  -6  244.78   20.20
  -4  -6   6  294.07   44.20
   4   6   6  281.37   44.00
   4  -6  -6  238.28   39.00
   4   6   6  354.46   53.39
  -4  -6   6  285.07   45.10
   4   6  -6  304.67   27.30
  -4  -6  -6  283.07   40.90
  -4   6   6  272.87   23.10
  -4  -6  -6  259.17   35.20
  -4   6   6  297.27   27.20
   4  -6   6  365.76   37.00
   4   6  -6  324.87   22.20
  -4  -6  -6  337.47   45.00
  -4   6   6  298.37   42.60
  -4  -6  -6  252.47   42.90
   4   6  -6  288.57   37.00
  -5  -6   6   23.30   19.30
   5  -6  -6   55.79   11.80
   5  -6  -6   46.80   17.60
  -5  -6   6   10.20   12.40
   5  -6  -6   42.90   15.50
   5  -6  -6   31.20   16.60
   5   6   6   63.29   26.40
   5   6   6   34.80   18.10
  -5  -6   6   67.09   25.00
  -5   6  -6   49.60   17.60
   5   6   6   49.50   22.40
  -5   6  -6   22.60   10.70
  -5  -6  -6   21.10   14.30
   5   6  -6   76.59   23.30
  -5  -6  -6   93.79   26.50
   5  -6   6   58.39   20.40
   5   6  -6   50.99   13.40
  -5   6   6   33.00   17.20
  -5   6   6   42.90   15.40
   6   6   6  432.06   59.09
   6   6   6  268.87   43.50
  -6  -6   6  309.37   48.90
  -6  -6   6  441.96   60.99
   6  -6  -6  265.07   36.60
   6  -6  -6  315.17   50.49
  -6   6  -6  341.67   46.40
  -6  -6  -6  294.57   42.30
   6   6  -6  352.16   31.30
  -6   6   6  319.77   47.80
   6   6  -6  328.57   46.20
   6  -6   6  293.57   45.50
  -6  -6  -6  400.06   42.30
  -6   6   6  309.47   32.50
  -7  -6   6  106.19   34.40
  -7   6  -6  133.69   38.10
   7   6   6   81.69   25.90
   7   6   6   85.69   28.70
   7  -6  -6  109.49   31.40
  -7  -6   6   89.59   26.00
   7   6   6   92.29   28.90
  -7  -6   6   56.99   25.20
  -7   6  -6   95.69   26.90
  -7   6  -6   69.09   22.70
   7  -6  -6   88.79   23.70
  -7   6   6  131.59   33.50
  -7   6   6  118.79   28.00
   7   6  -6  152.48   27.80
   7  -6   6   83.99   27.50
  -7  -6  -6  104.89   32.00
  -7  -6  -6  135.19   32.70
   7   6  -6   77.29   24.20
   0   6  -7   -1.50    6.60
   0  -6   7   -0.60    6.90
   0   6  -7    2.80    5.00
   0   6   7   13.60   13.30
   0  -6  -7   -3.80    6.40
   0   6  -7    1.80    5.80
   0   6  -7   -5.20    6.80
   0   6  -7    1.70    4.50
   0   6  -7   11.80   11.80
   0   6   7   -2.70    6.00
   0   6  -7    2.00    5.70
   0   6   7   -7.50    7.50
   0  -6  -7    2.60    7.40
   0  -6   7    3.10    5.50
   0  -6  -7    1.30    7.90
   0  -6  -7   16.90   14.90
   1  -6  -7  683.03   52.99
  -1   6  -7  741.83   41.30
  -1   6  -7  749.53   54.39
   1   6   7  758.42   54.99
   1  -6  -7  712.23   42.30
  -1   6  -7  739.73   46.20
  -1   6  -7  803.72   56.49
  -1  -6   7  718.53   42.40
  -1   6  -7  736.13   47.20
  -1  -6   7  801.62   55.09
  -1   6  -7  785.42   57.89
   1  -6  -7  725.83   56.29
  -1  -6   7  745.83   54.69
   1   6   7  731.73   59.39
   1   6   7  696.73   54.09
   1   6  -7  759.32   51.69
   1   6  -7  768.32   40.90
   1   6  -7  822.42   56.39
   1  -6   7  637.34   43.70
  -1  -6  -7  716.43   58.99
  -1  -6  -7  670.53   54.79
  -1   6   7  799.92   53.39
  -1   6   7  797.32   63.39
   1   6  -7  726.63   51.49
   1   6  -7  728.03   38.30
  -1   6   7  692.63   54.29
  -1  -6  -7  685.33   53.09
  -1  -6  -7  665.13   52.59
   1  -6   7  828.22   50.69
   2  -6  -7   27.50   14.10
   2  -6  -7   52.99   19.80
   2   6   7    6.90    7.80
   2   6   7    9.80   12.50
   2   6   7   30.20   14.70
  -2   6  -7   14.60    8.00
  -2   6  -7   27.40   14.00
   2  -6  -7   25.20    8.50
  -2  -6   7   54.29   18.00
  -2  -6   7   26.70   13.80
  -2   6  -7    9.70    8.40
  -2   6  -7   39.70   13.00
  -2  -6   7   47.90   19.70
  -2   6  -7   14.10   16.40
  -2   6   7   18.30   12.50
   2   6  -7   38.50    9.30
  -2  -6  -7   45.10   16.10
  -2  -6  -7   15.70    7.90
   2   6  -7    6.90    7.60
  -2   6   7   22.30   16.00
   2   6  -7   23.60    7.80
  -2  -6  -7    9.90   11.10
   2   6  -7   61.99   18.40
  -2  -6  -7   16.10   12.10
   2  -6   7   24.40   12.10
  -3   6  -7    5.70    9.30
   3  -6  -7   46.60   20.10
  -3   6  -7   24.80   10.80
  -3  -6   7   20.30   15.10
   3  -6  -7   30.10   16.00
  -3  -6   7   27.60   17.60
  -3   6  -7   15.30    9.60
   3   6   7    2.20   12.80
   3   6   7    1.30    9.80
   3  -6  -7   35.30   10.00
  -3  -6   7   22.00   12.00
   3   6  -7   31.80    8.40
   3   6  -7   21.80   13.10
  -3  -6  -7   55.39   20.50
   3  -6   7    8.60    8.80
  -3  -6  -7    9.00   11.50
  -3   6   7   13.30   17.70
   3   6  -7   17.10   11.10
  -3  -6  -7   43.80   20.60
  -3   6   7   19.90   12.80
  -3  -6  -7   29.40   11.80
  -4  -6   7  355.16   50.19
   4   6   7  160.78   32.50
  -4  -6   7  358.36   57.19
   4  -6  -7  247.08   19.80
  -4   6  -7  271.17   29.10
   4   6   7  286.07   50.69
  -4   6  -7  247.08   25.30
   4   6   7  189.78   33.80
   4  -6  -7  269.97   46.30
  -4  -6   7  180.38   31.80
  -4   6  -7  260.67   39.80
  -4  -6  -7  246.28   36.40
  -4   6   7  252.27   27.80
  -4   6   7  317.57   49.70
  -4   6   7  244.58   48.60
   4   6  -7  280.87   28.70
   4  -6   7  337.07   47.10
   4   6  -7  287.67   21.40
   4   6  -7  301.97   43.20
  -4   6   7  271.37   21.80
  -4  -6  -7  325.87   47.50
  -5   6  -7  327.67   46.80
  -5  -6   7  279.97   45.00
   5   6   7  347.77   52.59
  -5  -6   7  361.16   55.79
   5   6   7  337.07   57.09
  -5   6  -7  255.87   34.70
   5  -6  -7  266.47   45.20
   5   6   7  243.68   41.00
  -5  -6   7  300.87   53.19
   5  -6  -7  312.77   34.00
  -5  -6  -7  300.17   46.20
  -5  -6  -7  255.77   38.10
  -5   6   7  307.17   27.50
  -5  -6  -7  252.47   39.00
   5   6  -7  340.87   45.60
  -5   6   7  299.97   27.10
   5   6  -7  302.57   27.80
   5   6  -7  280.77   24.70
  -5   6   7  329.17   49.00
  -6   6  -7  104.49   27.60
  -6  -6   7  100.39   28.60
   6  -6  -7  130.49   33.60
   6   6   7   46.60   21.00
  -6  -6   7   88.39   34.50
   6   6   7   56.29   22.60
   6  -6  -7  113.59   27.80
  -6  -6   7  110.49   34.30
  -6   6  -7   97.19   26.80
  -6   6   7   78.39   29.60
  -6  -6  -7  103.19   29.90
   6   6  -7   94.49   19.90
  -6  -6  -7   92.19   28.30
  -6   6   7  101.59   22.70
   6  -6   7  100.39   31.00
   6   6  -7   71.59   25.30
   0   6  -8 1635.34   91.09
   0  -6  -8 1699.53   95.69
   0   6  -8 1689.93   96.39
   0   6  -8 1724.93   86.99
   0   6  -8 1633.64   77.99
   0   6   8 1528.05   90.79
   0  -6  -8 1816.32   99.89
   0  -6   8 1875.01   92.39
   0  -6  -8 1701.63   99.99
   0   6  -8 1661.63   77.59
   0   6   8 1505.95   89.79
   0   6  -8 1678.03   90.59
   0   6   8 1742.03  102.69
   0   6  -8 1588.14   72.99
  -1   6  -8  464.35   39.30
  -1   6  -8  482.35   33.80
   1   6   8  570.44   48.70
  -1   6  -8  505.95   31.60
  -1   6  -8  479.85   48.50
   1  -6  -8  427.26   44.80
   1   6   8  581.34   50.69
   1   6   8  392.16   56.89
   1  -6  -8  459.75   34.10
  -1  -6   8  502.35   48.40
  -1   6  -8  546.25   39.80
  -1   6  -8  525.35   46.60
  -1  -6   8  482.45   44.60
  -1   6   8  472.15   43.90
   1   6  -8  477.55   37.90
  -1  -6  -8  513.65   48.70
   1  -6   8  431.56   39.20
   1   6  -8  486.45   43.60
  -1  -6  -8  541.25   53.89
   1   6  -8  429.66   30.80
  -1   6   8  430.96   44.20
   1   6  -8  545.55   44.80
  -1   6   8  415.86   58.59
  -1  -6  -8  446.56   44.50
   1   6  -8  413.66   43.70
   1   6  -8  480.05   32.40
  -2  -6   8  704.03   53.59
  -2   6  -8  719.53   50.59
  -2   6  -8  681.83   47.50
  -2  -6   8  698.73   57.19
  -2  -6   8  692.83   57.09
   2  -6  -8  731.93   60.69
   2  -6  -8  685.53   40.50
   2   6   8  656.43   54.39
   2   6   8  715.13   59.39
   2   6   8  676.33   59.79
  -2   6  -8  689.83   44.10
  -2   6   8  674.13   65.79
  -2   6   8  743.93   54.29
   2   6  -8  712.23   37.50
  -2  -6  -8  768.32   57.39
   2   6  -8  711.83   52.29
  -2  -6  -8  674.13   39.60
   2   6  -8  695.43   51.19
   2  -6   8  716.13   51.29
   2   6  -8  723.43   40.60
  -2  -6  -8  691.63   58.09
  -3  -6   8  336.87   50.79
  -3  -6   8  339.87   53.19
   3  -6  -8  310.47   23.70
  -3   6  -8  330.17   31.60
   3   6   8  383.46   41.10
  -3   6  -8  377.66   47.80
   3   6   8  294.57   46.90
   3  -6  -8  288.87   46.50
  -3   6  -8  306.07   31.50
  -3  -6   8  343.07   37.50
  -3   6   8  292.57   55.89
   3   6  -8  307.47   21.90
  -3  -6  -8  261.97   37.50
   3  -6   8  322.37   41.70
  -3  -6  -8  335.87   30.10
  -3  -6  -8  384.86   55.59
   3   6  -8  341.37   34.70
   3   6  -8  374.76   37.40
  -3   6   8  279.97   38.30
  -4   6  -8   29.10   15.30
  -4   6  -8   46.20   16.60
  -4  -6   8   46.10   25.40
  -4   6  -8   50.29   16.50
   4  -6  -8   71.99   25.00
   4   6   8   19.90   19.30
  -4  -6   8   74.69   25.30
   4  -6  -8   56.79   11.70
  -4  -6   8   85.89   27.80
   4   6   8   21.40   13.70
   4   6  -8   49.00   17.80
   4   6  -8   74.59   20.50
  -4  -6  -8   87.39   28.70
  -4   6   8   77.19   33.50
   4  -6   8   72.09   23.00
   4   6  -8   64.59   13.90
  -4  -6  -8   45.00   21.50
  -4   6   8   40.90   16.00
  -4  -6  -8   27.30   14.80
  -4   6   8   80.59   25.00
   5   6   8  394.36   56.09
  -5  -6   8  288.17   43.50
   5  -6  -8  410.46   62.39
  -5   6  -8  467.65   36.30
   5   6   8  415.96   59.09
   5   6   8  404.96   61.79
  -5   6  -8  393.56   39.10
  -5  -6   8  334.57   50.59
   5  -6  -8  442.26   41.80
  -5   6  -8  461.95   57.29
  -5  -6   8  393.56   58.69
  -5  -6  -8  411.96   42.50
   5  -6   8  398.46   69.49
  -5   6   8  453.05   32.30
  -5   6   8  474.75   51.39
  -5   6   8  439.96   73.59
  -5   6   8  393.86   33.60
   5   6  -8  455.25   31.50
   5   6  -8  448.86   45.50
  -5  -6  -8  344.97   48.30
   5   6  -8  432.76   35.70
  -5  -6  -8  309.57   46.90
  -6  -6   8  111.09   34.60
  -6  -6   8  111.69   33.90
  -6  -6   8   83.99   32.20
  -6   6  -8  138.89   33.20
   6   6   8   68.59   25.10
   6  -6  -8  128.49   29.40
  -6   6  -8   76.39   24.00
   6  -6  -8  100.19   36.40
   6   6   8  112.79   35.40
   6   6   8  103.89   36.20
   6  -6   8  104.29   33.40
   6   6  -8  131.19   31.30
  -6   6   8   70.79   34.30
  -6   6   8   95.29   21.10
   6   6  -8   89.29   20.60
  -6   6   8  123.49   34.20
  -6  -6  -8   66.49   24.70
  -6  -6  -8   95.59   27.50
   0   6   9   -6.10   10.30
   0   6  -9   -3.20    5.70
   0   6   9    5.30   14.90
   0   6   9   -7.50    6.80
   0   6  -9   -6.80    4.40
   0  -6  -9   -5.50    5.60
   0  -6  -9   11.90   12.00
   0   6  -9   -0.20    7.50
   0  -6   9    3.60   10.60
   0   6  -9   -2.10    6.50
  -1  -6   9  320.37   50.39
   1  -6  -9  358.06   49.40
  -1   6  -9  374.26   34.20
  -1  -6   9  344.47   46.60
  -1   6  -9  368.96   37.00
   1   6   9  488.65   61.29
   1  -6  -9  335.97   30.00
  -1   6  -9  382.66   29.40
   1   6   9  356.26   54.89
   1   6   9  381.96   53.89
  -1   6  -9  391.56   52.79
  -1   6  -9  345.77   30.10
  -1   6   9  386.76   42.00
   1   6  -9  360.16   28.80
   1   6  -9  343.07   36.60
  -1  -6  -9  416.56   57.29
   1   6  -9  438.66   59.69
  -1  -6  -9  478.45   64.89
   1  -6   9  350.66   47.40
   1   6  -9  318.47   28.20
   1   6  -9  354.16   34.60
  -1   6   9  317.67   43.40
  -1   6   9  355.16   61.09
   2   6   9  575.84   56.19
   2   6   9  528.25   50.59
  -2  -6   9  604.94   56.69
  -2   6  -9  581.84   45.80
  -2  -6   9  574.64   54.49
  -2   6  -9  550.24   41.30
   2  -6  -9  528.55   54.29
  -2   6  -9  604.44   54.59
  -2   6  -9  550.44   45.70
   2  -6  -9  602.24   37.80
  -2   6   9  580.84   64.49
  -2   6   9  630.14   52.09
   2   6  -9  561.14   55.79
   2  -6   9  661.23   50.49
  -2  -6  -9  564.84   52.09
   2   6  -9  620.04   48.70
   2   6  -9  623.04   48.80
   2   6  -9  547.45   37.80
  -2  -6  -9  537.65   53.49
   2   6  -9  575.94   33.80
  -2  -6  -9  585.64   35.80
  -3  -6   9  748.13   64.99
   3  -6  -9  739.33   40.80
   3   6   9  786.42   67.29
  -3  -6   9  742.03   58.39
  -3   6  -9  680.23   50.59
   3   6   9  766.42   61.79
  -3   6  -9  745.63   56.59
  -3   6  -9  751.72   51.59
   3  -6  -9  791.32   68.19
  -3  -6   9  838.92   67.69
   3   6  -9  699.43   54.49
   3   6  -9  759.82   56.09
  -3  -6  -9  656.63   57.49
  -3   6   9  768.92   57.19
  -3  -6  -9  737.33   47.30
  -3   6   9  890.31   79.09
   3   6  -9  727.43   45.80
   3  -6   9  773.72   59.69
  -3  -6  -9  814.12   64.89
  -4  -6   9  191.48   43.80
  -4  -6   9  151.68   35.70
   4  -6  -9  155.88   15.80
  -4   6  -9  166.28   31.00
   4   6   9  193.28   41.20
   4  -6  -9  190.68   42.50
   4   6   9  175.18   42.40
  -4   6  -9  181.48   33.70
  -4   6  -9  141.39   25.50
  -4  -6   9  140.29   29.40
  -4  -6  -9  129.89   27.40
   4   6  -9  146.79   28.60
  -4   6   9  171.08   30.40
   4  -6   9  167.58   33.70
   4   6  -9  166.28   21.90
   4   6  -9  207.98   36.60
  -4  -6  -9  203.88   40.30
  -4   6   9   77.99   31.90
  -4  -6  -9  136.89   27.10
   5  -6  -9  114.09   27.10
   5   6   9   57.09   23.70
  -5  -6   9  102.79   37.40
  -5   6  -9   91.49   19.90
  -5   6  -9   66.29   21.50
   5  -6  -9   80.69   31.30
  -5  -6   9   51.49   24.70
   5   6   9   84.19   34.50
  -5   6  -9   60.59   23.10
  -5   6   9   83.89   20.40
  -5  -6  -9   85.09   25.10
  -5   6   9   35.30   22.40
  -5  -6  -9   79.99   24.40
   5   6  -9   89.89   22.70
   5  -6   9   90.49   27.50
  -5   6   9   44.90   29.10
   5   6  -9   76.89   17.30
  -5  -6  -9   57.99   23.60
   5   6  -9   66.09   24.60
   0   6 -10  118.49   21.20
   0   6  10  158.98   43.00
   0  -6 -10   91.09   31.10
   0  -6 -10   84.09   24.80
   0   6 -10  127.89   25.70
   0   6  10  116.59   30.30
   0   6 -10  122.19   24.10
   0   6 -10  125.09   28.90
   0  -6  10  189.38   40.20
   0   6  10  176.58   40.20
   1  -6 -10  401.56   33.30
   1   6  10  294.47   52.09
  -1   6 -10  355.96   30.20
  -1   6 -10  441.06   46.00
  -1  -6  10  458.25   62.29
  -1  -6  10  346.27   54.19
   1  -6 -10  335.47   50.09
   1   6  10  456.45   65.39
   1   6  10  436.56   45.70
  -1   6 -10  328.27   33.90
   1  -6 -10  341.27   51.69
  -1   6 -10  338.07   31.60
  -1  -6 -10  464.95   65.89
  -1   6  10  393.96   56.59
   1   6 -10  318.57   44.50
  -1   6  10  215.28   46.90
  -1  -6 -10  369.26   53.29
   1   6 -10  409.56   38.10
   1   6 -10  328.67   29.20
   1   6 -10  357.06   31.00
   2  -6 -10  174.68   25.20
   2  -6 -10   98.59   28.00
   2   6  10  125.69   31.10
   2   6  10  158.18   34.40
  -2  -6  10  187.78   43.40
  -2   6 -10  134.09   24.80
  -2   6 -10  170.88   31.50
  -2  -6  10   96.89   28.10
  -2   6 -10  134.39   31.40
   2   6 -10  126.19   28.00
   2   6 -10  174.28   26.40
   2   6 -10  122.99   18.50
   2   6 -10  110.49   24.70
  -2  -6 -10  134.49   19.50
  -2  -6 -10  114.49   28.40
  -2   6  10  203.68   51.69
  -2  -6 -10  174.48   40.50
  -2   6  10  106.79   30.70
  -3   6 -10  121.79   25.80
  -3  -6  10  155.78   39.00
  -3   6 -10  157.28   30.80
  -3   6 -10  177.88   34.60
   3  -6 -10  140.19   20.30
  -3  -6  10  170.28   39.80
   3   6  10   82.09   24.20
   3  -6 -10  210.08   46.60
   3   6  10  105.69   29.20
  -3   6  10  124.09   31.50
  -3  -6 -10  121.49   30.00
   3   6 -10  166.18   26.50
  -3  -6 -10  150.28   34.30
   3  -6  10  193.38   39.20
  -3  -6 -10  133.59   23.60
  -3   6  10  126.79   38.70
   3   6 -10   83.89   24.10
   3   6 -10  138.59   30.80
  -4   6 -10  285.17   46.90
   4  -6 -10  243.78   50.19
  -4   6 -10  260.37   38.10
  -4  -6  10  227.58   39.10
  -4   6 -10  279.17   39.70
  -4  -6  10  332.47   61.09
   4   6  10  346.97   57.79
  -4  -6  10  350.56   63.99
   4   6 -10  267.27   29.10
  -4  -6 -10  224.28   39.60
  -4  -6 -10  272.77   47.20
   4   6 -10  353.86   51.19
   4   6 -10  318.37   52.09
   4   6 -10  246.88   22.90
  -4   6  10  135.69   40.40
  -4   6  10  197.58   34.90
   4   6 -10  236.98   41.60
   4  -6  10  279.67   69.09
  -4  -6 -10  257.37   37.00
  -5  -6  10   61.29   29.50
  -5  -6  10  142.69   42.90
   5   6  10   74.39   28.20
   5  -6 -10  172.88   43.60
   5   6  10  149.09   38.40
  -5  -6  10   93.39   27.10
  -5   6 -10   81.69   23.10
  -5   6 -10   47.70   21.00
  -5   6 -10   85.69   21.70
   5   6 -10  107.69   24.00
  -5   6  10  119.69   25.50
  -5  -6 -10  120.39   34.70
   5  -6  10  134.19   34.80
   5   6 -10  122.59   21.80
   5   6 -10  106.89   26.60
  -5  -6 -10  146.19   30.80
  -5  -6 -10  110.59   33.70
  -5   6  10  139.59   42.80
   0  -6  11   15.20   18.10
   0   6 -11   -0.50    7.80
   0  -6 -11   11.00   17.60
   0   6  11   -0.40   11.40
   0   6  11    2.70   12.70
   0  -6 -11    7.70   13.70
   0   6  11   -1.80   13.90
   0   6 -11   -0.80    7.00
   0   6 -11   -7.80    4.40
   0   6 -11    0.00    7.40
  -1   6 -11  124.99   24.10
   1  -6 -11  185.18   45.10
   1   6  11  195.18   51.19
  -1   6 -11  198.98   29.80
   1  -6 -11  126.09   23.10
   1   6  11  157.38   37.60
  -1   6 -11  152.68   34.10
   1  -6 -11  120.09   30.70
  -1  -6  11  232.48   53.39
  -1   6 -11  132.79   25.50
  -1  -6  11  136.09   33.90
   1   6 -11  131.59   23.40
   1   6 -11  165.48   33.70
  -1  -6 -11  195.78   43.60
   1   6 -11  187.28   29.30
   1   6 -11  211.88   38.40
  -1   6  11  222.68   46.70
  -1   6  11  145.09   41.80
  -1  -6 -11  168.68   38.30
  -2  -6  11  101.69   32.80
  -2   6 -11   79.99   26.00
  -2  -6  11   66.59   27.60
  -2   6 -11   94.89   25.90
   2  -6 -11   52.09   23.20
   2  -6 -11   74.29   17.60
   2   6  11   98.59   29.60
  -2   6 -11   57.39   18.30
  -2  -6 -11   44.00   21.20
  -2  -6 -11   75.19   24.70
   2   6 -11   84.69   15.70
   2   6 -11   76.29   18.90
   2   6 -11   70.89   21.10
   2   6 -11   61.19   21.40
  -2   6  11   70.59   25.00
  -2   6  11   36.60   29.90
   3   6  11  289.87   55.29
  -3  -6  11  237.28   45.10
   3  -6 -11  239.28   23.00
  -3   6 -11  313.07   55.69
  -3   6 -11  297.47   45.20
  -3   6 -11  401.56   50.99
  -3  -6  11  323.87   59.29
   3  -6 -11  289.67   49.30
   3   6  11  236.68   40.90
  -3   6  11  249.08   56.79
   3   6 -11  267.07   41.60
   3   6 -11  206.18   37.40
   3   6 -11  275.17   29.20
  -3   6  11  337.87   48.50
  -3  -6 -11  274.07   44.60
  -3  -6 -11  258.87   27.10
  -3  -6 -11  243.98   48.60
   4   6  11   23.90   19.10
  -4   6 -11   36.80   17.70
   4   6  11   37.80   18.80
  -4   6 -11   28.60   17.30
  -4  -6  11   19.70   18.90
   4  -6 -11   50.39   22.80
  -4  -6  11   59.09   29.30
   4  -6  11   35.80   20.20
  -4  -6 -11    8.00   13.90
   4   6 -11   52.79   14.70
   4   6 -11   24.10   16.40
   4   6 -11   27.40   12.70
  -4  -6 -11   22.20   18.50
  -4   6  11   28.40   17.00
  -4  -6 -11   35.60   15.60
  -4   6  11   16.50   22.30
   4   6 -11   28.50   17.50
   0   6  12  177.58   44.70
   0   6 -12  162.48   28.40
   0  -6  12  228.98   42.90
   0   6 -12  169.98   28.60
   0  -6 -12  158.78   41.20
   0   6  12  137.69   33.30
   0  -6 -12  181.08   42.30
   0   6 -12  233.58   43.40
   0   6  12  199.78   46.70
   0   6 -12  184.68   33.50
  -1  -6  12  157.98   38.10
   1  -6 -12  121.19   25.10
   1   6  12  161.28   43.30
  -1  -6  12  127.19   36.50
  -1   6 -12  133.09   33.70
   1  -6 -12  128.39   36.10
  -1   6 -12  188.18   29.90
   1   6  12  199.58   46.10
  -1   6 -12  126.59   25.60
   1   6  12  166.08   40.40
  -1   6 -12  180.38   29.80
   1  -6 -12  125.79   36.60
   1   6 -12   96.19   26.90
   1   6 -12  152.18   24.80
  -1  -6 -12  143.39   35.70
  -1  -6 -12  181.98   43.30
   1   6 -12  203.38   31.40
  -1   6  12  142.09   34.40
  -1   6  12   76.99   31.40
   1   6 -12  165.38   33.90
  -2   6 -12   30.60   16.90
   2  -6 -12   74.59   29.20
   2   6  12   59.09   21.00
  -2   6 -12   46.70   21.40
  -2   6 -12   59.59   20.50
  -2  -6  12   12.80   16.40
   2  -6 -12   53.59   24.40
   2  -6 -12   58.29   16.40
   2   6  12   65.49   27.70
  -2  -6  12   71.89   31.90
  -2   6  12   31.90   29.60
   2   6 -12   25.30   14.40
  -2   6  12  104.39   34.40
   2   6 -12   62.69   18.50
   2   6 -12   57.59   13.80
  -2  -6 -12   56.29   25.50
   2   6 -12   31.10   16.40
  -2  -6 -12   46.30   20.90
   0   7   0  172.78   17.60
   0  -7   0  145.89   19.50
   0  -7   0  179.48   17.40
   0  -7   0  170.38   15.90
   0   7   0  184.48   16.50
   0   7   0  184.18   18.60
   1  -7   0    7.60    5.70
   1  -7   0    5.90    3.50
  -1  -7   0    9.60    7.40
   1   7   0    3.40    4.50
  -1  -7   0    7.50    5.00
  -1   7   0    5.60    4.80
  -1  -7   0    4.50    5.80
  -1   7   0    4.00    3.90
   1   7   0    2.70    4.00
  -1  -7   0    7.00    4.70
   1   7   0    7.20    4.50
  -1   7   0    2.40    4.80
   2  -7   0 2572.04  105.49
   2  -7   0 2891.11  106.49
  -2   7   0 2724.83  105.09
   2  -7   0 2699.73  102.99
   2   7   0 2685.93  112.99
   2   7   0 2586.84  110.99
  -2  -7   0 2796.72  114.09
  -2  -7   0 2711.93  100.99
   2   7   0 2809.32  104.59
  -2   7   0 2627.94  105.39
  -2  -7   0 2695.93  104.49
   3  -7   0 1046.70   52.69
   3   7   0 1124.09   60.39
  -3  -7   0 1015.50   51.39
  -3  -7   0 1024.60   60.09
  -3   7   0 1129.19   53.99
   3   7   0 1094.49   53.59
   3  -7   0 1075.79   54.09
   3  -7   0 1095.79   54.89
  -3  -7   0 1009.00   48.70
  -4  -7   0  749.13   42.30
   4   7   0  735.43   52.49
  -4  -7   0  688.83   39.90
   4  -7   0  724.53   44.90
   4  -7   0  801.72   46.40
   4  -7   0  740.93   44.80
  -4   7   0  688.73   42.50
  -4  -7   0  625.44   48.60
   4   7   0  717.83   44.10
   4   7   0  772.82   50.99
   5  -7   0   55.19   16.00
  -5   7   0   50.79   13.30
  -5  -7   0   50.09   12.40
   5   7   0   80.79   24.50
   5  -7   0   65.89   16.70
   5   7   0   29.00   14.10
  -5   7   0   71.39   15.50
  -5  -7   0   48.70   14.60
   5  -7   0   82.59   19.10
   5   7   0   60.89   17.00
  -6   7   0   66.99   19.80
  -6   7   0   82.29   18.40
  -6  -7   0  113.89   22.70
  -6   7   0  101.99   20.30
   6  -7   0  114.39   23.50
   6   7   0   65.39   20.70
   6  -7   0  122.49   24.90
   6   7   0  138.39   27.60
   7  -7   0  123.79   26.40
   7  -7   0  148.89   30.00
   7   7   0  145.59   34.10
  -7  -7   0  134.19   27.10
   7   7   0  125.09   33.40
   7   7   0  127.89   29.90
  -7  -7   0  153.08   36.90
  -7   7   0  108.19   23.20
  -7   7   0  116.29   27.10
   8  -7   0   11.80   13.60
  -8  -7   0   12.90   10.50
   8   7   0   12.90   18.20
   8  -7   0    5.50   10.00
  -8  -7   0   -2.00   10.30
  -8   7   0   16.20    9.60
  -8   7   0    8.70   12.90
   8   7   0   49.90   22.30
   0   7  -1    1.80    3.80
   0   7  -1   -0.10    3.40
   0   7   1    3.20    4.90
   0  -7  -1    0.50    3.70
   0   7   1   -1.00    3.00
   0   7  -1   -3.60    2.80
   0  -7   1    0.80    4.70
   0  -7  -1    0.00    3.90
   0   7   1   -0.20    4.60
   0  -7   1   -0.90    3.60
   0  -7  -1    4.10    5.60
   0  -7   1    1.50    3.40
  -1   7  -1 3169.58  115.89
  -1  -7   1 3119.99  127.39
   1   7   1 3072.89  125.49
   1   7   1 3150.18  122.39
   1  -7  -1 3378.16  124.89
  -1   7  -1 3254.37  128.39
  -1  -7   1 3077.59  110.19
   1  -7   1 3229.28  115.09
   1   7  -1 3178.38  126.59
  -1  -7  -1 2995.30  124.09
  -1   7   1 3109.89  123.09
  -1  -7  -1 3216.98  121.19
   1   7  -1 3188.38  122.89
  -1   7   1 3318.57  123.29
   1   7  -1 3133.39  118.29
  -1  -7  -1 3329.07  120.59
  -1  -7  -1 3349.66  124.69
   1  -7   1 3132.29  120.39
  -2  -7   1 1292.07   51.59
  -2  -7   1 1379.66   69.39
   2   7   1 1312.67   67.79
   2  -7  -1 1289.67   59.89
  -2   7  -1 1382.06   62.19
   2  -7  -1 1305.47   54.99
   2  -7  -1 1388.96   64.39
   2   7   1 1330.97   64.39
   2  -7  -1 1353.86   60.09
  -2  -7   1 1344.97   58.19
  -2   7   1 1343.37   63.79
  -2   7   1 1320.37   59.69
   2  -7   1 1352.76   56.19
   2  -7   1 1372.96   62.49
   2   7  -1 1267.27   65.59
   2  -7   1 1424.76   58.69
  -2  -7  -1 1301.67   65.49
  -2  -7  -1 1343.57   61.19
  -2  -7  -1 1310.37   66.89
   2   7  -1 1394.46   55.49
   2   7  -1 1296.97   66.89
  -2  -7  -1 1294.57   59.99
  -3  -7   1   45.90   10.00
   3  -7  -1   76.29   16.50
   3   7   1   44.70   13.20
   3  -7  -1   54.79   11.80
  -3  -7   1   60.59   10.50
   3  -7  -1   49.40   10.20
  -3   7  -1   93.89   18.50
   3   7   1   55.59   14.70
  -3  -7   1   50.29   16.30
   3   7   1  106.49   22.90
   3  -7   1   94.19   19.00
   3  -7   1   55.39   12.50
   3  -7   1   66.69   12.50
   3   7  -1   51.99   14.60
   3   7  -1   66.69   12.70
   3   7  -1   44.10   15.10
  -3  -7  -1   88.09   15.70
  -3  -7  -1   55.99   16.50
  -3   7   1   77.99   14.60
  -4   7  -1  315.97   28.30
   4   7   1  333.77   35.40
   4  -7  -1  334.37   28.20
  -4  -7   1  375.56   26.60
   4   7   1  370.46   34.40
   4  -7  -1  374.16   32.30
   4   7   1  367.26   32.20
  -4   7  -1  300.47   27.40
  -4  -7   1  387.66   25.30
  -4  -7   1  309.47   33.40
  -4   7  -1  386.06   29.40
   4  -7  -1  391.06   30.80
  -4   7   1  374.16   28.10
   4   7  -1  341.97   27.70
  -4  -7  -1  330.77   33.50
   4  -7   1  408.26   28.80
   4  -7   1  328.37   28.80
  -4  -7  -1  367.76   28.60
   4   7  -1  363.66   36.00
   4   7  -1  398.86   36.10
   4  -7   1  407.86   32.90
  -5  -7   1  237.48   38.90
  -5   7  -1  226.98   32.10
   5  -7  -1  258.67   35.00
  -5   7  -1  174.48   26.40
   5   7   1  215.68   34.80
  -5   7  -1  233.38   25.40
   5  -7  -1  246.58   26.80
  -5  -7   1  206.68   21.20
   5   7   1  204.88   36.00
   5  -7  -1  248.48   25.90
  -5  -7   1  261.37   23.20
   5   7   1  250.57   36.70
  -5   7   1  249.88   22.40
   5  -7   1  261.27   28.30
  -5   7   1  218.08   35.10
  -5   7   1  213.58   22.60
   5  -7   1  229.98   34.20
  -5  -7  -1  256.57   25.60
   5   7  -1  283.17   44.20
   5   7  -1  227.88   35.20
   5   7  -1  253.77   26.60
  -5  -7  -1  183.88   28.90
   5  -7   1  283.57   26.80
  -6   7  -1   31.00   14.80
   6   7   1    7.60   11.50
   6  -7  -1   25.40   14.90
   6   7   1   41.80   19.90
  -6  -7   1   48.40   12.90
  -6   7  -1   25.00   11.20
   6  -7  -1   38.30   15.20
  -6   7  -1   12.90   10.50
   6   7   1   31.00   15.90
   6   7   1   31.90   13.10
  -6   7  -1   17.00   10.60
  -6  -7   1   25.10   10.80
   6   7  -1   28.60   13.40
  -6   7   1   43.80   17.80
   6  -7   1   12.70   10.30
  -6  -7  -1   38.50   15.20
  -6   7   1   25.90   11.60
   6  -7   1   59.99   17.70
  -6  -7  -1   45.60   21.60
   6   7  -1   30.10   16.60
  -6   7   1   41.90   12.70
   7  -7  -1   69.09   21.80
   7   7   1   42.90   15.90
  -7  -7   1   79.99   17.60
   7   7   1   74.39   24.00
   7   7   1  112.39   30.30
   7   7   1   59.89   24.60
  -7  -7   1   49.00   14.40
  -7   7  -1   26.90   13.10
  -7   7  -1   60.79   18.30
   7  -7  -1   68.09   21.50
  -7   7  -1   66.89   23.40
  -7  -7   1   23.90   14.10
   7   7  -1   43.10   20.90
   7  -7   1   32.70   16.90
   7   7  -1   50.59   19.50
   7   7  -1   50.49   22.10
  -7  -7  -1   80.19   19.30
  -7   7   1   64.39   18.30
  -7  -7  -1   48.90   18.70
   7  -7   1  102.79   24.80
  -8  -7   1  104.29   23.90
  -8  -7   1   30.80   18.10
  -8  -7   1   41.10   13.80
   8   7   1   63.49   28.60
   8  -7  -1   76.59   25.90
  -8   7  -1   80.49   21.80
   8  -7  -1   89.09   27.90
  -8  -7   1   55.39   19.60
  -8   7  -1   66.09   25.00
   8   7   1   63.99   23.00
   8  -7   1   35.10   18.90
   8   7  -1   86.59   33.80
  -8   7   1   67.29   17.40
   8  -7   1  115.19   28.20
  -8   7   1   50.09   23.10
  -8  -7  -1   68.69   18.70
   8   7  -1  117.59   29.90
   8   7  -1   50.99   23.80
  -8  -7  -1   53.09   22.90
   0  -7  -2   72.19   13.50
   0  -7   2   56.89    6.90
   0  -7  -2   46.30   11.10
   0   7  -2   51.09   10.30
   0   7  -2   57.29   12.40
   0   7   2   40.80   11.80
   0   7   2   44.70    9.90
   0  -7   2   32.40    8.20
   0   7   2   34.10    8.80
   0   7  -2   57.39   14.50
   0   7   2   27.30    9.60
   0  -7  -2   40.90   11.40
  -1   7  -2 2057.09   74.39
   1  -7  -2 2107.09   82.19
  -1  -7   2 2033.20   79.39
   1  -7  -2 2069.69   88.79
   1   7   2 2032.20   81.99
  -1   7  -2 1868.21   89.69
   1   7   2 1902.51   79.89
  -1   7  -2 1904.31   81.59
  -1  -7   2 1951.90   90.49
   1  -7   2 2008.10   82.99
  -1  -7  -2 2098.39   84.29
  -1   7   2 2068.59   89.29
   1   7  -2 1909.91   88.59
  -1  -7  -2 1997.40   88.69
   1  -7   2 2054.79   74.79
  -1  -7  -2 2028.00   87.09
  -1  -7  -2 1841.52   79.59
   1   7  -2 1987.80   83.69
  -1   7   2 2017.60   81.49
   1  -7   2 2027.60   73.19
   1   7  -2 2042.10   79.69
  -1   7   2 1999.80   80.79
  -1  -7  -2 1868.21   81.69
   2  -7  -2 2519.35   96.29
   2  -7  -2 2387.06   96.09
  -2  -7   2 2429.46   93.59
   2  -7  -2 2469.85  105.19
  -2   7  -2 2420.26   93.79
  -2   7  -2 2454.05   99.99
   2   7   2 2541.85  101.09
   2   7   2 2378.96  106.99
  -2  -7   2 2473.55  108.59
  -2   7   2 2476.55   96.29
  -2  -7  -2 2548.15  102.09
   2   7  -2 2430.36   94.09
  -2  -7  -2 2427.16  101.79
  -2  -7  -2 2399.26  105.69
   2  -7   2 2382.76   93.79
   2   7  -2 2397.96  106.19
   2   7  -2 2391.96  103.09
  -2  -7  -2 2450.25   97.59
   2  -7   2 2472.45  101.09
  -2   7   2 2455.65  104.59
  -3  -7   2  467.75   38.30
   3  -7  -2  408.96   28.50
  -3   7  -2  414.76   29.00
   3  -7  -2  433.16   31.00
   3   7   2  488.05   39.10
  -3  -7   2  432.26   22.20
   3   7   2  485.75   35.10
  -3  -7   2  427.26   26.10
  -3   7  -2  405.26   31.00
   3  -7  -2  496.75   37.70
  -3   7  -2  471.25   33.30
   3  -7  -2  386.06   26.80
   3   7   2  385.46   33.70
  -3  -7  -2  450.65   35.30
  -3   7   2  428.36   28.30
  -3  -7  -2  456.75   32.30
   3   7  -2  392.36   24.50
   3   7  -2  410.96   35.00
  -3  -7  -2  421.26   36.00
   3  -7   2  405.16   29.50
  -3  -7  -2  430.96   31.40
   3   7  -2  384.66   34.30
   3  -7   2  372.46   31.40
   4  -7  -2  170.28   24.30
  -4   7  -2  202.88   24.50
  -4  -7   2  187.58   17.40
  -4   7  -2  170.68   25.60
  -4  -7   2  176.98   15.90
  -4   7  -2  187.58   27.10
   4   7   2  175.98   26.10
   4   7   2  190.28   27.80
  -4  -7   2  149.49   25.40
   4  -7  -2  157.38   20.90
   4  -7  -2  195.38   28.90
   4   7   2  182.98   30.60
   4   7  -2  200.98   19.40
  -4   7   2  213.88   20.00
   4   7  -2  202.78   33.50
   4  -7   2  210.48   26.90
   4  -7   2  153.88   16.30
   4  -7   2  187.48   28.20
  -4  -7  -2  183.18   28.10
  -4  -7  -2  213.78   28.60
   4   7  -2  170.88   30.00
   5   7   2  220.28   38.10
   5  -7  -2  214.18   31.80
   5  -7  -2  249.68   25.10
  -5  -7   2  249.28   21.70
  -5  -7   2  245.28   21.10
  -5  -7   2  236.48   35.80
  -5   7  -2  228.98   31.90
   5  -7  -2  219.48   34.50
   5   7   2  247.18   36.10
   5   7   2  212.88   33.90
  -5   7  -2  229.58   32.70
  -5   7  -2  215.68   30.90
  -5   7   2  204.68   32.10
  -5  -7  -2  256.77   41.10
  -5   7   2  218.58   22.20
   5   7  -2  221.68   29.10
   5   7  -2  231.48   34.40
   5   7  -2  260.97   44.20
  -5  -7  -2  194.78   29.70
   5  -7   2  263.97   24.30
   5  -7   2  363.56   44.80
   5  -7   2  296.87   39.70
  -5   7   2  236.68   23.90
   6   7   2   87.89   21.00
  -6   7  -2  128.49   27.60
  -6   7  -2   88.89   20.10
   6   7   2  115.79   27.50
   6   7   2  104.29   29.30
   6   7   2  112.39   29.80
   6  -7  -2  111.09   21.80
  -6  -7   2  133.19   19.40
  -6   7  -2   94.09   21.00
  -6  -7   2   98.19   18.00
   6  -7  -2  141.89   31.90
  -6  -7  -2   72.39   24.30
  -6   7   2  139.89   24.00
  -6   7   2   86.19   21.90
   6  -7   2   59.29   23.80
  -6   7   2  115.09   19.70
   6   7  -2  104.89   29.80
   6  -7   2  103.69   21.40
  -6  -7  -2  143.69   26.70
   6   7  -2  146.49   27.60
  -7  -7   2   16.20    9.10
  -7   7  -2   25.60   16.50
  -7   7  -2   22.50   13.50
  -7   7  -2   12.40   11.60
   7   7   2   30.40   14.60
  -7  -7   2   15.50   13.30
  -7   7  -2   30.10   20.90
   7  -7  -2   13.80   12.50
   7  -7  -2   21.90   14.20
  -7  -7   2   20.20   12.50
   7   7   2   51.39   24.30
   7   7   2   13.60   12.40
  -7   7   2   24.70   14.20
   7  -7   2   34.20   16.90
   7  -7   2   31.10   13.90
  -7   7   2   17.00   10.50
   7   7  -2   31.60   23.00
   7   7  -2   30.40   18.60
   7   7  -2   19.80   14.90
  -7  -7  -2   16.80   13.70
  -7  -7  -2    8.40   15.60
   0   7  -3    3.00    4.60
   0  -7   3   -0.10    4.10
   0  -7  -3    0.20    3.20
   0   7   3   -0.40    4.10
   0   7   3   -1.00    2.70
   0   7  -3   -2.30    3.60
   0  -7  -3    5.10    7.20
   0   7  -3   -3.20    4.80
   0   7  -3    3.90    6.00
   0   7   3   -2.80    6.10
   0  -7   3   -4.90    4.50
   0  -7  -3   -1.00    3.40
   1   7   3  452.25   27.60
  -1  -7   3  458.45   27.60
   1  -7  -3  467.85   36.10
   1   7   3  448.16   35.70
  -1   7  -3  416.36   29.60
  -1   7  -3  478.15   24.20
  -1   7  -3  436.06   36.30
   1   7   3  463.65   33.00
   1  -7  -3  466.45   29.40
  -1   7   3  486.45   29.80
  -1  -7  -3  428.86   34.70
  -1   7   3  464.95   26.10
   1  -7   3  454.35   26.30
  -1  -7  -3  435.46   33.00
   1   7  -3  438.86   35.30
  -1  -7  -3  442.36   28.80
  -1  -7  -3  522.65   32.30
   1  -7   3  497.15   25.90
   1   7  -3  415.66   26.80
   1  -7   3  441.96   30.60
  -1   7   3  422.26   34.50
   1   7  -3  503.05   31.30
  -1  -7  -3  475.75   36.00
  -2   7  -3 1044.00   54.29
  -2   7  -3  958.80   53.69
   2   7   3  958.90   58.69
  -2   7  -3 1051.29   47.60
   2   7   3 1085.99   52.29
  -2  -7   3 1065.39   61.39
   2  -7  -3 1058.99   53.69
  -2  -7   3 1113.99   47.30
   2  -7  -3 1060.29   60.29
   2  -7  -3  975.30   48.90
  -2  -7  -3 1020.50   57.09
   2   7  -3 1011.20   46.50
  -2  -7  -3 1038.30   59.19
  -2  -7  -3 1034.40   53.49
  -2   7   3 1001.30   58.79
   2  -7   3  970.80   48.40
  -2   7   3 1015.70   49.20
   2   7  -3 1085.39   59.99
   2  -7   3  930.81   53.19
  -2  -7  -3  966.50   54.99
  -3   7  -3  643.34   42.40
   3   7   3  591.04   40.20
   3  -7  -3  612.34   45.50
  -3  -7   3  579.04   45.30
   3  -7  -3  601.34   38.10
  -3  -7   3  600.74   31.80
  -3   7  -3  556.74   35.30
   3  -7  -3  597.14   35.00
  -3   7  -3  620.54   40.90
  -3  -7   3  634.64   36.80
   3   7   3  551.64   43.70
   3   7   3  610.04   46.00
  -3  -7  -3  658.13   42.70
  -3  -7  -3  615.64   42.60
  -3   7   3  634.44   35.30
  -3  -7  -3  549.45   43.00
   3  -7   3  564.44   37.40
   3   7  -3  598.04   44.30
  -3  -7  -3  542.95   40.30
   3   7  -3  610.94   29.40
   4  -7  -3  119.69   20.60
   4  -7  -3  166.38   25.60
   4   7   3  144.79   27.00
   4  -7  -3  173.28   22.40
  -4   7  -3  153.28   25.50
   4   7   3  128.99   23.80
  -4  -7   3  200.28   35.70
  -4  -7   3  157.48   14.60
   4   7   3  140.59   29.70
   4  -7  -3  135.89   25.80
  -4   7  -3  128.79   20.70
  -4   7  -3   99.59   20.50
  -4  -7  -3  153.88   27.00
   4   7  -3  139.89   18.00
   4  -7   3  108.99   22.80
  -4  -7  -3  135.79   25.90
  -4   7   3  141.59   22.70
  -4  -7  -3  179.28   29.10
   4   7  -3  126.49   22.90
   4  -7   3  117.99   19.90
  -4   7   3  164.38   20.30
  -5   7  -3  424.56   38.20
   5  -7  -3  417.76   36.10
  -5  -7   3  333.37   50.59
  -5   7  -3  421.16   36.90
   5  -7  -3  415.16   32.00
   5  -7  -3  484.85   44.30
   5   7   3  425.26   38.50
   5   7   3  505.85   44.90
  -5   7  -3  449.86   36.50
   5   7   3  305.37   40.50
   5   7   3  438.16   41.80
  -5  -7   3  367.76   25.00
  -5  -7  -3  421.06   41.20
   5  -7   3  445.66   41.10
  -5   7   3  457.35   35.40
  -5  -7  -3  440.66   37.60
   5   7  -3  352.36   29.60
  -5   7   3  415.16   29.70
  -5   7   3  438.06   36.80
   5   7  -3  386.66   40.20
   5  -7   3  438.56   38.70
  -6   7  -3  466.95   41.30
  -6   7  -3  471.75   41.90
   6  -7  -3  537.65   50.19
  -6   7  -3  470.25   40.80
   6  -7  -3  476.25   36.40
  -6  -7   3  446.06   28.20
   6   7   3  425.46   45.00
   6   7   3  427.76   41.30
   6   7   3  313.67   43.40
  -6   7   3  477.35   38.10
   6   7  -3  432.36   36.20
  -6  -7  -3  433.06   39.90
  -6  -7  -3  466.75   47.00
   6  -7   3  471.05   34.00
   6   7  -3  460.25   46.90
  -6   7   3  426.26   31.80
   6  -7   3  373.66   30.90
  -6   7   3  439.66   41.00
  -7   7  -3  219.38   38.20
   7   7   3  109.39   29.00
  -7   7  -3  199.68   33.70
  -7   7  -3  232.68   41.30
   7   7   3  186.48   33.50
  -7  -7   3  122.59   31.70
   7  -7  -3  208.88   38.60
  -7  -7   3  170.38   20.90
  -7   7  -3  179.48   35.40
   7   7   3  250.77   47.80
   7  -7  -3  182.88   37.40
   7   7  -3  149.39   32.70
   7  -7   3  183.68   27.30
   7   7  -3  202.88   32.40
  -7  -7  -3  239.18   41.30
   7   7  -3  163.48   36.10
  -7   7   3  283.07   37.80
  -7  -7  -3  147.79   31.00
  -7   7   3  208.28   27.20
   7  -7   3  225.58   31.10
   7  -7   3  182.38   35.60
   0   7   4 1032.40   62.49
   0  -7   4 1076.89   54.39
   0   7   4 1198.68   65.39
   0  -7  -4 1070.99   54.99
   0   7  -4 1172.98   59.09
   0  -7   4 1319.77   58.59
   0   7  -4 1124.69   65.19
   0  -7  -4 1091.49   64.09
   0   7  -4 1196.88   50.59
   0   7  -4 1166.88   54.99
   0   7  -4 1284.77   59.89
  -1   7  -4  165.68   27.80
  -1   7  -4  163.18   26.20
   1   7   4  168.88   27.30
  -1   7  -4  127.49   12.20
   1   7   4  142.19   26.00
   1  -7  -4  161.98   21.30
   1   7   4  156.48   14.70
  -1  -7   4  154.48   15.60
   1  -7  -4  174.38   26.00
  -1  -7   4  114.59   19.70
  -1   7  -4  188.08   25.60
   1  -7  -4  178.48   29.00
  -1  -7   4   95.69   18.10
   1  -7   4  159.68   15.00
   1  -7   4  148.99   22.50
   1   7  -4  121.59   19.80
  -1  -7  -4  128.19   14.10
  -1  -7  -4  159.48   26.20
  -1  -7  -4  177.88   29.50
  -1   7   4  157.98   27.10
  -1   7   4  128.89   24.60
   1   7  -4  159.48   15.40
  -1  -7  -4  152.38   27.40
   1   7  -4  121.29   22.20
   1  -7   4  139.09   19.30
  -2  -7   4 2576.84  118.29
  -2  -7   4 2633.04   99.79
   2  -7  -4 2604.74  102.89
  -2   7  -4 2732.33  111.09
  -2   7  -4 2580.64  101.09
   2   7   4 2577.74  118.69
   2  -7  -4 2684.23  112.19
  -2   7  -4 2593.44  112.99
   2  -7  -4 2585.24  118.89
  -2  -7   4 2692.93  105.59
  -2  -7   4 2791.72  115.49
   2   7   4 2593.94  104.89
  -2   7   4 2709.23  103.99
   2  -7   4 2534.95  110.79
  -2  -7  -4 2577.54  115.09
   2   7  -4 2671.73   99.89
  -2  -7  -4 2544.55  115.49
   2  -7   4 2566.34  104.19
  -2  -7  -4 2688.13  117.79
  -2  -7  -4 2664.63  107.19
  -2   7   4 2704.83  119.19
   2   7  -4 2793.52  117.89
  -3  -7   4  586.64   45.80
   3  -7  -4  508.65   44.50
   3   7   4  527.35   44.10
  -3   7  -4  564.04   42.30
   3  -7  -4  547.35   32.90
  -3  -7   4  511.25   37.20
  -3   7  -4  535.55   39.30
   3   7   4  561.24   45.30
   3  -7  -4  504.15   38.20
  -3   7  -4  570.64   35.60
   3   7   4  566.24   38.80
  -3  -7   4  561.34   29.60
  -3  -7   4  529.95   42.70
  -3   7   4  565.24   33.40
   3   7  -4  577.84   43.90
  -3  -7  -4  566.64   39.70
   3  -7   4  550.04   37.70
  -3   7   4  566.64   33.00
  -3  -7  -4  523.65   43.00
  -3  -7  -4  514.95   42.30
   3  -7   4  559.24   41.30
  -3  -7  -4  582.04   42.90
   4   7   4  267.47   42.20
  -4   7  -4  149.49   24.30
  -4   7  -4  139.49   21.40
   4   7   4  120.99   25.80
  -4   7  -4  133.49   25.80
  -4  -7   4  151.78   29.80
   4  -7  -4  117.69   21.40
  -4  -7   4  139.49   26.60
   4  -7  -4  186.18   28.30
  -4  -7   4  157.88   26.20
   4  -7  -4  124.69   18.40
   4   7   4  196.38   31.70
  -4  -7   4  187.48   14.80
   4  -7  -4  137.79   26.50
  -4  -7  -4  139.99   28.00
   4  -7   4  153.38   27.60
  -4   7   4  175.58   22.10
   4   7  -4  205.78   35.10
  -4   7   4  178.08   27.90
  -4  -7  -4  150.28   26.20
   4   7  -4  169.68   15.80
   4  -7   4  150.78   27.30
  -4   7   4  151.78   23.80
  -4  -7  -4  113.19   22.40
  -4  -7  -4  154.38   28.80
  -5  -7   4  364.66   54.39
  -5   7  -4  343.57   37.40
   5   7   4  399.06   41.90
  -5  -7   4  302.57   41.50
   5  -7  -4  327.77   27.30
   5   7   4  394.56   50.89
   5  -7  -4  349.17   48.40
   5  -7  -4  340.87   33.40
  -5   7  -4  348.57   32.90
  -5  -7   4  330.37   21.50
   5   7   4  344.57   45.10
  -5   7  -4  388.96   37.00
   5   7  -4  413.66   41.00
  -5  -7  -4  377.06   40.90
  -5  -7  -4  387.06   37.40
  -5   7   4  351.86   32.80
   5   7  -4  386.46   26.90
  -5   7   4  365.06   26.80
   5   7  -4  331.77   27.10
   5  -7   4  373.46   37.10
  -5   7   4  349.67   33.70
  -5  -7  -4  446.06   41.70
   6  -7  -4   -0.30    9.30
   6   7   4   36.40   20.00
   6   7   4   12.30   14.20
  -6   7  -4    7.80   11.10
  -6   7  -4   14.00   10.70
   6  -7  -4    6.70   11.40
  -6  -7   4    6.70   15.70
  -6   7  -4   11.40   12.20
   6  -7  -4    7.40    7.80
   6   7  -4   15.30   13.30
   6   7  -4   22.40   11.40
  -6  -7  -4   11.40   11.60
  -6   7   4   24.50   15.40
  -6   7   4   11.20   11.10
  -6  -7  -4    4.20   10.80
  -6   7   4   13.50    7.40
   7   7   4   74.99   23.20
  -7   7  -4   18.10   14.10
   7   7   4   55.09   24.60
   7  -7  -4   50.69   18.50
  -7   7  -4   51.09   17.60
   7   7   4   67.09   24.70
  -7  -7   4   72.79   28.40
  -7   7  -4  110.19   31.10
   7  -7  -4  111.09   35.00
  -7  -7   4   25.10   16.90
  -7   7   4   59.09   20.50
   7  -7   4   44.20   13.20
  -7  -7  -4   71.19   22.50
  -7   7   4  104.79   28.10
   7   7  -4   72.49   21.30
   7   7  -4   71.29   24.80
  -7   7   4   76.59   16.40
  -7  -7  -4   47.00   19.20
   7  -7   4   74.39   25.30
   7  -7   4   91.39   19.00
   0   7   5    3.80    6.60
   0  -7   5   -0.80    3.60
   0  -7  -5   -0.30    4.20
   0  -7   5   -0.40    3.50
   0   7   5    5.40    8.60
   0   7  -5   -6.30    4.80
   0  -7   5    0.00    6.60
   0   7  -5   -4.60    5.50
   0   7  -5   -4.90    2.40
   0  -7  -5   -1.20    4.30
   0   7  -5    3.40    6.30
   0   7  -5   -3.20    2.40
  -1   7  -5  937.31   55.19
  -1   7  -5  914.01   55.39
   1  -7  -5  833.32   53.79
   1  -7  -5  843.62   45.70
   1   7   5  885.91   40.90
  -1  -7   5  938.41   53.79
  -1   7  -5  857.01   48.80
  -1  -7   5  735.73   53.09
   1  -7  -5  869.41   58.39
   1   7   5  743.73   54.79
  -1  -7   5  864.91   44.70
  -1  -7   5  933.81   52.19
  -1   7  -5  899.71   59.29
   1   7   5  876.41   57.29
  -1   7  -5  853.61   40.00
   1  -7   5  888.51   44.60
  -1  -7  -5  838.22   41.30
  -1  -7  -5  822.22   55.49
  -1   7   5  823.62   58.99
  -1  -7  -5  952.20   59.59
  -1   7   5  915.61   58.29
   1   7  -5  872.61   51.99
   1   7  -5  901.71   56.49
   1  -7   5  910.41   47.90
   1  -7   5  961.40   51.69
   1   7  -5  927.11   44.90
   1   7  -5  943.11   52.19
  -1  -7  -5  848.52   57.19
  -2  -7   5  472.55   28.30
  -2   7  -5  467.95   29.60
  -2  -7   5  418.76   39.00
   2   7   5  536.25   32.90
   2  -7  -5  511.25   39.80
   2   7   5  464.45   40.90
  -2   7  -5  397.86   33.50
   2  -7  -5  481.45   43.30
  -2   7  -5  493.45   39.70
   2  -7  -5  467.85   30.30
  -2  -7   5  464.75   35.60
  -2  -7   5  483.05   39.70
  -2   7   5  401.46   42.20
   2   7  -5  482.65   27.80
  -2  -7  -5  491.85   41.50
  -2  -7  -5  451.45   31.30
  -2  -7  -5  516.05   41.60
   2   7  -5  488.85   39.50
   2   7  -5  540.15   36.60
   2  -7   5  488.75   37.20
   2  -7   5  449.36   32.80
  -2  -7  -5  474.15   43.00
  -2   7   5  480.65   41.60
   3  -7  -5   38.40   15.00
   3   7   5   41.10   15.60
  -3   7  -5   41.50   13.30
  -3  -7   5   34.90   15.20
  -3   7  -5   41.50   16.00
  -3  -7   5   42.10   14.70
   3  -7  -5   41.50   10.70
   3  -7  -5   43.20   16.40
  -3   7  -5   50.19   15.60
  -3  -7   5   54.09   10.10
   3   7   5   30.60   15.20
  -3  -7   5   38.60   16.80
   3  -7   5   55.79   14.30
  -3  -7  -5   55.89   19.50
  -3  -7  -5   42.60   17.70
  -3  -7  -5   26.70   10.60
   3   7  -5   24.80   13.20
  -3   7   5   39.50   10.20
  -3  -7  -5   21.50   10.80
   3   7  -5   39.50   12.60
   3  -7   5   40.80   15.70
  -4  -7   5   -1.70   12.80
  -4   7  -5   10.00    8.60
  -4  -7   5   -4.00    6.50
  -4   7  -5   18.60   15.10
   4  -7  -5   10.80    9.50
   4   7   5    3.80   11.10
  -4  -7   5    2.20   10.00
   4   7   5    6.20   10.60
   4   7   5   29.40   16.00
  -4   7  -5   22.70   10.50
   4  -7  -5   -3.40    7.50
   4  -7  -5   10.70    6.80
   4  -7   5   11.30    9.30
  -4  -7  -5    0.10   11.10
   4   7  -5   11.90   11.40
  -4  -7  -5    3.50    8.30
  -4  -7  -5    6.50    8.90
   4   7  -5   13.00    8.70
   4   7  -5   10.40    6.30
  -4   7   5   16.10    8.30
  -4  -7  -5   17.80   11.10
  -4   7   5   28.50    9.20
  -5   7  -5   40.90   14.50
  -5  -7   5   60.09   24.40
   5   7   5   58.39   21.80
  -5  -7   5   70.29   25.10
  -5   7  -5   63.69   17.60
  -5  -7   5   87.69   25.70
   5   7   5  100.29   30.20
   5  -7  -5   69.59   14.20
   5  -7  -5   92.69   22.00
   5  -7  -5   53.79   20.70
   5   7   5   71.99   22.70
  -5   7   5   82.19   20.10
   5   7  -5   75.79   24.00
  -5   7   5   72.09   14.20
   5   7  -5   79.09   15.60
   5  -7   5   42.60   16.60
  -5  -7  -5   53.09   22.70
  -5  -7  -5   47.40   16.90
  -5  -7  -5   41.80   15.60
  -5   7   5   80.19   23.70
   6  -7  -5  122.39   34.50
  -6   7  -5  113.49   25.00
   6  -7  -5  126.09   19.80
   6   7   5   77.89   25.60
   6  -7  -5   91.39   21.80
  -6   7  -5  141.69   32.50
  -6  -7   5  139.69   33.60
  -6  -7   5   81.29   27.40
   6   7   5  105.79   28.90
  -6  -7   5  110.49   34.30
  -6  -7  -5  115.69   30.50
   6   7  -5  106.69   20.90
   6  -7   5   75.69   25.20
  -6   7   5  109.29   27.70
  -6  -7  -5  106.49   23.10
  -6   7   5  117.49   18.10
   6   7  -5   99.99   27.20
  -6   7   5   90.39   23.10
   7  -7  -5  203.58   44.10
  -7  -7   5  140.99   43.40
  -7   7  -5  170.88   40.30
  -7  -7   5  189.78   46.60
  -7   7  -5  229.48   42.40
  -7   7  -5   92.39   26.30
   7  -7  -5  130.69   30.90
   7   7   5  152.08   36.50
   7   7   5  152.88   32.50
   7   7   5  140.39   35.60
  -7  -7  -5  143.19   31.10
  -7   7   5  133.79   31.90
  -7   7   5  133.39   19.30
   7   7  -5  129.79   26.00
  -7   7   5  122.39   29.10
   7  -7   5  158.88   35.70
   7   7  -5   94.99   28.80
  -7  -7  -5   95.99   29.30
   0   7  -6 1422.56   74.39
   0   7   6 1300.77   80.39
   0  -7   6 1276.17   65.49
   0   7  -6 1424.26   55.59
   0   7  -6 1537.95   80.39
   0   7  -6 1357.96   65.09
   0  -7  -6 1320.37   66.19
   0  -7   6 1338.57   71.09
   0  -7  -6 1319.97   75.19
   0   7  -6 1457.95   76.69
   1   7   6   88.99   26.00
  -1  -7   6  159.68   29.50
  -1   7  -6   89.69   16.40
  -1   7  -6  105.49   21.30
  -1  -7   6  119.69   24.20
   1  -7  -6   83.39   20.30
   1  -7  -6  120.39   17.60
  -1   7  -6  142.29   14.60
   1   7   6  100.49   23.40
  -1  -7   6  130.39   18.60
  -1   7  -6  115.29   25.20
   1  -7  -6  165.78   32.60
  -1   7  -6  127.89   28.60
  -1   7   6  161.18   30.60
   1  -7   6   99.79   17.60
   1   7  -6  122.19   23.20
  -1  -7  -6   83.69   24.20
   1   7  -6  137.39   19.30
   1   7  -6  115.89   21.40
  -1   7   6   79.69   26.70
  -1  -7  -6  120.89   12.70
   1  -7   6  126.09   22.10
   1  -7   6  145.59   23.40
   1   7  -6  124.09   25.20
  -1  -7  -6   79.19   21.10
  -1  -7  -6  114.99   27.10
   2  -7  -6 2050.29  100.69
  -2   7  -6 1961.10  100.69
  -2   7  -6 2116.39   85.39
   2   7   6 2076.89  104.69
   2  -7  -6 2065.59  106.59
   2  -7  -6 1967.20   84.79
  -2   7  -6 1935.61   84.79
  -2  -7   6 2042.50  102.69
  -2  -7   6 2004.40   82.29
  -2   7  -6 2085.19   95.19
  -2   7  -6 2049.79  104.29
   2   7   6 2135.19  103.69
  -2  -7   6 2077.49   97.19
  -2  -7   6 1997.70   99.89
   2  -7   6 2136.09   98.49
   2   7  -6 2161.18   95.29
  -2   7   6 2036.80  104.69
  -2  -7  -6 2073.89  107.39
   2   7  -6 1918.71   97.99
   2   7  -6 2060.69   80.99
  -2  -7  -6 2061.59  102.69
  -2   7   6 2043.00  110.69
  -2  -7  -6 1910.11   84.79
  -2  -7  -6 2012.30  103.49
   2  -7   6 1967.30   90.89
  -3  -7   6   95.39   13.50
  -3  -7   6  136.09   33.40
  -3   7  -6  143.69   26.90
   3   7   6  106.59   24.30
  -3   7  -6  114.79   18.10
   3   7   6  143.29   31.10
  -3   7  -6   84.19   17.20
  -3   7  -6   75.69   17.60
   3  -7  -6  114.39   18.20
   3  -7  -6  114.69   25.10
  -3  -7   6  129.59   28.30
  -3  -7   6  109.69   25.40
   3  -7  -6  103.09   25.20
  -3  -7  -6  108.59   27.20
   3  -7   6  139.59   27.90
   3   7  -6  110.69   14.30
   3  -7   6   93.79   20.10
  -3  -7  -6   91.29   21.90
  -3  -7  -6  120.79   26.70
  -3  -7  -6  132.89   22.90
   3   7  -6   97.79   23.90
  -3   7   6   49.10   20.30
   3   7  -6  127.49   22.60
   4  -7  -6   22.00   13.30
   4  -7  -6   34.70   10.00
  -4  -7   6    9.20    9.20
  -4   7  -6   37.90   15.10
   4   7   6   20.00   13.50
   4  -7  -6   36.90   16.70
  -4  -7   6   13.60   15.20
  -4   7  -6   22.70   11.00
   4   7   6   35.50   19.00
   4   7   6   23.60   16.20
  -4  -7   6   30.70   17.60
  -4  -7  -6   32.50   15.90
   4   7  -6   35.00    9.00
  -4   7   6   31.70   10.20
  -4  -7  -6   17.30   15.80
   4   7  -6   34.70   12.70
  -4  -7  -6   31.80   13.60
  -4  -7  -6   10.60   13.20
   4  -7   6   16.50   11.60
   4   7  -6    5.00    9.00
  -5   7  -6  124.29   27.90
  -5  -7   6  127.19   32.90
   5  -7  -6  110.29   28.30
   5  -7  -6  102.89   26.60
   5   7   6  110.59   30.00
   5   7   6  101.69   29.70
   5   7   6   89.69   25.00
  -5  -7   6  160.78   37.50
  -5  -7   6  122.39   31.70
  -5   7  -6  115.99   25.20
   5  -7  -6  108.99   24.80
   5  -7  -6  138.79   19.50
  -5   7   6  114.99   21.40
  -5  -7  -6  123.89   27.20
   5  -7   6   91.39   24.10
  -5   7   6   99.09   27.50
  -5   7   6  108.49   19.50
   5   7  -6  121.39   19.00
  -5  -7  -6  125.39   31.40
   5   7  -6   74.19   21.90
  -5  -7  -6  130.79   30.20
  -6  -7   6  174.98   40.20
   6   7   6  234.28   49.99
  -6   7  -6  256.87   42.10
  -6   7  -6  198.78   34.20
   6   7   6  133.99   40.10
  -6  -7   6  159.48   37.90
  -6  -7   6  144.89   32.10
   6  -7  -6  173.38   30.20
   6   7   6  182.68   39.20
   6  -7  -6  190.18   23.70
   6  -7  -6  245.88   49.50
  -6  -7  -6  151.48   35.80
  -6  -7  -6  179.08   38.60
   6   7  -6  143.29   31.20
   6  -7   6  160.58   34.60
  -6   7   6  232.68   35.80
  -6   7   6  166.58   34.00
   6   7  -6  215.38   29.40
   7   7   6   -1.00   12.10
   7  -7  -6   40.50   22.40
  -7   7  -6   15.10   13.20
  -7  -7   6   13.80   15.20
   7   7   6   -3.20   12.10
  -7  -7   6   -1.10   17.10
  -7  -7   6   31.20   24.10
   7   7   6   11.50   14.70
  -7   7  -6   15.20   16.20
  -7   7  -6   -6.10   11.20
   7  -7  -6   17.00   15.20
  -7  -7  -6    6.90   13.60
  -7   7   6    4.20    8.60
  -7   7   6   23.40   19.70
  -7  -7  -6   10.30   11.40
   7  -7   6   19.20   15.40
   7   7  -6    0.60    9.30
   7   7  -6   17.60   12.00
   0   7  -7   13.10    7.70
   0  -7  -7   13.40   12.10
   0   7  -7   27.20    8.00
   0   7  -7   21.50   14.90
   0   7  -7   39.00   16.50
   0  -7  -7   32.80   14.60
   0   7  -7   15.00    8.00
   0  -7   7   51.59   17.40
   0   7   7   33.80   15.50
   0   7  -7    5.80    9.30
   0   7   7   35.60   17.20
   0  -7  -7   25.20   11.30
   0  -7   7   35.50   12.90
   0  -7  -7   35.30   13.00
   1  -7  -7   28.80   13.80
   1  -7  -7   40.20   15.10
   1   7   7   25.40   13.40
   1   7   7   51.49   19.40
  -1   7  -7   28.50   13.10
  -1   7  -7   21.10   13.80
   1   7   7   76.19   25.40
   1  -7  -7   20.60    8.90
  -1  -7   7   21.70   14.00
  -1   7  -7   21.40    8.40
  -1   7  -7   35.20   16.30
  -1  -7   7   35.80   11.50
  -1  -7   7   14.50   12.40
  -1   7  -7   48.40   18.90
  -1   7  -7   30.00   12.80
  -1   7   7    6.20   12.50
   1   7  -7   19.20    8.30
   1  -7   7   21.40   10.70
   1  -7   7   41.70   14.40
   1   7  -7   15.20    6.80
  -1  -7  -7   31.70   18.90
   1   7  -7   37.40   14.10
  -1  -7  -7   30.40   15.60
   1  -7   7   14.60    9.90
   1   7  -7   42.30   18.20
  -1  -7  -7   20.50   14.50
   1   7  -7   24.60   13.60
  -1   7   7   20.50   11.10
   2   7   7 1118.79   72.99
   2   7   7 1064.89   71.99
  -2  -7   7 1110.89   54.19
  -2  -7   7 1062.39   70.29
  -2   7  -7 1064.79   74.49
  -2   7  -7 1273.17   67.49
  -2   7  -7 1103.09   57.09
   2   7   7 1103.29   74.19
  -2  -7   7 1189.38   72.49
   2  -7  -7 1171.78   76.99
   2  -7  -7 1111.09   71.09
  -2   7  -7 1107.39   59.39
  -2  -7   7 1126.29   70.09
   2  -7  -7 1067.59   55.29
  -2   7   7 1034.20   72.19
  -2  -7  -7  989.20   68.69
   2   7  -7 1188.28   52.89
  -2  -7  -7 1186.58   56.39
   2   7  -7 1212.08   68.09
  -2   7   7 1072.79   79.59
  -2  -7  -7 1234.28   76.79
   2   7  -7 1190.68   70.29
   2  -7   7 1251.87   66.09
  -2  -7  -7 1136.29   78.99
  -3   7  -7  128.99   25.90
  -3  -7   7  120.09   28.40
   3   7   7  106.89   24.90
  -3   7  -7  126.49   21.40
   3  -7  -7  104.49   26.00
   3  -7  -7  144.99   19.80
  -3  -7   7  133.99   29.80
   3   7   7  151.98   32.10
  -3  -7   7  150.18   18.00
  -3  -7   7  111.19   24.40
  -3   7  -7  208.88   27.00
   3  -7  -7  110.09   28.30
   3   7  -7  176.88   30.10
  -3   7   7  145.09   25.60
  -3   7   7  162.78   36.30
  -3  -7  -7  196.98   33.90
  -3  -7  -7  119.89   32.00
  -3  -7  -7  126.29   27.40
   3  -7   7  102.29   22.50
  -3  -7  -7  150.18   25.10
   3   7  -7  165.38   31.10
   3   7  -7  147.59   13.80
  -4  -7   7  853.31   64.09
  -4  -7   7  887.31   67.49
   4  -7  -7  872.81   69.99
   4   7   7  790.72   64.49
   4  -7  -7  751.22   41.40
  -4  -7   7  717.83   59.09
   4   7   7  777.72   62.29
  -4   7  -7  749.92   50.49
  -4   7  -7  746.63   56.99
   4   7   7  766.72   65.89
   4   7  -7  863.31   61.09
  -4   7   7  801.82   51.49
  -4  -7  -7  753.02   59.79
  -4   7   7  767.62   70.99
   4   7  -7  832.72   52.49
   4   7  -7  802.42   38.90
  -4  -7  -7  790.02   54.09
  -4  -7  -7  911.31   64.69
   4  -7   7  855.41   60.49
   5   7   7  102.89   35.60
   5   7   7  107.99   30.10
   5  -7  -7   99.39   15.70
  -5   7  -7   79.39   21.50
   5   7   7   73.19   22.70
   5  -7  -7  109.69   23.90
  -5  -7   7  138.99   33.80
  -5   7  -7   90.99   25.80
   5  -7  -7  132.19   32.80
  -5  -7   7   77.29   32.00
   5   7  -7  128.69   22.60
   5   7  -7   89.59   24.90
   5   7  -7  131.59   19.60
  -5   7   7  145.09   23.50
  -5  -7  -7  110.39   30.20
  -5   7   7  165.48   24.90
  -5  -7  -7   45.30   18.40
  -5  -7  -7  109.49   26.50
  -5   7   7   87.29   26.50
   6   7   7  180.88   42.50
  -6   7  -7  173.98   34.10
  -6  -7   7  151.08   35.10
  -6  -7   7  178.58   46.70
   6   7   7  112.99   33.50
  -6  -7   7  209.08   44.80
   6   7   7  129.29   36.40
  -6   7  -7  128.69   25.50
   6  -7  -7  116.59   28.60
   6  -7  -7  137.59   36.10
  -6  -7  -7  136.99   28.30
  -6  -7  -7  175.38   39.40
  -6   7   7  209.18   43.30
  -6   7   7  145.89   26.10
   6   7  -7  106.89   28.20
   6   7  -7  151.98   24.10
   6  -7   7   84.89   27.50
   0  -7  -8 2069.69  113.19
   0   7   8 1924.41  113.59
   0   7   8 2097.99  110.19
   0   7  -8 2079.99  107.39
   0   7   8 2040.10  107.69
   0   7  -8 2063.09   84.09
   0   7  -8 2139.89   90.99
   0  -7   8 2121.29  103.89
   0   7  -8 1999.70   92.19
   0   7  -8 2100.79  110.69
   0  -7  -8 2053.09  111.39
  -1   7  -8   66.59   18.60
  -1  -7   8   70.29   23.60
   1   7   8   76.99   24.90
  -1   7  -8  110.29   23.60
  -1   7  -8   58.29   22.30
  -1   7  -8   99.09   24.80
   1   7   8   67.99   28.20
   1  -7  -8   69.99   16.80
  -1   7  -8   80.99   16.10
   1   7   8   38.80   18.60
  -1  -7   8   64.59   22.80
   1  -7  -8   87.09   26.90
  -1   7   8   64.29   21.30
  -1  -7  -8   46.70   24.70
   1   7  -8   94.29   20.30
   1   7  -8   88.69   21.90
   1   7  -8   79.49   14.10
  -1  -7  -8   89.99   23.30
   1   7  -8   77.69   23.10
   1   7  -8   70.49   19.00
  -1  -7  -8   73.49   22.60
   1  -7   8   79.39   22.60
   1   7  -8   86.49   16.20
  -1   7   8   37.80   21.30
  -1   7   8   53.99   18.90
   2   7   8  660.83   59.09
   2  -7  -8  516.05   52.29
  -2  -7   8  565.64   49.30
   2   7   8  603.14   53.19
  -2   7  -8  638.14   47.10
   2  -7  -8  584.94   38.00
  -2   7  -8  599.64   40.20
  -2   7  -8  588.44   43.10
  -2  -7   8  659.03   54.79
  -2   7  -8  714.63   58.29
  -2  -7   8  646.44   55.49
   2   7   8  611.54   55.39
   2  -7   8  581.84   45.40
[truncated: 354,247 more chars]
