# Supplementary material for: Crystal structure of (2E)-1-(4-eth­oxy­phen­yl)-3-(4-fluoro­phen­yl)prop-2-en-1-one
Source: Acta Crystallogr E Crystallogr Commun. 2022 Jul 22;78(Pt 8):821–4. doi: 10.1107/S2056989022007423 (PMC9361380; doi:10.1107/S2056989022007423)
Supplement: Supplementary file 2 [file e-78-00821-Isup2.hkl]

data_I                                                                          
_shelx_title ' jl319a_a.res in Pca2(1)'                                         
_shelx_refln_list_code          4                                               
_shelx_F_calc_maximum       58.57                                               
_exptl_crystal_F_000       568.00                                               
_reflns_d_resolution_high  0.8295                                               
                                                                                
loop_                                                                           
 _space_group_symop_operation_xyz                                               
 'x, y, z'                                                                      
 '-x, -y, z+1/2'                                                                
 'x+1/2, -y, z'                                                                 
 '-x+1/2, y, z+1/2'                                                             
                                                                                
_cell_length_a     7.1426                                                       
_cell_length_b    17.0566                                                       
_cell_length_c    11.1520                                                       
_cell_angle_alpha  90.000                                                       
_cell_angle_beta   90.000                                                       
_cell_angle_gamma  90.000                                                       
                                                                                
_shelx_F_squared_multiplier     1.000                                           
                                                                                
loop_                                                                           
 _refln_index_h                                                                 
 _refln_index_k                                                                 
 _refln_index_l                                                                 
 _refln_F_squared_calc                                                          
 _refln_F_squared_meas                                                          
 _refln_F_squared_sigma                                                         
 _refln_observed_status                                                         
   2   0 -13         46.50         54.16         4.47 o                         
   1   1 -13         13.70         18.55         1.86 o                         
   2   1 -13        109.36        101.97         3.61 o                         
   1   2 -13         18.17         22.17         2.07 o                         
   2   2 -13         75.14         79.56         3.45 o                         
   1   3 -13         25.41         28.53         2.35 o                         
   1   4 -13         41.82         61.55         3.53 o                         
   0   0 -12         16.32         26.07         3.82 o                         
   2   0 -12         29.79         29.26         3.29 o                         
   0   1 -12        175.80        214.06         6.98 o                         
   1   1 -12         26.21         31.10         2.17 o                         
   2   1 -12         70.35         70.22         3.19 o                         
   3   1 -12         14.44         11.08         1.78 o                         
   0   2 -12         75.56         79.50         5.17 o                         
   1   2 -12         30.88         31.55         2.13 o                         
   2   2 -12         41.17         45.91         2.37 o                         
   3   2 -12         33.39         26.62         2.46 o                         
   0   3 -12        355.40        399.41        11.08 o                         
   1   3 -12          1.40          2.46         1.03 o                         
   2   3 -12          0.47          1.25         0.81 o                         
   3   3 -12        160.11        135.03         4.94 o                         
   0   4 -12         88.09         86.09         5.84 o                         
   1   4 -12          8.52          8.77         1.52 o                         
   2   4 -12        210.10        207.70         4.74 o                         
   3   4 -12          0.78          3.19         1.39 o                         
   0   5 -12        150.46        152.24         6.80 o                         
   1   5 -12         36.57         31.68         2.44 o                         
   2   5 -12         11.79          9.36         1.63 o                         
   3   5 -12         74.78         74.69         5.39 o                         
   0   6 -12         70.46         68.87         5.40 o                         
   1   6 -12         57.22         58.67         3.24 o                         
   2   6 -12         20.73         18.86         2.04 o                         
   0   7 -12        111.59        133.38         8.10 o                         
   1   7 -12         47.08         53.02         3.17 o                         
   2   7 -12          1.63          1.56         0.96 o                         
   0   8 -12        198.81        188.27         9.31 o                         
   1   8 -12         29.76         33.47         2.66 o                         
   0   9 -12        114.22        135.28         6.36 o                         
   2   0 -11        257.69        239.93         6.91 o                         
   4   0 -11         41.39         43.77         4.17 o                         
   1   1 -11         73.71         89.51         3.41 o                         
   2   1 -11         53.65         56.53         2.91 o                         
   3   1 -11         39.95         43.09         3.90 o                         
   4   1 -11        129.53        117.86         4.61 o                         
   1   2 -11         36.28         41.51         2.51 o                         
   2   2 -11        308.32        284.38         5.62 o                         
   3   2 -11        206.31        198.61         5.49 o                         
   4   2 -11         29.00         23.86         2.50 o                         
   1   3 -11        335.90        353.09         6.58 o                         
   2   3 -11        378.55        372.87         6.47 o                         
   3   3 -11        109.49        113.62         5.15 o                         
   4   3 -11         83.92         67.90         4.55 o                         
   1   4 -11         89.77         94.00         4.03 o                         
   2   4 -11        287.20        257.37         5.31 o                         
   3   4 -11          5.85          6.22         1.59 o                         
   4   4 -11         63.91         52.40         4.92 o                         
   1   5 -11         56.97         50.72         3.07 o                         
   2   5 -11        201.07        179.61         4.68 o                         
   3   5 -11         70.92         66.85         3.63 o                         
   4   5 -11          9.00         10.35         1.86 o                         
   1   6 -11         65.25         60.54         3.19 o                         
   2   6 -11         33.59         27.49         2.37 o                         
   3   6 -11        108.16        103.85         4.21 o                         
   4   6 -11          9.27         11.95         1.95 o                         
   1   7 -11          3.78          4.70         1.18 o                         
   2   7 -11         43.40         41.37         3.02 o                         
   3   7 -11         35.67         51.68         3.12 o                         
   1   8 -11         29.98         37.37         2.86 o                         
   2   8 -11         39.51         37.51         3.00 o                         
   3   8 -11          2.42          3.01         1.68 o                         
   1   9 -11         70.80         76.20         4.43 o                         
   2   9 -11         74.24         81.19         4.42 o                         
   3   9 -11          7.01          7.41         1.68 o                         
   1  10 -11         94.60         97.54         4.29 o                         
   2  10 -11         28.79         27.99         2.68 o                         
   1  11 -11        101.42         93.10         4.25 o                         
   0   0 -10       1029.81       1249.23        26.77 o                         
   2   0 -10        130.00        119.73         4.89 o                         
   4   0 -10         38.30         37.49         4.70 o                         
   0   1 -10        185.95        205.44         5.77 o                         
   1   1 -10         34.69         37.73         2.09 o                         
   2   1 -10        160.78        156.35         4.16 o                         
   3   1 -10        134.61        129.69         5.42 o                         
   4   1 -10         10.35         10.44         1.67 o                         
   5   1 -10        138.18        135.09         5.28 o                         
   0   2 -10        366.27        462.33        11.24 o                         
   1   2 -10        474.77        512.51         8.05 o                         
   2   2 -10         55.01         59.35         3.09 o                         
   3   2 -10        189.72        181.45         5.58 o                         
   4   2 -10        523.26        509.40        10.40 o                         
   5   2 -10        107.48        109.95         5.76 o                         
   0   3 -10       1749.99       2056.12        33.60 o                         
   1   3 -10        625.84        657.49         8.98 o                         
   2   3 -10          5.24          6.51         1.15 o                         
   3   3 -10        539.68        507.95         9.47 o                         
   4   3 -10        193.25        191.80         6.07 o                         
   5   3 -10          9.44         11.23         1.92 o                         
   0   4 -10        152.57        150.54         6.29 o                         
   1   4 -10          3.07          1.58         0.91 o                         
   2   4 -10        237.51        240.99         4.93 o                         
   3   4 -10         67.12         69.50         3.43 o                         
   4   4 -10        166.74        159.72         5.74 o                         
   5   4 -10         91.86         92.75         4.94 o                         
   0   5 -10        740.86        792.57        16.21 o                         
   1   5 -10         52.51         52.70         3.08 o                         
   2   5 -10         96.83         93.12         3.37 o                         
   3   5 -10         37.31         39.16         2.87 o                         
   4   5 -10         36.54         36.57         2.99 o                         
   5   5 -10        121.15        106.98         5.25 o                         
   0   6 -10         51.87         43.99         3.97 o                         
   1   6 -10        152.16        139.53         4.05 o                         
   2   6 -10         50.07         53.68         2.83 o                         
   3   6 -10         60.12         54.99         3.21 o                         
   4   6 -10        102.76        101.88         4.17 o                         
   5   6 -10         47.43         41.37         3.15 o                         
   0   7 -10         48.99         51.17         4.04 o                         
   1   7 -10         40.30         40.75         2.54 o                         
   2   7 -10         37.90         34.87         3.05 o                         
   3   7 -10         17.30         16.55         1.73 o                         
   4   7 -10         49.48         52.95         4.03 o                         
   0   8 -10         10.12          6.66         1.63 o                         
   1   8 -10         49.87         45.63         3.51 o                         
   2   8 -10         32.82         35.42         2.56 o                         
   3   8 -10         80.39         72.26         4.03 o                         
   4   8 -10          4.45          4.22         1.44 o                         
   0   9 -10          6.29         11.24         2.02 o                         
   1   9 -10         20.96         17.60         1.97 o                         
   2   9 -10         19.79         23.25         2.35 o                         
   3   9 -10         39.94         35.79         2.74 o                         
   4   9 -10         26.31         32.19         4.51 o                         
   0  10 -10        107.42        101.11         5.89 o                         
   1  10 -10          6.04          2.18         1.11 o                         
   2  10 -10         22.60         20.17         2.25 o                         
   3  10 -10        144.68        142.24         4.98 o                         
   0  11 -10        111.06         98.03         5.06 o                         
   1  11 -10        110.18        101.85         4.51 o                         
   2  11 -10          4.76          6.57         1.59 o                         
   3  11 -10         44.95         34.56         2.81 o                         
   0  12 -10         10.04          7.34         2.33 o                         
   1  12 -10         84.48         81.96         3.58 o                         
   2  12 -10          5.21          7.00         1.58 o                         
   0  13 -10         35.51         49.66         5.54 o                         
   1  13 -10          5.90          4.64         1.38 o                         
   2   0  -9        259.01        256.76         7.23 o                         
   4   0  -9        205.69        197.24         7.00 o                         
   6   0  -9         46.56         39.59         4.86 o                         
   1   1  -9        214.70        251.82         4.44 o                         
   2   1  -9         58.80         60.28         2.76 o                         
   3   1  -9        150.95        154.53         4.24 o                         
   4   1  -9         43.60         48.60         3.03 o                         
   5   1  -9        189.98        184.48         5.67 o                         
   6   1  -9         15.40         16.37         2.18 o                         
   1   2  -9        341.79        354.95         6.08 o                         
   2   2  -9        707.04        712.07         9.73 o                         
   3   2  -9        435.85        447.25         8.11 o                         
   4   2  -9          6.93          5.91         1.48 o                         
   5   2  -9          9.64          8.63         1.57 o                         
   6   2  -9        225.50        224.04         6.35 o                         
   1   3  -9       1021.50       1189.69        13.34 o                         
   2   3  -9       1006.68        951.18        11.56 o                         
   3   3  -9        399.23        403.95         7.58 o                         
   4   3  -9        157.66        156.80         5.04 o                         
   5   3  -9        133.04        137.73         5.40 o                         
   6   3  -9        144.41        139.70         5.95 o                         
   1   4  -9        239.02        250.23         5.00 o                         
   2   4  -9        329.22        303.32         5.27 o                         
   3   4  -9         33.67         42.41         2.77 o                         
   4   4  -9         59.66         58.60         3.71 o                         
   5   4  -9         25.95         27.20         2.58 o                         
   6   4  -9        104.27        105.15         6.09 o                         
   1   5  -9        493.22        542.86         8.30 o                         
   2   5  -9        118.23        107.61         3.39 o                         
   3   5  -9         43.39         44.71         2.69 o                         
   4   5  -9        493.52        457.34         8.84 o                         
   5   5  -9         13.09         11.45         1.87 o                         
   6   5  -9         14.96         16.98         2.53 o                         
   1   6  -9        133.95        139.25         3.72 o                         
   2   6  -9        252.37        220.48         4.53 o                         
   3   6  -9        285.31        281.30         6.04 o                         
   4   6  -9         62.17         61.93         3.09 o                         
   5   6  -9         27.62         30.77         2.65 o                         
   1   7  -9        167.47        165.66         4.12 o                         
   2   7  -9         66.16         60.66         3.20 o                         
   3   7  -9          5.41          4.96         1.18 o                         
   4   7  -9        105.48         98.36         4.56 o                         
   5   7  -9         11.99         13.33         2.33 o                         
   1   8  -9         87.43         80.82         3.18 o                         
   2   8  -9        116.96        115.87         4.40 o                         
   3   8  -9          0.54         -0.56         0.85 o                         
   4   8  -9         28.90         28.21         2.55 o                         
   5   8  -9         20.93         18.34         2.36 o                         
   1   9  -9         39.01         40.71         2.79 o                         
   2   9  -9         47.79         44.47         3.18 o                         
   3   9  -9         59.26         59.16         3.43 o                         
   4   9  -9         59.27         56.55         3.95 o                         
   5   9  -9         16.94         15.90         2.24 o                         
   1  10  -9         84.87         92.38         3.88 o                         
   2  10  -9        237.53        194.43         5.86 o                         
   3  10  -9        223.46        206.00         5.61 o                         
   4  10  -9        250.23        245.97         7.29 o                         
   1  11  -9        102.22         94.33         4.19 o                         
   2  11  -9         75.84         67.38         3.95 o                         
   3  11  -9        184.99        178.09         5.63 o                         
   4  11  -9         55.36         56.37         4.51 o                         
   1  12  -9        172.20        163.12         4.95 o                         
   2  12  -9          7.76         12.34         1.84 o                         
   3  12  -9         51.22         52.57         3.99 o                         
   1  13  -9          7.04          7.14         1.50 o                         
   2  13  -9         26.28         26.06         2.45 o                         
   3  13  -9         56.39         58.00         3.46 o                         
   1  14  -9         52.67         51.36         3.53 o                         
   2  14  -9         32.14         34.27         3.07 o                         
   1  15  -9         43.00         50.54         3.82 o                         
   0   0  -8         66.93         84.54         4.11 o                         
   2   0  -8         31.57         39.24         2.54 o                         
   4   0  -8        206.59        198.80         7.39 o                         
   6   0  -8         59.23         77.95         5.98 o                         
   0   1  -8         82.99         91.50         3.36 o                         
   1   1  -8        564.85        615.40         7.28 o                         
   2   1  -8         32.29         34.30         1.79 o                         
   3   1  -8        332.66        307.94         5.86 o                         
   4   1  -8         20.35         23.47         1.89 o                         
   5   1  -8          6.71          7.72         1.36 o                         
   6   1  -8         16.93         21.75         2.57 o                         
   0   2  -8       1310.85       1730.35        20.02 o                         
   1   2  -8        402.82        401.06         5.33 o                         
   2   2  -8        171.06        176.26         3.54 o                         
   3   2  -8         43.99         39.61         2.89 o                         
   4   2  -8        267.04        253.22         5.91 o                         
   5   2  -8        181.09        168.23         5.27 o                         
   6   2  -8         58.00         59.61         4.36 o                         
   0   3  -8        342.60        352.81         6.82 o                         
   1   3  -8        332.82        330.26         4.63 o                         
   2   3  -8         24.94         25.05         1.62 o                         
   3   3  -8        485.38        438.24         8.02 o                         
   4   3  -8        735.44        733.63        11.61 o                         
   5   3  -8        437.45        426.30         8.51 o                         
   6   3  -8        159.43        161.99         5.66 o                         
   0   4  -8        245.17        254.67         5.66 o                         
   1   4  -8        197.10        205.06         3.74 o                         
   2   4  -8        225.22        209.70         4.16 o                         
   3   4  -8        146.56        142.53         4.19 o                         
   4   4  -8         79.87         90.94         4.27 o                         
   5   4  -8         16.67         19.67         2.18 o                         
   6   4  -8         11.38          8.05         1.68 o                         
   0   5  -8        767.82        834.68        12.21 o                         
   1   5  -8        105.06         97.60         2.74 o                         
   2   5  -8        164.98        155.64         3.73 o                         
   3   5  -8        302.88        282.02         6.09 o                         
   4   5  -8         30.86         32.76         3.94 o                         
   5   5  -8         57.46         51.71         3.13 o                         
   6   5  -8        290.78        276.05         7.30 o                         
   0   6  -8        628.70        641.34        10.58 o                         
   1   6  -8        198.64        184.95         3.66 o                         
   2   6  -8        278.14        269.73         5.15 o                         
   3   6  -8        125.19        124.20         3.80 o                         
   4   6  -8         21.34         20.60         1.93 o                         
   5   6  -8        167.94        163.51         4.84 o                         
   6   6  -8         31.35         39.45         3.67 o                         
   0   7  -8        757.01        793.34        14.40 o                         
   1   7  -8         29.08         31.04         1.90 o                         
   2   7  -8        227.04        233.53         4.94 o                         
   3   7  -8         84.24         79.29         4.34 o                         
   4   7  -8        167.42        161.74         4.34 o                         
   5   7  -8         82.68         81.06         4.03 o                         
   6   7  -8         96.18         91.56         5.35 o                         
   0   8  -8        644.93        716.87        12.47 o                         
   1   8  -8          0.18         -0.69         0.80 o                         
   2   8  -8        290.66        305.48         5.86 o                         
   3   8  -8         15.50         11.90         1.54 o                         
   4   8  -8        115.56        105.73         4.22 o                         
   5   8  -8         20.33         22.12         2.30 o                         
   6   8  -8        138.03        140.04         6.47 o                         
   0   9  -8        276.64        260.09         6.43 o                         
   1   9  -8         75.68         64.58         4.60 o                         
   2   9  -8        413.92        401.09         7.76 o                         
   3   9  -8         25.25         29.82         2.54 o                         
   4   9  -8         24.92         22.43         2.45 o                         
   5   9  -8         78.21         71.69         4.47 o                         
   0  10  -8       1464.70       1523.09        24.67 o                         
   1  10  -8        634.41        594.96         9.56 o                         
   2  10  -8        345.89        335.01         7.07 o                         
   3  10  -8        341.29        337.64         7.30 o                         
   4  10  -8        121.94        115.55         7.45 o                         
   5  10  -8        155.18        151.35         5.54 o                         
   0  11  -8         20.26         32.10         2.96 o                         
   1  11  -8        431.71        384.40         6.92 o                         
   2  11  -8         34.62         33.57         2.50 o                         
   3  11  -8         96.96         86.47         4.28 o                         
   4  11  -8        218.01        215.70         6.89 o                         
   5  11  -8        134.84        123.60         7.18 o                         
   0  12  -8         22.66         29.80         3.24 o                         
   1  12  -8         29.04         24.61         2.06 o                         
   2  12  -8         10.59         12.40         1.87 o                         
   3  12  -8        100.97         96.41         5.19 o                         
   4  12  -8          8.57          8.55         1.81 o                         
   0  13  -8         23.45         26.59         3.53 o                         
   1  13  -8         67.24         66.12         3.86 o                         
   2  13  -8         12.94         13.93         1.69 o                         
   3  13  -8         31.24         27.55         2.41 o                         
   4  13  -8          6.60          8.96         1.84 o                         
   0  14  -8        134.69        162.30         7.72 o                         
   1  14  -8         52.53         52.03         3.43 o                         
   2  14  -8          4.60          5.97         1.59 o                         
   3  14  -8          9.00          6.50         1.59 o                         
   0  15  -8          6.09          3.82         1.88 o                         
   1  15  -8          1.96          0.90         1.17 o                         
   2  15  -8         50.40         48.49         3.41 o                         
   0  16  -8         88.98         97.41         6.90 o                         
   1  16  -8          1.24          1.50         1.09 o                         
   2   0  -7        267.80        240.20         5.55 o                         
   4   0  -7         18.61         13.22         2.03 o                         
   6   0  -7         93.65         98.98         6.98 o                         
   1   1  -7        688.55        872.19         8.83 o                         
   2   1  -7         16.51         13.59         1.23 o                         
   3   1  -7        123.30        120.91         3.23 o                         
   4   1  -7         39.15         32.84         2.40 o                         
   5   1  -7        213.48        221.80         5.43 o                         
   6   1  -7          2.10          3.61         1.38 o                         
   7   1  -7         49.67         57.59         4.09 o                         
   1   2  -7         61.66         74.95         2.36 o                         
   2   2  -7        699.83        718.93         7.44 o                         
   3   2  -7        384.75        409.20         6.12 o                         
   4   2  -7        147.70        141.72         4.28 o                         
   5   2  -7         52.70         54.58         3.63 o                         
   6   2  -7        128.30        119.28         5.19 o                         
   7   2  -7         98.57        100.01         5.24 o                         
   1   3  -7         87.48        106.06         2.45 o                         
   2   3  -7        570.75        576.44         6.97 o                         
   3   3  -7        250.05        245.05         4.74 o                         
   4   3  -7        105.18         98.85         3.76 o                         
   5   3  -7        244.16        235.15         6.20 o                         
   6   3  -7        332.87        323.59         7.56 o                         
   7   3  -7        258.88        261.69         7.16 o                         
   1   4  -7        188.08        205.07         3.28 o                         
   2   4  -7          5.62          5.60         0.87 o                         
   3   4  -7        217.47        228.62         5.62 o                         
   4   4  -7         49.28         51.58         3.05 o                         
   5   4  -7         13.63         15.22         1.91 o                         
   6   4  -7         71.56         69.96         4.16 o                         
   7   4  -7         82.27         79.59         4.37 o                         
   1   5  -7        222.18        227.32         3.47 o                         
   2   5  -7        352.40        326.40         5.03 o                         
   3   5  -7          8.46          9.18         1.19 o                         
   4   5  -7         31.83         26.14         1.96 o                         
   5   5  -7         93.07        104.68         5.19 o                         
   6   5  -7          3.25          2.62         1.41 o                         
   7   5  -7         10.16          6.76         2.33 o                         
   1   6  -7        264.41        281.77         4.46 o                         
   2   6  -7          7.38          9.27         1.28 o                         
   3   6  -7          7.31          9.89         1.30 o                         
   4   6  -7        107.62        103.25         3.57 o                         
   5   6  -7        107.40        110.95         4.31 o                         
   6   6  -7         32.13         38.46         3.59 o                         
   1   7  -7         11.99         10.31         1.10 o                         
   2   7  -7        470.11        439.51         6.65 o                         
   3   7  -7         53.63         57.25         2.87 o                         
   4   7  -7        329.72        306.50         6.34 o                         
   5   7  -7         41.64         40.22         2.58 o                         
   6   7  -7         51.02         54.02         3.98 o                         
   1   8  -7         28.77         27.94         2.00 o                         
   2   8  -7        161.10        150.40         3.79 o                         
   3   8  -7          9.79          9.68         1.31 o                         
   4   8  -7        519.64        495.06         9.65 o                         
   5   8  -7         11.11         11.72         1.66 o                         
   6   8  -7         27.96         27.94         3.24 o                         
   1   9  -7         69.40         72.44         2.97 o                         
   2   9  -7        128.73        114.08         6.13 o                         
   3   9  -7        311.83        309.37         6.32 o                         
   4   9  -7        220.61        216.29         6.01 o                         
   5   9  -7          9.13         10.36         1.77 o                         
   6   9  -7         63.20         68.24         3.90 o                         
   1  10  -7       1446.79       1531.89        18.49 o                         
   2  10  -7       1246.32       1212.14        14.97 o                         
   3  10  -7        223.37        224.06         5.40 o                         
   4  10  -7        253.43        226.11         6.31 o                         
   5  10  -7         43.35         48.02         3.41 o                         
   6  10  -7         54.67         51.15         3.75 o                         
   1  11  -7        159.64        156.01         4.85 o                         
   2  11  -7        335.16        321.18         6.01 o                         
   3  11  -7        713.78        700.76        11.24 o                         
   4  11  -7         82.28         79.86         5.13 o                         
   5  11  -7         47.66         43.40         3.21 o                         
   1  12  -7        186.52        178.15         5.06 o                         
   2  12  -7         40.41         33.25         2.27 o                         
   3  12  -7         70.59         75.57         3.78 o                         
   4  12  -7        148.71        153.95         6.21 o                         
   5  12  -7        116.39        111.26         7.05 o                         
   1  13  -7        277.21        252.37         5.93 o                         
   2  13  -7         31.49         28.40         2.45 o                         
   3  13  -7          8.20          8.83         1.49 o                         
   4  13  -7         61.81         57.21         3.64 o                         
   1  14  -7         11.94         11.54         1.74 o                         
   2  14  -7         25.95         23.44         2.36 o                         
   3  14  -7         74.47         79.13         4.29 o                         
   4  14  -7         30.23         31.70         3.07 o                         
   1  15  -7         26.44         30.33         2.71 o                         
   2  15  -7         40.75         40.86         3.66 o                         
   3  15  -7          6.20          3.36         1.19 o                         
   1  16  -7          0.61          0.68         1.05 o                         
   2  16  -7         59.57         65.72         3.98 o                         
   3  16  -7          0.78          1.22         1.37 o                         
   1  17  -7          5.39          6.11         1.63 o                         
   0   0  -6        512.50        615.80        11.90 o                         
   2   0  -6        283.26        296.22         6.46 o                         
   4   0  -6        255.62        245.75         6.82 o                         
   6   0  -6          8.12         14.26         2.77 o                         
   0   1  -6        408.92        529.23         7.22 o                         
   1   1  -6         23.41         24.53         1.27 o                         
   2   1  -6        223.75        201.05         3.43 o                         
   3   1  -6        587.38        561.72         7.41 o                         
   4   1  -6         21.03         24.89         1.86 o                         
   5   1  -6        205.15        203.41         5.07 o                         
   6   1  -6         17.48         17.14         2.18 o                         
   7   1  -6         36.59         39.16         5.91 o                         
   0   2  -6       1664.11       2266.70        43.09 o                         
   1   2  -6        624.97        760.26         8.06 o                         
   2   2  -6        166.76        163.30         3.18 o                         
   3   2  -6         95.13        115.66         2.89 o                         
   4   2  -6        432.26        436.59         6.96 o                         
   5   2  -6        123.24        120.94         4.40 o                         
   6   2  -6        108.80        120.25         5.25 o                         
   7   2  -6         23.01         32.02         2.93 o                         
   0   3  -6       2575.21       3619.36        65.69 o                         
   1   3  -6        415.31        464.01         5.35 o                         
   2   3  -6        139.56        152.87         2.88 o                         
   3   3  -6         46.61         47.79         2.49 o                         
   4   3  -6        337.41        330.80         5.78 o                         
   5   3  -6         54.81         49.39         2.96 o                         
   6   3  -6         74.97         80.34         4.66 o                         
   7   3  -6         50.33         51.04         3.68 o                         
   0   4  -6        291.54        338.58         6.02 o                         
   1   4  -6         18.64         20.86         1.28 o                         
   2   4  -6        359.39        410.86         5.86 o                         
   3   4  -6        145.91        143.12         3.37 o                         
   4   4  -6          1.33          1.69         0.88 o                         
   5   4  -6        281.28        262.31         6.31 o                         
   6   4  -6         15.90         15.53         2.09 o                         
   7   4  -6         28.49         30.86         2.87 o                         
   0   5  -6        622.77        720.13        10.52 o                         
   1   5  -6        138.45        129.41         2.60 o                         
   2   5  -6        143.94        151.19         3.17 o                         
   3   5  -6         96.40         99.39         2.96 o                         
   4   5  -6        343.61        344.07         5.56 o                         
   5   5  -6         59.09         59.73         5.00 o                         
   6   5  -6         21.32         28.48         3.19 o                         
   7   5  -6        114.06        112.25         6.68 o                         
   0   6  -6        319.65        352.83         6.92 o                         
   1   6  -6         58.38         58.50         1.91 o                         
   2   6  -6         99.83         92.06         2.96 o                         
   3   6  -6        212.41        206.18         3.99 o                         
   4   6  -6        107.27        108.66         3.51 o                         
   5   6  -6         18.50         17.91         2.07 o                         
   6   6  -6        133.43        127.63         5.90 o                         
   7   6  -6         41.12         41.50         3.54 o                         
   0   7  -6        558.75        537.39         9.98 o                         
   1   7  -6         55.40         45.58         1.92 o                         
   2   7  -6        804.24        776.34         9.33 o                         
   3   7  -6         40.02         42.15         2.12 o                         
   4   7  -6         10.17         10.18         1.34 o                         
   5   7  -6         44.41         45.44         2.85 o                         
   6   7  -6         71.99         74.49         4.19 o                         
   7   7  -6          3.60          4.11         1.63 o                         
   0   8  -6       1179.88       1204.36        18.90 o                         
   1   8  -6         15.18         13.77         1.25 o                         
   2   8  -6        164.45        152.82         3.55 o                         
   3   8  -6         60.63         68.79         3.05 o                         
   4   8  -6         10.79         10.58         1.54 o                         
   5   8  -6         29.07         28.85         2.35 o                         
   6   8  -6         52.14         58.85         3.81 o                         
   0   9  -6        295.31        307.48         7.43 o                         
   1   9  -6        269.20        245.31         4.42 o                         
   2   9  -6         58.95         60.74         2.79 o                         
   3   9  -6         70.24         65.36         3.09 o                         
   4   9  -6         24.57         23.75         2.15 o                         
   5   9  -6         12.63         12.02         1.76 o                         
   6   9  -6         71.55         83.41         5.31 o                         
   0  10  -6        772.36        880.92        17.00 o                         
   1  10  -6        551.95        508.07         6.87 o                         
   2  10  -6        129.83        124.43         4.32 o                         
   3  10  -6        478.23        449.46         7.65 o                         
   4  10  -6        509.18        535.01         9.90 o                         
   5  10  -6        199.97        197.14         5.42 o                         
   6  10  -6        217.96        231.58         7.22 o                         
   0  11  -6       1415.35       1512.39        25.32 o                         
   1  11  -6        373.04        349.35         5.67 o                         
   2  11  -6         25.56         21.29         1.76 o                         
   3  11  -6         74.23         74.34         3.86 o                         
   4  11  -6        128.64        128.55         4.46 o                         
   5  11  -6        327.79        318.46         7.17 o                         
   6  11  -6          9.81          9.34         1.83 o                         
   0  12  -6        545.40        565.39        13.39 o                         
   1  12  -6        142.39        132.93         4.05 o                         
   2  12  -6        169.51        165.01         4.27 o                         
   3  12  -6        111.22        100.89         3.76 o                         
   4  12  -6         26.70         32.19         2.65 o                         
   5  12  -6         11.43          9.71         1.78 o                         
   0  13  -6        213.00        201.28         6.85 o                         
   1  13  -6         31.60         25.64         2.82 o                         
   2  13  -6        124.94        130.00         4.92 o                         
   3  13  -6        376.91        367.42         7.77 o                         
   4  13  -6         11.67         10.29         1.79 o                         
   5  13  -6         77.68         82.25         4.38 o                         
   0  14  -6          7.66         11.00         2.22 o                         
   1  14  -6          8.47          9.02         1.53 o                         
   2  14  -6         34.12         34.77         2.65 o                         
   3  14  -6         30.92         29.77         2.64 o                         
   4  14  -6         42.11         47.29         3.65 o                         
   5  14  -6          5.92          2.41         7.20 o                         
   0  15  -6         91.93        104.49         6.02 o                         
   1  15  -6         11.51         11.63         1.90 o                         
   2  15  -6         20.89         19.90         2.07 o                         
   3  15  -6         56.72         53.89         3.74 o                         
   4  15  -6         30.39         27.24         2.83 o                         
   0  16  -6         61.68         70.17         8.29 o                         
   1  16  -6          0.12         -0.77         0.86 o                         
   2  16  -6         20.69         20.00         2.47 o                         
   3  16  -6          1.40          1.00         1.13 o                         
   0  17  -6         60.97         74.78         5.80 o                         
   1  17  -6         26.10         28.94         2.67 o                         
   2  17  -6         14.42         10.23         1.75 o                         
   0  18  -6         80.00        148.55         9.83 o                         
   1  18  -6         77.39         76.50         5.39 o                         
   2   0  -5        728.84        701.06        14.41 o                         
   4   0  -5        116.86        122.17         4.79 o                         
   6   0  -5        136.00        142.53        10.05 o                         
   1   1  -5        721.09        936.43         8.45 o                         
   2   1  -5         62.90         60.42         3.17 o                         
   3   1  -5        162.70        181.58         3.75 o                         
   4   1  -5         65.84         68.31         3.25 o                         
   5   1  -5         27.66         25.03         2.11 o                         
   6   1  -5         30.47         31.90         2.68 o                         
   7   1  -5        173.28        171.08         6.70 o                         
   1   2  -5       1067.13       1404.59        13.83 o                         
   2   2  -5       1718.19       1765.43        17.85 o                         
   3   2  -5         54.18         64.00         2.91 o                         
   4   2  -5        119.47        102.13         3.53 o                         
   5   2  -5        189.20        184.78         5.19 o                         
   6   2  -5         89.33         83.81         5.05 o                         
   7   2  -5          7.84         14.75         2.20 o                         
   1   3  -5         74.71         98.39         2.15 o                         
   2   3  -5        994.80       1034.63        11.44 o                         
   3   3  -5        283.53        305.85         4.88 o                         
   4   3  -5        103.98        101.15         3.47 o                         
   5   3  -5         21.11         21.65         2.08 o                         
   6   3  -5         98.29        104.99         5.31 o                         
   7   3  -5         35.60         38.01         3.62 o                         
   1   4  -5        558.02        591.21         6.33 o                         
   2   4  -5        203.08        199.04         3.51 o                         
   3   4  -5        204.70        209.56         3.76 o                         
   4   4  -5         10.78          9.55         1.12 o                         
   5   4  -5         99.38        108.06         4.42 o                         
   6   4  -5         64.05         56.57         3.58 o                         
   7   4  -5        140.74        143.32         6.44 o                         
   1   5  -5        479.06        570.64         6.46 o                         
   2   5  -5        882.65        928.56        10.13 o                         
   3   5  -5        230.78        241.09         4.18 o                         
   4   5  -5        181.46        176.89         4.21 o                         
   5   5  -5        176.15        176.60         4.71 o                         
   6   5  -5         47.15         42.03         4.84 o                         
   7   5  -5          4.10          5.54         1.82 o                         
   1   6  -5         39.28         45.86         2.50 o                         
   2   6  -5         83.67         80.10         2.85 o                         
   3   6  -5        306.14        296.14         4.78 o                         
   4   6  -5        155.51        148.23         3.42 o                         
   5   6  -5         15.07         12.43         1.64 o                         
   6   6  -5         47.36         50.76         3.88 o                         
   7   6  -5         18.60         16.39         2.32 o                         
   1   7  -5        317.78        337.00         4.88 o                         
   2   7  -5        199.20        183.82         3.77 o                         
   3   7  -5         16.55         14.46         1.49 o                         
   4   7  -5          2.98          3.67         0.94 o                         
   5   7  -5         22.65         24.29         2.12 o                         
   6   7  -5         45.17         43.42         3.16 o                         
   7   7  -5         52.27         54.28         5.19 o                         
   1   8  -5        255.54        267.07         4.43 o                         
   2   8  -5         36.45         36.88         2.45 o                         
   3   8  -5          6.83          7.18         1.05 o                         
   4   8  -5          7.80          5.17         1.13 o                         
   5   8  -5         11.59         12.40         1.60 o                         
   6   8  -5         16.32         15.92         2.08 o                         
   7   8  -5          6.21          3.62         1.71 o                         
   1   9  -5         80.58         79.57         2.93 o                         
   2   9  -5        132.75        124.72         3.33 o                         
   3   9  -5        216.49        227.02         5.43 o                         
   4   9  -5         15.89         13.90         1.73 o                         
   5   9  -5          6.78          6.32         1.35 o                         
   6   9  -5          2.60          2.02         1.17 o                         
   7   9  -5         59.08         62.38         3.99 o                         
   1  10  -5         42.59         50.69         2.14 o                         
   2  10  -5        248.13        243.51         4.63 o                         
   3  10  -5        234.80        233.10         5.05 o                         
   4  10  -5        333.34        314.07         6.53 o                         
   5  10  -5        306.71        310.73         6.77 o                         
   6  10  -5        150.35        160.89         6.45 o                         
   1  11  -5        563.96        591.84         8.68 o                         
   2  11  -5        478.58        445.07         6.94 o                         
   3  11  -5        102.41        106.68         4.80 o                         
   4  11  -5        113.59        117.65         5.73 o                         
   5  11  -5         99.25        108.90         4.30 o                         
   6  11  -5         22.32         22.50         2.56 o                         
   1  12  -5        109.17        112.08         5.04 o                         
   2  12  -5        324.83        307.94         6.83 o                         
   3  12  -5        265.07        260.38         5.83 o                         
   4  12  -5        165.62        163.19         4.58 o                         
   5  12  -5         35.13         32.96         2.62 o                         
   6  12  -5         44.06         42.04         3.13 o                         
   1  13  -5        320.56        342.18         6.65 o                         
   2  13  -5        242.88        226.87         5.67 o                         
   3  13  -5         76.14         84.48         4.85 o                         
   4  13  -5        105.42        104.73         4.38 o                         
   5  13  -5        416.77        423.65         8.68 o                         
   1  14  -5         50.98         48.62         2.96 o                         
   2  14  -5        305.43        288.11         6.66 o                         
   3  14  -5         63.65         76.45         4.08 o                         
   4  14  -5        106.22         99.35         4.68 o                         
   5  14  -5         80.19         82.41         4.37 o                         
   1  15  -5        176.58        182.21         5.39 o                         
   2  15  -5         16.21         17.38         2.12 o                         
   3  15  -5         23.46         20.59         2.16 o                         
   4  15  -5         80.54         82.57         4.35 o                         
   1  16  -5         12.78         10.08         1.81 o                         
   2  16  -5         19.26         13.93         1.92 o                         
   3  16  -5         45.35         43.42         3.76 o                         
   4  16  -5         48.73         47.48         3.37 o                         
   1  17  -5         30.45         25.87         2.62 o                         
   2  17  -5          8.98          5.28         1.43 o                         
   3  17  -5         17.55         16.96         2.56 o                         
   1  18  -5         95.21        101.50         5.51 o                         
   2  18  -5         16.12         26.98         2.58 o                         
   2   0  -4        805.60        884.47        14.83 o                         
   4   0  -4        132.33        135.15         4.83 o                         
   6   0  -4        172.66        166.09         7.70 o                         
   8   0  -4        246.55        275.91        13.63 o                         
   0   1  -4        879.28       1156.71        16.00 o                         
   1   1  -4        487.56        555.20         7.55 o                         
   2   1  -4        728.37        776.57         8.79 o                         
   3   1  -4        488.71        474.61         7.39 o                         
   4   1  -4        114.16        113.84         3.60 o                         
   5   1  -4         69.49         69.18         3.55 o                         
   6   1  -4        141.61        140.78         4.80 o                         
   7   1  -4         20.39         19.12         2.55 o                         
   8   1  -4         61.52         70.75         4.86 o                         
   1   2  -4         22.78         21.43         1.09 o                         
   2   2  -4        792.60        821.52         8.68 o                         
   3   2  -4        954.99        954.04        11.97 o                         
   4   2  -4        562.31        568.62        11.25 o                         
   5   2  -4        240.94        232.86         5.68 o                         
   6   2  -4         33.28         34.99         2.85 o                         
   7   2  -4         11.88         11.11         2.01 o                         
   8   2  -4         35.53         39.22         3.78 o                         
   0   3  -4       1493.07       1785.79        51.50 o                         
   1   3  -4         97.40         97.50         1.95 o                         
   2   3  -4         20.77         18.98         1.25 o                         
   3   3  -4         21.96         20.14         1.26 o                         
   4   3  -4        390.15        407.63         7.51 o                         
   5   3  -4         72.22         73.96         3.95 o                         
   6   3  -4        169.55        165.06         5.58 o                         
   7   3  -4         25.88         22.98         2.46 o                         
   8   3  -4         49.09         48.94         4.04 o                         
   0   4  -4        109.17        122.42         3.30 o                         
   1   4  -4        719.54        711.03         7.27 o                         
   2   4  -4        459.58        478.28         6.06 o                         
   3   4  -4        376.24        366.09         5.17 o                         
   4   4  -4         95.77         88.31         2.92 o                         
   5   4  -4         70.69         62.14         3.53 o                         
   6   4  -4         40.28         42.38         3.07 o                         
   7   4  -4          0.58          0.90         1.32 o                         
   8   4  -4         55.56         61.45         4.72 o                         
   1   5  -4       1222.76       1217.69        11.90 o                         
   2   5  -4        168.20        189.53         3.06 o                         
   3   5  -4        379.25        380.04         5.63 o                         
   4   5  -4        620.22        631.95         8.05 o                         
   5   5  -4         86.47         84.85         4.55 o                         
   6   5  -4         53.74         64.33         3.85 o                         
   7   5  -4         27.26         23.50         2.67 o                         
   1   6  -4        517.04        522.91         6.38 o                         
   2   6  -4        320.30        320.03         4.98 o                         
   3   6  -4         81.53         77.03         2.59 o                         
   4   6  -4         33.11         37.98         1.97 o                         
   5   6  -4        118.39        117.33         3.89 o                         
   6   6  -4         25.60         27.32         2.26 o                         
   7   6  -4         11.94         14.95         2.26 o                         
   0   7  -4        388.85        445.58         8.36 o                         
   1   7  -4         50.07         57.38         2.15 o                         
   2   7  -4        960.91       1012.13        12.20 o                         
   3   7  -4        227.31        209.29         4.61 o                         
   4   7  -4         62.21         56.89         2.47 o                         
   5   7  -4        150.33        140.55         3.78 o                         
   6   7  -4          4.00          3.68         1.29 o                         
   7   7  -4         28.83         23.35         3.13 o                         
   0   8  -4        838.57        912.64        14.15 o                         
   1   8  -4         48.00         41.58         1.66 o                         
   2   8  -4        284.05        295.04         5.22 o                         
   3   8  -4          2.39          3.36         0.92 o                         
   4   8  -4        188.48        181.51         4.05 o                         
   5   8  -4         71.60         69.50         3.53 o                         
   6   8  -4         93.96         89.07         4.43 o                         
   7   8  -4         25.21         16.76         2.24 o                         
   0   9  -4        599.92        645.23        12.14 o                         
   1   9  -4        136.49        132.54         3.09 o                         
   2   9  -4        131.83        135.50         3.13 o                         
   3   9  -4         65.56         60.05         2.92 o                         
   4   9  -4         20.97         22.08         1.89 o                         
   5   9  -4        104.82        110.65         4.34 o                         
   6   9  -4        114.95        111.00         4.49 o                         
   7   9  -4         28.40         31.35         2.95 o                         
   0  10  -4         96.87         98.30         4.41 o                         
   1  10  -4         22.38         22.30         1.82 o                         
   2  10  -4        336.09        319.88         5.17 o                         
   3  10  -4        206.76        204.88         4.90 o                         
   4  10  -4        106.82        107.85         4.11 o                         
   5  10  -4         26.42         28.74         2.40 o                         
   6  10  -4        120.44        128.44         4.93 o                         
   7  10  -4         66.13         71.98         4.40 o                         
   0  11  -4        264.55        256.57         7.03 o                         
   1  11  -4        103.06        101.19         4.71 o                         
   2  11  -4         58.32         59.03         2.89 o                         
   3  11  -4        346.02        321.28         6.61 o                         
   4  11  -4         90.15        103.11         3.81 o                         
   5  11  -4        146.30        136.93         6.26 o                         
   6  11  -4        120.09        124.26         5.52 o                         
   0  12  -4         97.79        101.59         6.00 o                         
   1  12  -4        341.32        311.36         6.33 o                         
   2  12  -4        278.85        281.08         5.80 o                         
   3  12  -4        116.59        109.52         4.09 o                         
   4  12  -4         28.73         29.55         2.60 o                         
   5  12  -4         76.28         81.16         4.09 o                         
   6  12  -4        333.58        363.77         8.46 o                         
   0  13  -4        324.92        332.12         9.86 o                         
   1  13  -4        661.37        655.67         9.89 o                         
   2  13  -4         71.85         81.26         4.06 o                         
   3  13  -4        580.40        565.13         9.91 o                         
   4  13  -4        457.69        465.56         9.00 o                         
   5  13  -4         80.89         75.27         4.12 o                         
   6  13  -4         74.87         79.33         4.72 o                         
   0  14  -4       1282.54       1341.27        30.45 o                         
   1  14  -4        174.66        176.99         4.58 o                         
   2  14  -4         68.57         67.66         4.27 o                         
   3  14  -4         29.55         29.90         3.17 o                         
   4  14  -4         76.99         90.34         4.46 o                         
   5  14  -4         54.99         59.06         4.60 o                         
   0  15  -4         93.32         76.61        10.21 o                         
   1  15  -4        183.39        166.80         4.66 o                         
   2  15  -4        138.78        137.26         4.79 o                         
   3  15  -4        192.63        184.27         5.51 o                         
   4  15  -4         42.97         50.26         3.29 o                         
   5  15  -4         26.90         24.81         3.66 o                         
   0  16  -4        212.49        199.78         9.04 o                         
   1  16  -4         90.91         81.72         4.39 o                         
   2  16  -4          7.43         10.55         1.75 o                         
   3  16  -4         82.12         74.54         4.25 o                         
   4  16  -4         13.98         16.81         2.07 o                         
   0  17  -4         48.72         41.37         4.24 o                         
   1  17  -4         23.98         23.31         2.25 o                         
   2  17  -4         43.32         33.22         2.83 o                         
   3  17  -4         36.27         36.52         2.97 o                         
   4  17  -4          2.67          5.24         1.44 o                         
   0  18  -4          9.07          6.13         2.17 o                         
   1  18  -4          9.69          9.20         1.64 o                         
   2  18  -4         27.19         29.05         2.80 o                         
   3  18  -4         67.57         66.30         3.93 o                         
   0  19  -4         28.04         31.82         3.83 o                         
   1  19  -4          1.24          1.39         1.19 o                         
   2  19  -4         27.98         28.00         2.67 o                         
   2   0  -3        529.01        531.30        10.41 o                         
   4   0  -3       1496.34       1504.05        29.02 o                         
   6   0  -3        625.70        730.22        21.28 o                         
   8   0  -3        601.30        586.43        22.64 o                         
   1   1  -3       1632.14       1873.63        47.50 o                         
   2   1  -3         39.29         41.33         1.87 o                         
   3   1  -3         73.03         67.02         3.74 o                         
   4   1  -3        637.00        646.78         9.63 o                         
   5   1  -3        106.04        102.27         3.71 o                         
   6   1  -3        221.70        249.59         6.85 o                         
   7   1  -3         18.11         24.23         3.26 o                         
   8   1  -3        169.77        172.83         7.89 o                         
   1   2  -3        575.35        618.48         7.08 o                         
   2   2  -3        534.63        498.15         6.12 o                         
   3   2  -3          5.77          6.35         0.81 o                         
   4   2  -3        122.12        121.18         3.74 o                         
   5   2  -3        110.52        113.73         5.87 o                         
   6   2  -3         91.52         99.23         8.56 o                         
   7   2  -3        155.92        155.47         5.91 o                         
   8   2  -3         43.07         47.54         4.06 o                         
   1   3  -3         69.07         68.62         1.57 o                         
   2   3  -3        578.36        557.24         6.44 o                         
   3   3  -3         13.06         16.59         1.13 o                         
   4   3  -3        272.14        259.45         5.24 o                         
   5   3  -3         23.53         20.27         2.01 o                         
   6   3  -3        154.38        161.25         5.19 o                         
   7   3  -3         10.70         15.95         2.39 o                         
   8   3  -3         74.98         66.22         4.67 o                         
   1   4  -3        927.22       1011.15        16.17 o                         
   2   4  -3        257.34        240.02         3.67 o                         
   3   4  -3         62.95         59.94         2.92 o                         
   4   4  -3        198.87        172.72         4.07 o                         
   5   4  -3         49.09         54.24         2.98 o                         
   6   4  -3          8.40          9.13         1.69 o                         
   7   4  -3          3.73          5.81         1.41 o                         
   8   4  -3          5.45          4.79         2.23 o                         
   1   5  -3        253.17        277.91         4.11 o                         
   2   5  -3       2186.22       2055.02        26.88 o                         
   3   5  -3        685.96        700.00         8.92 o                         
   4   5  -3        122.83        115.01         3.30 o                         
   5   5  -3        121.28        122.78         3.99 o                         
   6   5  -3         58.46         51.93         3.28 o                         
   7   5  -3         21.22         21.69         2.36 o                         
   8   5  -3         48.72         50.30         3.68 o                         
   1   6  -3       1221.43       1431.60        18.13 o                         
   2   6  -3        302.54        289.18         4.75 o                         
   3   6  -3        194.66        205.86         4.11 o                         
   4   6  -3         56.16         55.53         2.54 o                         
   5   6  -3         34.19         32.21         3.30 o                         
   6   6  -3         23.47         25.51         2.26 o                         
   7   6  -3         28.90         35.85         3.06 o                         
   8   6  -3         16.04         17.24         2.27 o                         
   1   7  -3        159.54        175.35         3.30 o                         
   2   7  -3        420.09        392.21         5.92 o                         
   3   7  -3        234.91        230.15         4.32 o                         
   4   7  -3         50.47         54.67         2.54 o                         
   5   7  -3        159.06        160.35         4.43 o                         
   6   7  -3        168.93        178.52         5.30 o                         
   7   7  -3         72.38         74.15         4.12 o                         
   1   8  -3        417.35        425.83         6.37 o                         
   2   8  -3        305.62        350.51         6.68 o                         
   3   8  -3        277.28        290.96         5.31 o                         
   4   8  -3        712.00        716.27         9.44 o                         
   5   8  -3         37.04         33.68         2.41 o                         
   6   8  -3         15.70         14.09         1.87 o                         
   7   8  -3         84.56         83.48         4.44 o                         
   1   9  -3        741.10        799.22        10.82 o                         
   2   9  -3         57.76         53.59         2.41 o                         
   3   9  -3         35.10         36.78         2.13 o                         
   4   9  -3        204.37        185.47         3.94 o                         
   5   9  -3         87.36         91.47         5.26 o                         
   6   9  -3        108.55        100.67         4.45 o                         
   7   9  -3          0.40         -0.36         1.06 o                         
   1  10  -3        391.09        436.68         7.07 o                         
   2  10  -3          8.20          7.69         1.08 o                         
   3  10  -3          1.90          2.39         0.88 o                         
   4  10  -3        127.70        117.97         3.45 o                         
   5  10  -3         18.19         19.39         2.10 o                         
   6  10  -3         87.76         94.38         4.79 o                         
   7  10  -3         25.91         35.15         3.39 o                         
   1  11  -3        209.38        221.89         4.81 o                         
   2  11  -3         20.49         16.72         1.79 o                         
   3  11  -3         74.31         72.00         3.78 o                         
   4  11  -3        191.81        176.28         4.47 o                         
   5  11  -3        223.27        231.00         5.83 o                         
   6  11  -3         59.97         59.55         3.57 o                         
   7  11  -3        186.55        205.84         6.38 o                         
   1  12  -3        181.46        187.25         4.33 o                         
   2  12  -3        308.68        273.69         5.61 o                         
   3  12  -3        354.58        344.83         7.20 o                         
   4  12  -3        245.49        242.21         5.66 o                         
   5  12  -3         44.61         50.10         3.47 o                         
   6  12  -3         49.54         48.43         3.30 o                         
   1  13  -3       1823.49       1961.67        22.86 o                         
   2  13  -3       1285.90       1279.25        16.12 o                         
   3  13  -3        250.40        256.37         5.69 o                         
   4  13  -3         89.25         84.83         4.30 o                         
   5  13  -3        172.64        191.16         6.11 o                         
   6  13  -3         36.72         33.99         3.28 o                         
   1  14  -3          5.74          3.83         1.17 o                         
   2  14  -3        195.27        193.92         5.48 o                         
   3  14  -3        405.42        419.17         8.20 o                         
   4  14  -3        296.49        297.97         8.10 o                         
   5  14  -3          3.89          3.44         1.36 o                         
   6  14  -3        136.57        150.47         6.50 o                         
   1  15  -3        533.47        525.81         9.75 o                         
   2  15  -3        233.78        214.68         5.63 o                         
   3  15  -3         42.83         47.06         3.55 o                         
   4  15  -3          6.00          7.03         1.63 o                         
   5  15  -3        278.76        318.21         8.27 o                         
   1  16  -3        157.93        153.97         4.87 o                         
   2  16  -3         80.62         60.67         3.35 o                         
   3  16  -3        111.20        110.99         5.01 o                         
   4  16  -3          9.23         12.88         1.95 o                         
   5  16  -3         41.90         42.71         3.51 o                         
   1  17  -3         74.47         68.53         3.98 o                         
   2  17  -3         34.39         36.00         2.57 o                         
   3  17  -3         98.42        100.25         4.40 o                         
   4  17  -3         50.51         49.71         3.53 o                         
   1  18  -3         11.39         10.44         1.86 o                         
   2  18  -3         21.91         26.61         2.59 o                         
   3  18  -3          6.46          5.40         1.33 o                         
   1  19  -3          9.07          7.29         1.58 o                         
   2  19  -3         48.90         51.10         3.14 o                         
   6   0  -2       2680.94       2825.77        68.42 o                         
   8   0  -2        342.61        376.25        13.28 o                         
   1   1  -2        458.00        421.47         5.54 o                         
   3   1  -2        102.38         83.77         2.54 o                         
   4   1  -2        414.71        525.43        18.36 o                         
   5   1  -2         86.17         83.28         3.42 o                         
   6   1  -2        279.65        356.67        16.61 o                         
   7   1  -2          1.85          4.31         1.62 o                         
   8   1  -2        142.95        150.86         7.24 o                         
   1   2  -2        383.56        360.74         5.05 o                         
   2   2  -2        419.76        422.84         5.84 o                         
   3   2  -2        113.05        108.92         2.99 o                         
   4   2  -2         94.55        104.62         3.19 o                         
   5   2  -2         50.57         48.92         2.85 o                         
   6   2  -2         20.03         19.32         2.25 o                         
   7   2  -2         57.44         55.57         5.54 o                         
   8   2  -2         37.38         40.35         3.57 o                         
   1   3  -2          9.46         10.75         0.73 o                         
   2   3  -2        297.47        295.95         4.39 o                         
   3   3  -2         44.16         32.66         1.77 o                         
   4   3  -2        456.49        433.47         7.70 o                         
   5   3  -2         13.61         16.77         1.68 o                         
   6   3  -2        139.23        137.55         4.79 o                         
   7   3  -2         10.84          8.46         2.24 o                         
   8   3  -2         50.80         49.88         3.95 o                         
   0   4  -2        942.90        976.51        21.52 o                         
   1   4  -2         74.10         59.84         1.64 o                         
   2   4  -2        544.90        521.42         6.55 o                         
   3   4  -2        243.20        224.29         4.04 o                         
   4   4  -2        286.27        282.59         5.60 o                         
   5   4  -2         85.18         77.10         3.74 o                         
   6   4  -2         15.03         15.56         2.60 o                         
   7   4  -2          1.40          1.51         1.50 o                         
   8   4  -2         11.80          8.59         1.95 o                         
   1   5  -2        288.46        248.94         4.16 o                         
   2   5  -2        393.25        373.66         5.21 o                         
   3   5  -2         79.74         74.96         2.34 o                         
   4   5  -2        123.70        121.76         3.33 o                         
   5   5  -2         83.50         71.97         3.89 o                         
   6   5  -2        296.61        290.50         6.81 o                         
   7   5  -2        176.03        160.83         7.34 o                         
   8   5  -2         19.65         22.81         2.85 o                         
   0   6  -2        411.41        416.86         9.40 o                         
   1   6  -2        362.84        335.01         5.43 o                         
   2   6  -2        473.73        451.99         6.51 o                         
   3   6  -2        668.21        644.54         8.05 o                         
   4   6  -2        277.83        270.91         5.36 o                         
   5   6  -2        122.18        116.70         3.68 o                         
   6   6  -2          1.62          1.39         1.15 o                         
   7   6  -2         57.42         58.28         3.55 o                         
   8   6  -2         30.57         29.25         3.10 o                         
   0   7  -2         17.84         20.83         1.87 o                         
   1   7  -2        793.34        761.02         8.86 o                         
   2   7  -2        910.18        934.96        11.04 o                         
   3   7  -2        179.92        162.14         3.19 o                         
   4   7  -2         78.75         71.71         2.95 o                         
   5   7  -2        101.26         87.64         3.71 o                         
   6   7  -2         37.47         44.09         3.16 o                         
   7   7  -2          8.85          7.69         1.73 o                         
   1   8  -2        770.03        771.48         9.60 o                         
   2   8  -2         64.98         71.16         3.01 o                         
   3   8  -2        684.42        658.00         8.41 o                         
   4   8  -2        300.09        317.71         5.64 o                         
   5   8  -2         31.42         28.11         2.17 o                         
   6   8  -2        132.00        130.88         4.72 o                         
   7   8  -2          6.07          6.36         1.49 o                         
   0   9  -2        490.51        506.52        10.13 o                         
   1   9  -2        137.20        127.65         3.12 o                         
   2   9  -2        943.77        944.35        12.10 o                         
   3   9  -2        216.04        197.74         4.18 o                         
   4   9  -2        189.48        194.40         4.07 o                         
   5   9  -2         44.22         48.57         2.78 o                         
   6   9  -2        155.48        159.08         5.45 o                         
   7   9  -2         12.57         10.78         1.81 o                         
   0  10  -2        193.64        186.52         6.05 o                         
   1  10  -2        219.43        206.81         4.64 o                         
   2  10  -2         53.81         45.70         2.29 o                         
   3  10  -2         95.84         96.28         3.27 o                         
   4  10  -2         35.50         38.11         2.45 o                         
   5  10  -2          4.56          4.89         1.22 o                         
   6  10  -2        105.40        106.08         4.59 o                         
   7  10  -2          7.09          6.28         1.62 o                         
   0  11  -2        511.48        495.99        11.63 o                         
   1  11  -2         89.72         82.66         3.33 o                         
   2  11  -2         18.93         14.81         1.31 o                         
   3  11  -2        310.83        289.57         5.78 o                         
   4  11  -2        109.76        107.72         4.10 o                         
   5  11  -2         77.42         77.17         4.10 o                         
   6  11  -2         95.82        101.97         4.90 o                         
   7  11  -2         87.31         91.73         4.70 o                         
   0  12  -2        516.91        544.98        12.64 o                         
   1  12  -2         58.26         52.97         2.68 o                         
   2  12  -2        287.79        283.69         5.52 o                         
   3  12  -2         35.39         30.41         2.25 o                         
   4  12  -2        296.71        315.52         7.26 o                         
   5  12  -2        222.09        226.05         6.18 o                         
   6  12  -2          0.37          1.90         1.24 o                         
   0  13  -2       3429.30       3588.29        65.07 o                         
   1  13  -2        826.17        779.49        10.95 o                         
   2  13  -2        365.46        359.88         6.59 o                         
   3  13  -2        989.53       1014.47        13.46 o                         
   4  13  -2        207.48        213.00         6.00 o                         
   5  13  -2        171.25        180.28         6.21 o                         
   6  13  -2         84.20        106.38         5.20 o                         
   0  14  -2        370.64        364.65        13.85 o                         
   1  14  -2        261.99        266.19         5.60 o                         
   2  14  -2        219.39        222.00         5.15 o                         
   3  14  -2         67.34         67.09         3.36 o                         
   4  14  -2        200.45        207.48         7.39 o                         
   5  14  -2        124.43        126.47         5.51 o                         
   6  14  -2         95.89        111.14         5.54 o                         
   0  15  -2         67.22         70.70         6.41 o                         
   1  15  -2        159.69        141.37         4.73 o                         
   2  15  -2        247.17        246.33         5.61 o                         
   3  15  -2        699.32        700.47        11.22 o                         
   4  15  -2         98.65        113.60         5.49 o                         
   5  15  -2         85.68         88.89         5.79 o                         
   0  16  -2        152.07        146.90         8.59 o                         
   1  16  -2         92.75         80.96         4.52 o                         
   2  16  -2         11.26          9.07         1.52 o                         
   3  16  -2         44.45         39.76         2.94 o                         
   4  16  -2         22.49         27.24         2.72 o                         
   5  16  -2        130.79        135.14         5.78 o                         
   0  17  -2         39.28         38.11         5.11 o                         
   1  17  -2         61.72         58.01         3.74 o                         
   2  17  -2          6.66          7.78         1.39 o                         
   3  17  -2          1.38          0.14         1.09 o                         
   4  17  -2         10.54         10.88         1.92 o                         
   0  18  -2         41.74         43.67         4.52 o                         
   1  18  -2         34.26         38.34         2.96 o                         
   2  18  -2          0.73          1.00         0.96 o                         
   3  18  -2          4.25          7.56         1.57 o                         
   0  19  -2         69.70         73.79         6.23 o                         
   1  19  -2          7.68          5.51         1.36 o                         
   2  19  -2         38.90         46.96         3.44 o                         
   3  19  -2          3.96          3.53         1.51 o                         
   0  20  -2        109.60        165.79         8.61 o                         
   1  20  -2         12.35         15.62         2.11 o                         
   6   0  -1        784.47        840.33        27.35 o                         
   8   0  -1        253.43        249.76        21.56 o                         
   1   1  -1        272.19        280.63         4.97 o                         
   3   1  -1        375.41        358.58         5.92 o                         
   4   1  -1        513.57        620.89        16.75 o                         
   5   1  -1         50.18         49.18         2.91 o                         
   6   1  -1        683.25        706.27        12.30 o                         
   7   1  -1          9.90         15.05         2.36 o                         
   8   1  -1        162.27        182.48        13.37 o                         
   2   2  -1       1287.71       1156.93        30.55 o                         
   3   2  -1        271.80        257.23         4.63 o                         
   4   2  -1        416.03        413.22         7.55 o                         
   5   2  -1        387.75        399.04         7.37 o                         
   6   2  -1         75.25         87.20         6.37 o                         
   7   2  -1        203.51        197.56         6.80 o                         
   8   2  -1        172.22        178.77         6.40 o                         
   1   3  -1       1001.22        944.62        17.23 o                         
   2   3  -1       1124.99        983.64        11.71 o                         
   3   3  -1        362.65        371.53         6.12 o                         
   4   3  -1        308.74        285.75         5.50 o                         
   5   3  -1         48.21         50.82         3.35 o                         
   6   3  -1         58.54         53.93         3.59 o                         
   7   3  -1          8.40          9.58         1.90 o                         
   8   3  -1         78.53         77.33         4.43 o                         
   1   4  -1        477.25        445.52         5.37 o                         
   2   4  -1        524.28        461.94         6.35 o                         
   3   4  -1        295.88        287.56         5.09 o                         
   4   4  -1        325.84        288.10         5.57 o                         
   5   4  -1         37.80         45.43         2.67 o                         
   6   4  -1         53.28         50.16         3.03 o                         
   7   4  -1          2.76          2.44         1.29 o                         
   8   4  -1         58.97         57.61         3.81 o                         
   1   5  -1        240.14        216.56         3.69 o                         
   2   5  -1        109.54         87.48         2.15 o                         
   3   5  -1         97.03         82.89         2.47 o                         
   4   5  -1        504.24        473.12         7.48 o                         
   5   5  -1        222.66        223.63         5.01 o                         
   6   5  -1         41.93         34.96         2.61 o                         
   7   5  -1          9.74         11.90         2.21 o                         
   8   5  -1         41.23         39.68         3.57 o                         
   1   6  -1        838.36        846.97        10.07 o                         
   2   6  -1         19.22         18.05         1.08 o                         
   3   6  -1        456.41        447.88         6.49 o                         
   4   6  -1        106.61         97.76         3.81 o                         
   5   6  -1        173.91        166.95         4.33 o                         
   6   6  -1         56.77         50.28         3.04 o                         
   7   6  -1         42.93         38.74         2.78 o                         
   8   6  -1          0.00          1.02         1.28 o                         
   1   7  -1       1166.54       1233.16        14.84 o                         
   2   7  -1        484.79        509.20         6.80 o                         
   3   7  -1         25.48         24.81         2.01 o                         
   4   7  -1        153.07        135.74         3.50 o                         
   5   7  -1         91.80         90.71         3.34 o                         
   6   7  -1         15.94         10.53         1.63 o                         
   7   7  -1         22.36         21.42         2.31 o                         
   8   7  -1         22.44         29.08         3.12 o                         
   1   8  -1       1948.21       2156.43        46.01 o                         
   2   8  -1       1355.31       1389.91        16.01 o                         
   3   8  -1        107.54        100.80         3.04 o                         
   4   8  -1        174.29        153.32         4.04 o                         
   5   8  -1        349.83        342.03         7.17 o                         
   6   8  -1        135.51        133.71         4.98 o                         
   7   8  -1         50.16         42.06         3.16 o                         
   1   9  -1         52.50         56.63         2.93 o                         
   2   9  -1       1140.77       1150.73        14.03 o                         
   3   9  -1         82.88         76.31         2.86 o                         
   4   9  -1        265.54        254.27         5.48 o                         
   5   9  -1         15.72         15.41         1.74 o                         
   6   9  -1         35.84         27.99         2.40 o                         
   7   9  -1         39.11         40.38         2.98 o                         
   1  10  -1        273.18        253.79         4.71 o                         
   2  10  -1         36.54         37.22         2.13 o                         
   3  10  -1         30.64         33.81         2.86 o                         
   4  10  -1          4.69          2.63         0.96 o                         
   5  10  -1        130.90        138.26         4.25 o                         
   6  10  -1          8.43         10.48         1.72 o                         
   7  10  -1         16.40         18.87         2.15 o                         
   1  11  -1        177.91        161.58         3.96 o                         
   2  11  -1        245.18        219.93         4.33 o                         
   3  11  -1          9.17         10.89         1.48 o                         
   4  11  -1          7.45          5.94         1.36 o                         
   5  11  -1        117.51        124.99         4.23 o                         
   6  11  -1         40.24         45.55         2.87 o                         
   7  11  -1        120.70        131.04         5.33 o                         
   1  12  -1         55.59         47.30         2.56 o                         
   2  12  -1        343.82        324.43         5.94 o                         
   3  12  -1          8.77          7.23         1.38 o                         
   4  12  -1         73.32         65.56         3.65 o                         
   5  12  -1         21.20         20.30         2.39 o                         
   6  12  -1         41.59         49.59         3.64 o                         
   1  13  -1        285.48        278.44         6.07 o                         
   2  13  -1        564.85        528.87         8.32 o                         
   3  13  -1        385.68        382.98         7.86 o                         
   4  13  -1        689.32        708.53        12.18 o                         
   5  13  -1        273.94        301.34         7.42 o                         
   6  13  -1         49.07         55.51         4.38 o                         
   1  14  -1        485.26        518.31         8.80 o                         
   2  14  -1        274.05        269.43         5.64 o                         
   3  14  -1         17.23         20.89         2.12 o                         
   4  14  -1         39.01         37.59         3.04 o                         
   5  14  -1         66.52         77.37         4.79 o                         
   6  14  -1          6.23          3.91         1.53 o                         
   1  15  -1        647.44        660.65        10.66 o                         
   2  15  -1        171.55        155.85         4.60 o                         
   3  15  -1         13.71         11.34         1.68 o                         
   4  15  -1        113.11        118.90         5.69 o                         
   5  15  -1        159.94        174.52         6.13 o                         
   1  16  -1        385.63        372.12         7.98 o                         
   2  16  -1         22.50         19.25         2.01 o                         
   3  16  -1         70.26         75.16         4.22 o                         
   4  16  -1        105.24        106.43         4.92 o                         
   5  16  -1        196.27        212.50         6.48 o                         
   1  17  -1         34.32         45.70         3.37 o                         
   2  17  -1         10.00          8.73         1.48 o                         
   3  17  -1        127.98        134.91         5.91 o                         
   4  17  -1         38.56         44.08         3.35 o                         
   1  18  -1         66.54         64.85         3.59 o                         
   2  18  -1         10.81         10.47         1.67 o                         
   3  18  -1         14.18         15.90         2.25 o                         
   4  18  -1          5.71          6.40         1.69 o                         
   1  19  -1          4.32          4.87         1.34 o                         
   2  19  -1         27.12         30.61         2.48 o                         
   3  19  -1         39.28         41.13         3.28 o                         
   1  20  -1         10.84         13.05         1.76 o                         
   6   0   0        373.62        433.57        15.79 o                         
   8   0   0         42.27         59.59         4.94 o                         
   1   1   0        735.42        596.69        10.81 o                         
   3   1   0        144.53        166.89         4.39 o                         
   5   1   0         41.85         49.66         3.20 o                         
   6   1   0        232.29        274.08         6.73 o                         
   7   1   0         87.55        107.62         5.23 o                         
   8   1   0        123.26        126.99         8.86 o                         
   0   2   0         17.31         17.36         0.80 o                         
   1   2   0        375.33        281.05         3.71 o                         
   2   2   0         20.78         18.93         1.46 o                         
   4   2   0        919.11        920.33        14.76 o                         
   5   2   0        870.53        859.34        13.62 o                         
   6   2   0        871.88        935.99        14.12 o                         
   7   2   0         23.64         37.10         3.18 o                         
   8   2   0          1.66         13.42         2.46 o                         
   0   3   0         12.96         36.79         1.47 o                         
   1   3   0        160.47        145.74         2.80 o                         
   2   3   0        178.09        184.73         3.41 o                         
   3   3   0         29.92         30.28         1.47 o                         
   4   3   0        101.44         95.10         2.68 o                         
   5   3   0        156.74        159.64         4.32 o                         
   6   3   0        508.49        533.08         9.07 o                         
   7   3   0        208.34        178.45         6.13 o                         
   8   3   0        143.71        153.37         5.62 o                         
   0   4   0          0.49          4.65         0.77 o                         
   1   4   0        111.45         87.50         1.89 o                         
   2   4   0       1283.76       1166.18        19.40 o                         
   3   4   0          4.24          4.77         0.83 o                         
   4   4   0          0.38         -0.44         0.51 o                         
   5   4   0         24.56         25.06         1.72 o                         
   6   4   0        102.58        100.54         4.50 o                         
   7   4   0        103.93        115.48         5.15 o                         
   8   4   0         82.90         97.52         5.23 o                         
   0   5   0        840.57        774.97        15.10 o                         
   1   5   0        433.27        375.08         7.51 o                         
   2   5   0         49.77         47.93         1.66 o                         
   3   5   0         56.89         46.21         2.02 o                         
   4   5   0        151.80        132.66         3.40 o                         
   5   5   0         23.76         20.56         1.73 o                         
   6   5   0         34.09         32.15         2.97 o                         
   7   5   0         22.26         17.79         2.74 o                         
   8   5   0         63.75         68.59         4.29 o                         
   0   6   0        706.35        776.81        13.90 o                         
   1   6   0       1339.18       1213.81        15.09 o                         
   2   6   0         59.92         56.04         1.99 o                         
   3   6   0         40.04         29.82         1.69 o                         
   4   6   0          7.99          6.04         1.01 o                         
   5   6   0          5.47          4.89         1.07 o                         
   6   6   0         26.20         29.73         2.55 o                         
   7   6   0         45.09         45.72         4.24 o                         
   8   6   0         19.36         16.51         2.55 o                         
   0   7   0         60.02         66.81         2.73 o                         
   1   7   0          3.57          2.07         0.51 o                         
   2   7   0       1024.10       1038.24        12.29 o                         
   3   7   0        421.58        408.63         6.90 o                         
   4   7   0        241.62        277.83         5.48 o                         
   5   7   0         21.19         22.45         1.88 o                         
   6   7   0         47.76         38.92         3.13 o                         
   7   7   0         58.48         49.74         3.69 o                         
   8   7   0          4.78          4.59         1.62 o                         
   1   8   0        645.52        650.31         8.27 o                         
   2   8   0         17.05         21.75         1.50 o                         
   3   8   0       1031.51        996.65        13.69 o                         
   4   8   0        232.21        255.50         5.33 o                         
   5   8   0          9.43          7.51         1.26 o                         
   6   8   0         68.56         66.44         3.64 o                         
   7   8   0        134.89        132.34         5.91 o                         
   1   9   0         16.08         12.28         1.09 o                         
   2   9   0         24.80         20.39         1.53 o                         
   3   9   0         13.92         12.66         1.32 o                         
   4   9   0        441.16        453.19         7.80 o                         
   5   9   0          4.85          4.03         1.16 o                         
   6   9   0          5.81          6.40         1.45 o                         
   7   9   0          3.73          4.33         1.22 o                         
   0  10   0         49.99         57.45         3.81 o                         
   1  10   0         62.66         50.98         2.32 o                         
   2  10   0         22.59         23.61         1.65 o                         
   3  10   0        390.21        369.89         7.04 o                         
   4  10   0          5.94          5.74         1.20 o                         
   5  10   0          0.29          0.35         0.89 o                         
   6  10   0          0.01          0.43         0.98 o                         
   7  10   0         43.63         48.97         3.10 o                         
   0  11   0        621.01        671.49        15.97 o                         
   1  11   0         33.69         22.41         1.59 o                         
   2  11   0          7.64          6.73         0.99 o                         
   3  11   0         63.07         57.25         2.99 o                         
   4  11   0         11.96         12.00         1.67 o                         
   5  11   0         81.72         87.42         4.12 o                         
   6  11   0         11.29         13.42         1.93 o                         
   7  11   0          2.14          3.45         1.29 o                         
   0  12   0          0.02         -0.40         0.78 o                         
   1  12   0          6.88          5.94         1.04 o                         
   2  12   0        386.32        382.16         6.45 o                         
   3  12   0         51.19         55.82         3.28 o                         
   4  12   0          3.03          1.27         1.03 o                         
   5  12   0          0.26          0.98         1.04 o                         
   6  12   0         77.11         93.84         5.70 o                         
   0  13   0          0.00         -0.04         0.91 o                         
   1  13   0          5.67          4.80         0.92 o                         
   2  13   0         57.22         54.57         2.71 o                         
   3  13   0         28.51         25.74         2.14 o                         
   4  13   0        269.62        288.44         6.78 o                         
   5  13   0        576.24        576.80        11.53 o                         
   6  13   0        728.50        806.40        14.14 o                         
   0  14   0        116.56        135.85         5.88 o                         
   1  14   0         65.50         56.71         3.05 o                         
   2  14   0        384.24        394.58         6.96 o                         
   3  14   0        521.72        527.25         8.87 o                         
   4  14   0        116.56        122.54         4.72 o                         
   5  14   0         14.76         14.26         1.96 o                         
   6  14   0         99.33        111.37         5.15 o                         
   0  15   0       1088.92       1200.43        26.83 o                         
   1  15   0        166.66        161.34         4.29 o                         
   2  15   0        229.54        237.92         6.97 o                         
   3  15   0        218.45        218.39         5.33 o                         
   4  15   0         20.28         25.81         2.66 o                         
   5  15   0         12.38         11.93         2.22 o                         
   0  16   0        185.14        206.95         9.02 o                         
   1  16   0        122.03        106.30         4.28 o                         
   2  16   0        135.81        130.16         5.05 o                         
   3  16   0        457.72        434.40         8.58 o                         
   4  16   0         79.73         78.88         4.27 o                         
   5  16   0         16.93         20.47         2.40 o                         
   0  17   0         36.47         33.03         4.57 o                         
   1  17   0         65.33         69.46         3.87 o                         
   2  17   0         81.72         87.49         4.81 o                         
   3  17   0         19.64         26.94         2.39 o                         
   4  17   0         30.53         34.78         3.15 o                         
   0  18   0         27.76         30.66         3.38 o                         
   1  18   0         55.09         51.11         3.12 o                         
   2  18   0         22.77         28.36         2.51 o                         
   3  18   0          0.29         -0.13         0.94 o                         
   4  18   0         10.01         12.00         1.95 o                         
   0  19   0        257.34        358.68        10.14 o                         
   1  19   0          9.63         10.05         1.62 o                         
   2  19   0         44.97         49.67         3.19 o                         
   3  19   0          2.38          1.96         1.25 o                         
   0  20   0         29.39         39.20         4.06 o                         
   1  20   0          4.78          9.35         1.50 o                         
   6   0   1        784.02        874.61        33.53 o                         
   8   0   1        253.90        254.94         9.29 o                         
   1   1   1        271.56        278.59         3.70 o                         
   3   1   1        375.78        367.85         5.24 o                         
   4   1   1        513.53        611.37        19.84 o                         
   5   1   1         50.03         49.53         2.45 o                         
   6   1   1        682.35        690.11        10.95 o                         
   7   1   1          9.88         15.96         1.92 o                         
   8   1   1        162.32        168.77         7.76 o                         
   2   2   1       1289.72       1128.91        18.09 o                         
   3   2   1        272.43        259.99         4.44 o                         
   4   2   1        416.01        422.90         7.24 o                         
   5   2   1        388.30        398.01         6.51 o                         
   6   2   1         75.18         80.89         4.07 o                         
   7   2   1        203.38        188.55         6.04 o                         
   8   2   1        172.12        171.69         6.82 o                         
   2   3   1       1123.93       1008.14        16.80 o                         
   3   3   1        361.86        349.73         5.61 o                         
   4   3   1        309.71        292.41         5.06 o                         
   5   3   1         48.28         44.94         2.63 o                         
   6   3   1         58.59         55.35         4.15 o                         
   7   3   1          8.39         12.59         2.03 o                         
   8   3   1         78.33         81.45         4.36 o                         
   1   4   1        476.31        455.20         6.78 o                         
   2   4   1        524.46        470.67         7.34 o                         
   3   4   1        295.85        280.50         5.09 o                         
   4   4   1        325.79        283.04         4.95 o                         
   5   4   1         37.81         42.04         2.52 o                         
   6   4   1         53.55         48.35         3.10 o                         
   7   4   1          2.77          3.89         1.67 o                         
   8   4   1         59.06         50.37         3.64 o                         
   1   5   1        239.26        217.21         3.55 o                         
   2   5   1        109.43         95.17         2.24 o                         
   3   5   1         97.15         88.39         2.30 o                         
   4   5   1        503.81        468.16         7.88 o                         
   5   5   1        222.86        215.23         4.92 o                         
   6   5   1         41.93         39.31         2.85 o                         
   7   5   1          9.75         10.68         1.87 o                         
   8   5   1         41.11         37.96         3.23 o                         
   1   6   1        838.92        842.80        11.02 o                         
   2   6   1         19.13         16.20         1.07 o                         
   3   6   1        455.85        432.86         6.72 o                         
   4   6   1        106.75        104.54         3.29 o                         
   5   6   1        174.36        168.64         4.04 o                         
   6   6   1         56.89         49.93         3.25 o                         
   7   6   1         43.05         51.28         4.27 o                         
   8   6   1          0.00         -0.95         0.98 o                         
   1   7   1       1165.98       1206.86        16.31 o                         
   2   7   1        485.83        515.57         7.33 o                         
   3   7   1         25.50         24.48         2.05 o                         
   4   7   1        152.75        142.09         3.64 o                         
   5   7   1         92.00         91.75         3.09 o                         
   6   7   1         15.73         12.32         1.51 o                         
   7   7   1         22.36         23.62         2.88 o                         
   8   7   1         22.44         23.85         2.57 o                         
   1   8   1       1950.55       2165.97        45.54 o                         
   2   8   1       1355.86       1397.52        16.72 o                         
   3   8   1        107.60        108.01         3.05 o                         
   4   8   1        174.51        159.49         3.96 o                         
   5   8   1        349.66        332.89         6.62 o                         
   6   8   1        135.44        137.15         6.59 o                         
   7   8   1         50.15         44.18         3.03 o                         
   1   9   1         52.59         57.44         3.11 o                         
   2   9   1       1141.61       1159.75        14.49 o                         
   3   9   1         83.05         76.12         2.80 o                         
   4   9   1        265.92        248.83         5.26 o                         
   5   9   1         15.71         16.29         1.77 o                         
   6   9   1         35.64         35.59         2.64 o                         
   7   9   1         39.01         41.09         3.00 o                         
   1  10   1        272.53        257.05         4.51 o                         
   2  10   1         36.37         38.80         2.03 o                         
   3  10   1         30.63         33.24         2.21 o                         
   4  10   1          4.67          3.05         0.93 o                         
   5  10   1        131.31        131.54         6.28 o                         
   6  10   1          8.51         10.42         1.61 o                         
   7  10   1         16.41         13.84         1.83 o                         
   1  11   1        177.26        167.00         3.48 o                         
   2  11   1        244.83        213.56         4.44 o                         
   3  11   1          9.02          7.32         1.42 o                         
   4  11   1          7.53          6.89         1.25 o                         
   5  11   1        117.29        117.23         4.23 o                         
   6  11   1         40.30         48.78         3.02 o                         
   7  11   1        120.85        132.10         4.66 o                         
   1  12   1         55.99         50.22         2.31 o                         
   2  12   1        342.93        332.78         7.05 o                         
   3  12   1          8.65         12.17         1.39 o                         
   4  12   1         73.47         71.03         3.44 o                         
   5  12   1         21.12         21.26         2.14 o                         
   6  12   1         41.83         47.60         3.66 o                         
   1  13   1        285.30        285.92         5.35 o                         
   2  13   1        565.07        527.29         8.37 o                         
   3  13   1        385.88        383.55         7.72 o                         
   4  13   1        689.90        693.65        11.67 o                         
   5  13   1        273.65        290.23         7.37 o                         
   6  13   1         49.12         50.73         3.51 o                         
   1  14   1        485.90        518.17         8.07 o                         
   2  14   1        274.72        262.60         5.55 o                         
   3  14   1         17.06         18.48         1.74 o                         
   4  14   1         38.90         40.27         2.81 o                         
   5  14   1         66.59         74.73         3.93 o                         
   6  14   1          6.21          6.46         1.83 o                         
   1  15   1        648.35        668.50        10.68 o                         
   2  15   1        171.12        156.26         4.65 o                         
   3  15   1         13.77         14.93         1.73 o                         
   4  15   1        113.14        112.96         4.25 o                         
   5  15   1        159.62        176.67         5.85 o                         
   1  16   1        385.01        378.35         7.82 o                         
   2  16   1         22.34         19.46         1.99 o                         
   3  16   1         70.42         68.03         4.73 o                         
   4  16   1        104.65        107.69         6.07 o                         
   5  16   1        196.74        201.27         5.83 o                         
   1  17   1         34.39         47.68         3.06 o                         
   2  17   1          9.94         10.27         1.58 o                         
   3  17   1        127.71        131.03         5.17 o                         
   4  17   1         38.55         46.32         4.00 o                         
   1  18   1         66.43         63.14         3.72 o                         
   2  18   1         10.72         10.98         1.90 o                         
   3  18   1         14.13         13.16         2.73 o                         
   4  18   1          5.67          6.52         1.87 o                         
   1  19   1          4.20          3.65         1.07 o                         
   2  19   1         27.11         35.11         3.07 o                         
   3  19   1         39.36         36.68         3.12 o                         
   1  20   1         10.95         13.22         1.70 o                         
   6   0   2       2683.51       2763.91        41.60 o                         
   8   0   2        342.16        341.11        12.16 o                         
   1   1   2        459.07        436.06         5.89 o                         
   3   1   2        102.63         86.36         2.43 o                         
   4   1   2        415.91        506.40        11.86 o                         
   5   1   2         86.24         76.80         2.66 o                         
   6   1   2        279.52        375.30         9.85 o                         
   7   1   2          1.84          3.36         1.38 o                         
   8   1   2        142.87        170.83         9.20 o                         
   1   2   2        383.87        363.86         6.64 o                         
   2   2   2        418.69        420.08         5.59 o                         
   3   2   2        113.09        108.39         2.66 o                         
   4   2   2         94.46         93.50         2.74 o                         
   5   2   2         50.51         45.02         2.27 o                         
   6   2   2         20.02         23.47         2.07 o                         
   7   2   2         57.59         59.17         3.63 o                         
   8   2   2         37.27         49.05         3.34 o                         
   1   3   2          9.38         10.94         0.74 o                         
   2   3   2        298.04        297.12         4.55 o                         
   3   3   2         44.26         35.66         1.48 o                         
   4   3   2        455.36        438.85         7.05 o                         
   5   3   2         13.64         16.77         1.76 o                         
   6   3   2        138.50        130.08         5.35 o                         
   7   3   2         10.71         10.26         1.69 o                         
   8   3   2         50.82         53.62         4.57 o                         
   0   4   2        942.83        973.78        37.39 o                         
   1   4   2         73.91         59.51         1.70 o                         
   2   4   2        545.01        523.93         7.40 o                         
   3   4   2        242.72        229.31         3.98 o                         
   4   4   2        286.62        292.96         5.04 o                         
   5   4   2         85.23         79.27         4.11 o                         
   6   4   2         15.01         17.26         1.91 o                         
   7   4   2          1.43          1.59         1.00 o                         
   8   4   2         11.88         13.93         2.11 o                         
   1   5   2        288.18        254.52         4.23 o                         
   2   5   2        391.94        373.63         5.52 o                         
   3   5   2         79.76         73.01         2.61 o                         
   4   5   2        124.12        120.49         3.06 o                         
   5   5   2         83.35         72.72         2.88 o                         
   6   5   2        296.97        294.62         7.00 o                         
   7   5   2        176.43        158.50         5.43 o                         
   8   5   2         19.70         18.49         2.11 o                         
   0   6   2        412.21        429.38         8.37 o                         
   1   6   2        362.15        348.09         4.97 o                         
   2   6   2        474.37        471.83         7.35 o                         
   3   6   2        669.50        667.32         9.65 o                         
   4   6   2        277.98        271.00         4.71 o                         
   5   6   2        122.19        107.36         3.18 o                         
   6   6   2          1.65          3.50         1.02 o                         
   7   6   2         57.72         58.02         3.31 o                         
   8   6   2         30.58         30.62         2.44 o                         
   0   7   2         17.78         16.80         1.56 o                         
   1   7   2        793.76        770.05         9.80 o                         
   2   7   2        911.22        938.39        13.58 o                         
   3   7   2        179.81        164.91         4.30 o                         
   4   7   2         79.41         70.00         2.61 o                         
   5   7   2        101.14         94.63         3.27 o                         
   6   7   2         37.29         41.68         2.58 o                         
   7   7   2          8.86          8.89         1.57 o                         
   1   8   2        770.68        778.24        10.54 o                         
   2   8   2         65.41         74.92         2.83 o                         
   3   8   2        685.27        657.37         9.96 o                         
   4   8   2        299.44        314.13         8.14 o                         
   5   8   2         31.45         30.31         2.05 o                         
   6   8   2        132.01        135.13         4.53 o                         
   7   8   2          6.09          9.51         1.62 o                         
   0   9   2        491.33        522.12        15.91 o                         
   1   9   2        137.51        131.15         3.02 o                         
   2   9   2        945.72        927.95        14.08 o                         
   3   9   2        215.80        196.71         5.39 o                         
   4   9   2        189.75        195.52         4.82 o                         
   5   9   2         44.19         42.70         2.70 o                         
   6   9   2        155.66        157.84         4.51 o                         
   7   9   2         12.45         16.36         2.00 o                         
   0  10   2        194.36        185.74         5.89 o                         
   1  10   2        219.33        204.99         4.33 o                         
   2  10   2         54.11         44.45         2.43 o                         
   3  10   2         95.91         92.02         3.93 o                         
   4  10   2         35.70         36.26         2.51 o                         
   5  10   2          4.61          2.46         1.12 o                         
   6  10   2        105.63        105.66         4.84 o                         
   7  10   2          7.14          7.94         1.60 o                         
   0  11   2        512.37        501.30         9.91 o                         
   1  11   2         89.33         79.89         2.93 o                         
   2  11   2         19.10         14.03         1.42 o                         
   3  11   2        310.41        274.78         6.63 o                         
   4  11   2        109.55        110.32         5.15 o                         
   5  11   2         77.43         71.20         3.91 o                         
   6  11   2         95.67         97.95         4.30 o                         
   7  11   2         87.37         89.64         4.31 o                         
   0  12   2        515.40        524.34        13.69 o                         
   1  12   2         58.12         50.82         3.08 o                         
   2  12   2        287.80        281.37         5.79 o                         
   3  12   2         35.28         31.10         2.62 o                         
   4  12   2        296.62        306.22         7.34 o                         
   5  12   2        222.11        223.66         9.01 o                         
   6  12   2          0.37         -0.43         0.89 o                         
   0  13   2       3430.85       3613.19        91.11 o                         
   1  13   2        825.17        793.53        11.69 o                         
   2  13   2        365.12        356.15         6.94 o                         
   3  13   2        989.22        990.60        15.44 o                         
   4  13   2        207.38        216.38         7.22 o                         
   5  13   2        171.31        176.59         6.22 o                         
   6  13   2         84.37         86.25         4.73 o                         
   0  14   2        369.69        376.63         9.69 o                         
   1  14   2        261.74        248.98         5.80 o                         
   2  14   2        219.40        218.28         6.35 o                         
   3  14   2         67.29         73.40         4.11 o                         
   4  14   2        200.99        209.74         6.89 o                         
   5  14   2        124.42        120.45         7.22 o                         
   6  14   2         95.45        100.82         5.07 o                         
   0  15   2         67.25         64.52         5.16 o                         
   1  15   2        159.83        133.29         4.33 o                         
   2  15   2        246.31        245.09         6.15 o                         
   3  15   2        699.41        680.20        11.45 o                         
   4  15   2         98.30         96.68         5.35 o                         
   5  15   2         85.62         77.95         5.19 o                         
   0  16   2        150.75        115.72         8.69 o                         
   1  16   2         92.77         78.64         5.25 o                         
   2  16   2         11.14          7.45         1.65 o                         
   3  16   2         44.44         44.18         3.11 o                         
   4  16   2         22.46         30.71         3.45 o                         
   5  16   2        130.69        137.59         7.17 o                         
   0  17   2         39.32         47.32         4.99 o                         
   1  17   2         61.60         61.46         4.09 o                         
   2  17   2          6.65          7.31         1.60 o                         
   3  17   2          1.34          1.26         1.16 o                         
   4  17   2         10.43          8.14         1.99 o                         
   0  18   2         41.82         47.26         4.92 o                         
   1  18   2         34.27         33.02         2.95 o                         
   2  18   2          0.69         -0.07         0.97 o                         
   3  18   2          4.20          4.46         1.42 o                         
   0  19   2         68.95         81.40         5.73 o                         
   1  19   2          7.77          7.05         1.67 o                         
   2  19   2         38.74         49.70         3.64 o                         
   3  19   2          3.97          3.87         1.53 o                         
   0  20   2        109.22        155.84         9.11 o                         
   1  20   2         12.31         18.05         2.48 o                         
   2   0   3        529.30        550.24        10.75 o                         
   4   0   3       1498.95       1463.78        25.86 o                         
   6   0   3        625.42        725.77        16.42 o                         
   8   0   3        601.60        566.11        21.42 o                         
   2   1   3         39.44         37.30         1.99 o                         
   3   1   3         72.74         66.98         2.89 o                         
   4   1   3        637.25        669.32         9.80 o                         
   5   1   3        106.22        102.53         3.17 o                         
   6   1   3        221.70        245.12         5.73 o                         
   7   1   3         18.19         21.82         2.84 o                         
   8   1   3        169.97        196.86        10.00 o                         
   1   2   3        575.12        629.47         8.16 o                         
   2   2   3        534.35        518.02         6.98 o                         
   3   2   3          5.85          4.37         0.89 o                         
   4   2   3        122.27        119.56         3.14 o                         
   5   2   3        110.20        104.84         4.18 o                         
   6   2   3         91.70         92.82         5.17 o                         
   7   2   3        155.98        154.51         7.35 o                         
   8   2   3         42.85         47.17         4.70 o                         
   1   3   3         68.97         68.63         1.81 o                         
   2   3   3        578.17        573.12         7.59 o                         
   3   3   3         12.97         12.69         1.11 o                         
   4   3   3        271.90        256.85         5.02 o                         
   5   3   3         23.54         18.70         1.76 o                         
   6   3   3        154.28        159.06         4.76 o                         
   7   3   3         10.69         10.68         1.80 o                         
   8   3   3         74.92         64.91         3.88 o                         
   1   4   3        926.67       1010.11        13.20 o                         
   2   4   3        258.15        243.54         4.19 o                         
   3   4   3         62.82         62.80         2.71 o                         
   4   4   3        198.83        184.36         3.87 o                         
   5   4   3         48.88         48.19         2.41 o                         
   6   4   3          8.30          6.90         1.42 o                         
   7   4   3          3.72          3.85         1.20 o                         
   8   4   3          5.43          5.18         1.54 o                         
   1   5   3        252.80        282.30         4.78 o                         
   2   5   3       2186.04       2146.92        37.97 o                         
   3   5   3        685.99        691.91         9.63 o                         
   4   5   3        122.86        116.30         2.97 o                         
   5   5   3        121.86        121.45         3.46 o                         
   6   5   3         58.58         56.31         2.92 o                         
   7   5   3         21.22         21.70         2.44 o                         
   8   5   3         48.59         46.58         4.27 o                         
   1   6   3       1222.24       1436.76        20.42 o                         
   2   6   3        302.79        306.86         5.56 o                         
   3   6   3        194.71        211.91         4.27 o                         
   4   6   3         56.14         56.89         2.60 o                         
   5   6   3         34.46         36.20         2.26 o                         
   6   6   3         23.36         24.52         2.13 o                         
   7   6   3         28.92         33.50         3.10 o                         
   8   6   3         16.06         14.15         2.15 o                         
   1   7   3        160.06        176.90         3.53 o                         
   2   7   3        420.15        392.00         7.89 o                         
   3   7   3        234.88        229.62         5.23 o                         
   4   7   3         50.46         56.18         2.81 o                         
   5   7   3        158.99        160.05         5.20 o                         
   6   7   3        169.17        164.51         4.56 o                         
   7   7   3         72.38         74.42         5.12 o                         
   1   8   3        417.74        416.61         7.21 o                         
   2   8   3        305.74        354.15         6.86 o                         
   3   8   3        277.42        296.68         6.41 o                         
   4   8   3        712.46        723.00        12.21 o                         
   5   8   3         37.40         35.08         2.71 o                         
   6   8   3         15.68         15.23         1.75 o                         
   7   8   3         84.60         84.03         3.77 o                         
   1   9   3        741.06        804.34        10.31 o                         
   2   9   3         57.94         51.43         3.16 o                         
   3   9   3         35.15         32.00         3.53 o                         
   4   9   3        204.68        179.82         5.18 o                         
   5   9   3         87.23         88.16         4.69 o                         
   6   9   3        108.39        100.19         4.63 o                         
   7   9   3          0.39         -0.67         1.11 o                         
   1  10   3        391.60        431.69         6.70 o                         
   2  10   3          8.19          9.72         1.34 o                         
   3  10   3          1.91          1.75         0.96 o                         
   4  10   3        127.97        123.67         4.66 o                         
   5  10   3         18.09         21.67         2.51 o                         
   6  10   3         87.87         98.79         5.43 o                         
   7  10   3         25.89         23.26         3.19 o                         
   1  11   3        209.33        219.33         4.34 o                         
   2  11   3         20.42         22.81         1.97 o                         
   3  11   3         74.74         72.43         3.86 o                         
   4  11   3        191.84        174.80         6.43 o                         
   5  11   3        223.12        215.10         7.11 o                         
   6  11   3         59.87         58.97         3.92 o                         
   7  11   3        186.40        195.49         6.43 o                         
   1  12   3        181.58        183.66         4.06 o                         
   2  12   3        308.93        281.45         6.29 o                         
   3  12   3        354.54        351.87         7.46 o                         
   4  12   3        245.36        217.02         7.60 o                         
   5  12   3         44.46         39.16         3.86 o                         
   6  12   3         49.18         51.25         3.77 o                         
   1  13   3       1822.91       1916.79        25.05 o                         
   2  13   3       1286.35       1280.14        19.58 o                         
   3  13   3        250.22        247.67         6.98 o                         
   4  13   3         89.03         85.21         6.52 o                         
   5  13   3        172.41        185.21         7.50 o                         
   6  13   3         36.76         34.28         3.24 o                         
   1  14   3          5.65          4.59         1.11 o                         
   2  14   3        195.56        195.15         5.74 o                         
   3  14   3        405.31        431.92         9.51 o                         
   4  14   3        295.82        287.97         7.85 o                         
   5  14   3          3.91          2.13         1.43 o                         
   6  14   3        136.70        139.47         6.99 o                         
   1  15   3        532.95        529.75         9.77 o                         
   2  15   3        233.23        223.69         6.69 o                         
   3  15   3         42.80         47.22         3.59 o                         
   4  15   3          6.01          6.34         1.64 o                         
   5  15   3        279.21        306.04         9.14 o                         
   1  16   3        157.92        144.52         5.19 o                         
   2  16   3         80.18         72.12         4.37 o                         
   3  16   3        110.95        113.59         5.24 o                         
   4  16   3          9.30         11.49         2.86 o                         
   5  16   3         41.73         48.28         5.01 o                         
   1  17   3         73.98         68.30         4.22 o                         
   2  17   3         34.57         32.63         3.00 o                         
   3  17   3         98.47         98.46         5.29 o                         
   4  17   3         50.58         43.31         4.05 o                         
   1  18   3         11.52         12.70         1.92 o                         
   2  18   3         21.98         25.79         2.55 o                         
   3  18   3          6.42          8.79         1.84 o                         
   1  19   3          9.10          6.20         1.55 o                         
   2  19   3         48.80         52.69         3.88 o                         
   2   0   4        805.56        892.22        13.80 o                         
   4   0   4        132.59        139.15         5.50 o                         
   6   0   4        173.27        178.43         8.05 o                         
   8   0   4        246.60        278.15        14.56 o                         
   0   1   4        877.85       1207.43        33.25 o                         
   1   1   4        486.72        566.77         7.43 o                         
   2   1   4        728.54        793.56         9.84 o                         
   3   1   4        489.32        483.66         7.64 o                         
   4   1   4        114.24        117.00         3.56 o                         
   5   1   4         69.59         61.47         3.36 o                         
   6   1   4        141.66        134.03         5.04 o                         
   7   1   4         20.45         24.09         2.97 o                         
   8   1   4         61.72         73.93         4.98 o                         
   1   2   4         23.00         16.98         1.06 o                         
   2   2   4        792.43        853.53        10.39 o                         
   3   2   4        955.03        961.92        12.71 o                         
   4   2   4        561.34        560.03         8.98 o                         
   5   2   4        240.72        224.76         5.47 o                         
   6   2   4         33.14         27.97         2.66 o                         
   7   2   4         11.85         11.03         2.40 o                         
   8   2   4         35.60         49.55         4.61 o                         
   0   3   4       1489.16       1726.97        86.42 o                         
   1   3   4         97.02         93.81         2.25 o                         
   2   3   4         20.55         15.11         1.39 o                         
   3   3   4         22.00         18.93         1.30 o                         
   4   3   4        391.02        404.39         6.59 o                         
   5   3   4         72.18         72.31         3.44 o                         
   6   3   4        169.68        160.46         5.75 o                         
   7   3   4         25.76         15.67         2.32 o                         
   8   3   4         49.19         44.18         3.80 o                         
   0   4   4        108.33        128.71         4.85 o                         
   1   4   4        719.07        724.21         8.98 o                         
   2   4   4        461.20        493.96         6.73 o                         
   3   4   4        376.05        369.19         6.08 o                         
   4   4   4         96.03         91.97         3.49 o                         
   5   4   4         70.71         66.54         3.06 o                         
   6   4   4         40.23         36.19         2.74 o                         
   7   4   4          0.59         -0.74         1.26 o                         
   8   4   4         55.45         62.85         4.47 o                         
   1   5   4       1223.46       1265.86        15.41 o                         
   2   5   4        168.74        185.43         4.81 o                         
   3   5   4        379.78        377.06         6.32 o                         
   4   5   4        619.66        614.67        10.22 o                         
   5   5   4         86.64         76.92         3.30 o                         
   6   5   4         53.59         54.29         3.16 o                         
   7   5   4         27.17         22.03         2.43 o                         
   1   6   4        518.02        521.89         8.20 o                         
   2   6   4        320.73        323.60         5.26 o                         
   3   6   4         81.31         74.86         3.26 o                         
   4   6   4         33.46         37.89         2.42 o                         
   5   6   4        118.43        109.58         6.08 o                         
   6   6   4         25.52         26.36         2.60 o                         
   7   6   4         12.04         15.45         2.27 o                         
   0   7   4        389.89        446.48        22.61 o                         
   1   7   4         49.99         55.92         2.24 o                         
   2   7   4        961.48       1010.44        13.25 o                         
   3   7   4        227.52        212.32         4.37 o                         
   4   7   4         62.01         65.74         3.10 o                         
   5   7   4        150.46        135.39         4.16 o                         
   6   7   4          4.03          6.08         1.87 o                         
   7   7   4         28.89         25.79         2.32 o                         
   0   8   4        837.34        871.18        18.33 o                         
   1   8   4         47.87         45.31         1.96 o                         
   2   8   4        283.72        306.30         5.84 o                         
   3   8   4          2.34          3.26         1.00 o                         
   4   8   4        188.73        191.15         4.61 o                         
   5   8   4         71.55         72.54         3.26 o                         
   6   8   4         94.40         99.60         6.60 o                         
   7   8   4         25.34         23.97         2.82 o                         
   0   9   4        598.84        605.29        13.40 o                         
   1   9   4        136.12        126.73         3.07 o                         
   2   9   4        131.33        125.99         3.68 o                         
   3   9   4         65.67         66.23         3.47 o                         
   4   9   4         21.25         20.14         2.01 o                         
   5   9   4        104.81        102.37         4.10 o                         
   6   9   4        115.24        113.28         4.50 o                         
   7   9   4         28.31         34.39         3.76 o                         
   0  10   4         97.15         91.25         4.34 o                         
   1  10   4         22.55         24.07         1.63 o                         
   2  10   4        335.82        313.46         6.39 o                         
   3  10   4        206.78        213.07         5.94 o                         
   4  10   4        106.39        107.04         5.74 o                         
   5  10   4         26.42         27.93         2.63 o                         
   6  10   4        120.55        125.54         4.87 o                         
   7  10   4         65.92         71.90         4.20 o                         
   0  11   4        263.45        262.47         7.70 o                         
   1  11   4        103.33         96.74         3.11 o                         
   2  11   4         57.95         64.70         3.96 o                         
   3  11   4        346.02        343.91         7.16 o                         
   4  11   4         90.32         87.29         5.16 o                         
   5  11   4        146.32        154.33         5.32 o                         
   6  11   4        120.11        128.68         4.98 o                         
   0  12   4         97.78        105.25         5.41 o                         
   1  12   4        341.10        305.80         6.02 o                         
   2  12   4        279.79        269.12         5.97 o                         
   3  12   4        116.44        102.48         4.81 o                         
   4  12   4         28.42         25.09         3.08 o                         
   5  12   4         76.23         82.90         4.79 o                         
   6  12   4        333.42        344.65         8.45 o                         
   0  13   4        326.11        330.59         9.49 o                         
   1  13   4        661.52        641.19        10.07 o                         
   2  13   4         71.50         73.18         3.77 o                         
   3  13   4        579.69        573.19        12.27 o                         
   4  13   4        457.44        465.43        12.18 o                         
   5  13   4         80.93         81.25         5.13 o                         
   6  13   4         75.09         83.12         5.51 o                         
   0  14   4       1281.30       1306.94        25.15 o                         
   1  14   4        174.95        167.98         4.51 o                         
   2  14   4         68.29         62.20         3.74 o                         
   3  14   4         29.56         30.74         3.20 o                         
   4  14   4         77.27         84.38         4.73 o                         
   5  14   4         55.03         50.75         4.17 o                         
   0  15   4         92.95         79.96        10.37 o                         
   1  15   4        183.50        158.38         4.80 o                         
   2  15   4        138.24        135.57         5.72 o                         
   3  15   4        193.08        177.61        10.04 o                         
   4  15   4         42.96         44.79         3.64 o                         
   5  15   4         26.84         21.49         2.68 o                         
   0  16   4        212.06        188.15         8.43 o                         
   1  16   4         91.01         77.47         3.67 o                         
   2  16   4          7.44          5.94         1.55 o                         
   3  16   4         82.05         76.90         4.37 o                         
   4  16   4         13.82         16.43         3.27 o                         
   0  17   4         49.00         53.28         4.96 o                         
   1  17   4         24.06         25.38         2.48 o                         
   2  17   4         43.51         45.32         3.67 o                         
   3  17   4         36.21         34.15         3.17 o                         
   4  17   4          2.68          2.10         1.43 o                         
   0  18   4          9.24         11.16         2.81 o                         
   1  18   4          9.63          9.53         1.96 o                         
   2  18   4         27.33         29.95         2.95 o                         
   3  18   4         67.51         73.88         4.46 o                         
   0  19   4         28.33         36.44         4.86 o                         
   1  19   4          1.22          2.18         1.41 o                         
   2  19   4         28.01         40.24         3.53 o                         
   2   0   5        729.97        779.74        13.79 o                         
   4   0   5        116.58        119.84         9.67 o                         
   6   0   5        135.91        136.49        12.45 o                         
   1   1   5        720.63        947.98        10.60 o                         
   2   1   5         63.15         61.21         2.75 o                         
   3   1   5        162.41        176.52         3.87 o                         
   4   1   5         65.82         60.30         3.16 o                         
   5   1   5         27.37         26.92         2.28 o                         
   6   1   5         30.36         31.29         3.07 o                         
   7   1   5        173.30        172.29         7.14 o                         
   1   2   5       1066.56       1432.58        15.98 o                         
   2   2   5       1717.31       1805.78        19.56 o                         
   3   2   5         54.03         56.48         2.99 o                         
   4   2   5        119.20        121.45         3.77 o                         
   5   2   5        189.49        196.70         5.20 o                         
   6   2   5         89.31         69.43         4.11 o                         
   7   2   5          7.82         12.84         2.48 o                         
   1   3   5         74.44         97.70         2.78 o                         
   2   3   5        994.46       1051.17        13.09 o                         
   3   3   5        282.70        298.35         5.63 o                         
   4   3   5        104.30        103.55         4.68 o                         
   5   3   5         21.06         21.92         2.19 o                         
   6   3   5         98.33         94.54         5.93 o                         
   7   3   5         35.66         38.73         3.43 o                         
   1   4   5        557.33        601.09         9.75 o                         
   2   4   5        203.29        188.23         5.22 o                         
   3   4   5        204.77        200.02         4.53 o                         
   4   4   5         10.67          9.93         1.57 o                         
   5   4   5         99.44        108.30         6.38 o                         
   6   4   5         64.11         57.37         4.00 o                         
   7   4   5        140.76        143.70         8.66 o                         
   1   5   5        480.10        578.49         8.40 o                         
   2   5   5        882.70        924.11        13.42 o                         
   3   5   5        231.08        249.55         5.71 o                         
   4   5   5        181.87        178.70         4.82 o                         
   5   5   5        175.93        170.82         4.96 o                         
   6   5   5         47.06         34.79         3.14 o                         
   7   5   5          4.10          3.24         1.63 o                         
   1   6   5         39.45         46.54         3.77 o                         
   2   6   5         83.46         76.90         3.41 o                         
   3   6   5        306.83        306.11         5.87 o                         
   4   6   5        155.43        145.14         4.34 o                         
   5   6   5         15.06         14.48         1.83 o                         
   6   6   5         47.39         44.55         3.87 o                         
   7   6   5         18.53         14.16         2.63 o                         
   1   7   5        317.87        337.13         6.04 o                         
   2   7   5        199.15        180.58         4.38 o                         
   3   7   5         16.56         16.83         1.72 o                         
   4   7   5          3.01          3.58         1.33 o                         
   5   7   5         22.83         27.47         2.54 o                         
   6   7   5         45.11         39.69         3.28 o                         
   7   7   5         52.27         54.88         4.01 o                         
   1   8   5        255.13        254.45         5.41 o                         
   2   8   5         36.37         39.03         2.26 o                         
   3   8   5          6.83          9.93         1.43 o                         
   4   8   5          7.94          7.83         1.26 o                         
   5   8   5         11.63         10.05         1.71 o                         
   6   8   5         16.33         14.25         2.12 o                         
   7   8   5          6.21          6.38         1.69 o                         
   1   9   5         80.60         77.11         3.62 o                         
   2   9   5        132.82        124.58         4.17 o                         
   3   9   5        215.81        236.17         5.58 o                         
   4   9   5         15.86         16.95         1.77 o                         
   5   9   5          6.77          4.17         1.56 o                         
   6   9   5          2.59          2.97         1.54 o                         
   7   9   5         59.21         72.43         4.75 o                         
   1  10   5         42.56         46.59         2.53 o                         
   2  10   5        248.13        246.48         5.93 o                         
   3  10   5        234.89        235.11         5.35 o                         
   4  10   5        333.29        300.11         7.13 o                         
   5  10   5        306.56        314.78         6.77 o                         
   6  10   5        150.52        145.72         6.36 o                         
   1  11   5        564.61        592.67         8.85 o                         
   2  11   5        478.05        444.98         8.34 o                         
   3  11   5        102.06         97.87         6.64 o                         
   4  11   5        113.91        112.55         4.73 o                         
   5  11   5         99.24        108.39         4.90 o                         
   6  11   5         22.28         18.70         2.83 o                         
   1  12   5        108.59        116.54         3.88 o                         
   2  12   5        325.01        318.79         8.31 o                         
   3  12   5        265.55        260.57         6.88 o                         
   4  12   5        165.75        142.95         5.33 o                         
   5  12   5         35.06         38.30         3.27 o                         
   6  12   5         44.13         40.20         3.47 o                         
   1  13   5        320.97        330.54         6.30 o                         
   2  13   5        242.99        216.52         5.93 o                         
   3  13   5         76.01         81.47         5.44 o                         
   4  13   5        105.87         97.15         5.45 o                         
   5  13   5        416.49        434.90        10.00 o                         
   1  14   5         50.92         53.65         2.92 o                         
   2  14   5        305.55        286.47         7.20 o                         
   3  14   5         64.04         73.56         4.70 o                         
   4  14   5        106.14        106.72         5.25 o                         
   5  14   5         80.17         82.35         4.45 o                         
   1  15   5        177.12        189.01         5.00 o                         
   2  15   5         16.08         16.54         2.06 o                         
   3  15   5         23.45         22.98         2.45 o                         
   4  15   5         80.48         85.95         5.61 o                         
   1  16   5         12.68         10.58         1.82 o                         
   2  16   5         19.15         18.95         2.13 o                         
   3  16   5         45.24         44.14         3.41 o                         
   4  16   5         48.40         50.42         3.80 o                         
   1  17   5         30.44         29.48         2.78 o                         
   2  17   5          8.98          7.00         1.68 o                         
   3  17   5         17.56         16.00         2.33 o                         
   1  18   5         94.86        101.33         5.18 o                         
   2  18   5         16.18         23.85         2.58 o                         
   0   0   6        512.15        610.33        26.63 o                         
   2   0   6        282.42        291.25         6.93 o                         
   4   0   6        255.24        250.43         7.66 o                         
   6   0   6          8.24         16.33         3.37 o                         
   0   1   6        407.97        524.25        11.22 o                         
   1   1   6         23.27         24.07         1.76 o                         
   2   1   6        223.23        208.78         3.99 o                         
   3   1   6        586.51        568.96         7.76 o                         
   4   1   6         20.79         22.66         1.92 o                         
   5   1   6        205.10        191.85         5.64 o                         
   6   1   6         17.44         13.55         2.14 o                         
   7   1   6         36.33         33.48         3.44 o                         
   1   2   6        624.37        745.35        10.72 o                         
   2   2   6        165.96        164.93         3.66 o                         
   3   2   6         95.40        108.08         3.46 o                         
   4   2   6        432.74        433.29         7.78 o                         
   5   2   6        123.08        115.87         7.70 o                         
   6   2   6        108.83        108.65         5.37 o                         
   7   2   6         22.94         24.90         2.66 o                         
   0   3   6       2578.18       3472.95       130.21 o                         
   1   3   6        414.47        466.43         7.35 o                         
   2   3   6        139.71        147.85         3.71 o                         
   3   3   6         46.42         47.76         2.46 o                         
   4   3   6        336.54        327.69         6.78 o                         
   5   3   6         54.76         44.95         3.10 o                         
   6   3   6         74.65         72.95         4.17 o                         
   7   3   6         50.25         47.37         3.87 o                         
   0   4   6        291.60        352.01         8.71 o                         
   1   4   6         18.60         17.17         1.60 o                         
   2   4   6        359.44        403.02         7.59 o                         
   3   4   6        146.04        136.11         3.85 o                         
   4   4   6          1.30          1.91         1.08 o                         
   5   4   6        281.28        260.72         6.58 o                         
   6   4   6         16.02         15.74         2.22 o                         
   7   4   6         28.59         25.71         3.07 o                         
   0   5   6        620.60        726.98        14.12 o                         
   1   5   6        138.82        134.03         3.54 o                         
   2   5   6        143.90        158.35         4.20 o                         
   3   5   6         96.57        108.76         4.25 o                         
   4   5   6        343.86        326.83         6.98 o                         
   5   5   6         59.21         54.05         3.73 o                         
   6   5   6         21.49         19.70         2.92 o                         
   7   5   6        114.25        110.57         6.23 o                         
   0   6   6        320.02        366.47        10.91 o                         
   1   6   6         58.75         59.68         2.96 o                         
   2   6   6         99.64         93.07         3.68 o                         
   3   6   6        212.89        203.45         6.23 o                         
   4   6   6        107.03        117.21         4.48 o                         
   5   6   6         18.51         14.93         2.32 o                         
   6   6   6        133.46        127.01         8.22 o                         
   7   6   6         41.24         36.20         3.60 o                         
   0   7   6        558.11        499.26        15.82 o                         
   1   7   6         55.47         47.30         2.99 o                         
   2   7   6        803.93        784.39        11.93 o                         
   3   7   6         39.96         41.19         3.09 o                         
   4   7   6         10.27          8.25         1.74 o                         
   5   7   6         44.33         42.60         3.20 o                         
   6   7   6         71.70         68.50         4.77 o                         
   7   7   6          3.63          3.33         1.75 o                         
   0   8   6       1180.71       1233.90        26.32 o                         
   1   8   6         15.22         16.78         1.89 o                         
   2   8   6        164.90        151.36         4.14 o                         
   3   8   6         60.81         63.74         3.43 o                         
   4   8   6         10.81         12.03         2.01 o                         
   5   8   6         29.01         22.41         3.12 o                         
   6   8   6         51.86         49.72         4.28 o                         
   0   9   6        296.22        310.69        10.48 o                         
   1   9   6        268.63        233.04         5.25 o                         
   2   9   6         59.46         55.12         3.51 o                         
   3   9   6         70.21         69.07         6.81 o                         
   4   9   6         24.30         24.35         2.48 o                         
   5   9   6         12.61         14.18         2.51 o                         
   6   9   6         71.44         76.76         5.44 o                         
   0  10   6        772.30        882.65        28.84 o                         
   1  10   6        551.40        506.98         8.63 o                         
   2  10   6        130.58        123.27         4.05 o                         
   3  10   6        478.45        449.36         8.95 o                         
   4  10   6        509.99        538.65        12.34 o                         
   5  10   6        199.76        189.76         8.58 o                         
   6  10   6        218.10        234.84         7.95 o                         
   0  11   6       1417.00       1486.93        31.79 o                         
   1  11   6        372.86        352.71         6.93 o                         
   2  11   6         25.69         19.89         2.03 o                         
   3  11   6         74.34         77.07         4.35 o                         
   4  11   6        128.08        119.19         5.05 o                         
   5  11   6        327.79        307.09         9.02 o                         
   6  11   6          9.70         10.21         2.64 o                         
   0  12   6        545.46        570.68        16.13 o                         
   1  12   6        142.41        128.49         5.38 o                         
   2  12   6        169.13        171.34         6.83 o                         
   3  12   6        110.98        105.44         6.19 o                         
   4  12   6         26.92         27.61         2.49 o                         
   5  12   6         11.42         11.76         2.39 o                         
   0  13   6        212.43        204.77         7.23 o                         
   1  13   6         31.47         27.23         2.40 o                         
   2  13   6        124.92        120.35         5.61 o                         
   3  13   6        377.06        358.50         8.82 o                         
   4  13   6         11.77          8.76         1.54 o                         
   5  13   6         77.84         71.67         4.50 o                         
   0  14   6          7.64         10.68         2.37 o                         
   1  14   6          8.42          5.66         1.71 o                         
   2  14   6         33.96         31.59         3.31 o                         
   3  14   6         30.98         33.92         3.18 o                         
   4  14   6         41.99         40.36         2.98 o                         
   0  15   6         91.69         89.94         7.42 o                         
   1  15   6         11.56         11.92         2.01 o                         
   2  15   6         20.74         21.88         2.63 o                         
   3  15   6         56.89         59.77         4.13 o                         
   4  15   6         30.27         24.88         2.71 o                         
   0  16   6         61.17         72.28         5.56 o                         
   1  16   6          0.12          1.11         1.06 o                         
   2  16   6         20.52         23.47         3.03 o                         
   3  16   6          1.42          1.18         1.34 o                         
   0  17   6         60.90         58.80         5.19 o                         
   1  17   6         26.14         26.37         2.48 o                         
   2  17   6         14.28         13.89         2.38 o                         
   0  18   6         80.25        134.32         7.31 o                         
   1  18   6         77.44         83.09         4.46 o                         
   2   0   7        267.37        237.63         7.50 o                         
   4   0   7         18.28         17.64         2.66 o                         
   6   0   7         93.62         79.52         5.86 o                         
   1   1   7        688.03        899.25        12.04 o                         
   2   1   7         16.47         14.15         1.41 o                         
   3   1   7        123.14        119.87         4.79 o                         
   4   1   7         39.19         38.47         2.49 o                         
   5   1   7        213.30        202.56         5.66 o                         
   6   1   7          2.05          2.84         1.41 o                         
   7   1   7         49.59         54.63         5.99 o                         
   1   2   7         61.64         69.78         6.06 o                         
   2   2   7        699.96        714.75         9.58 o                         
   3   2   7        384.32        405.30         6.79 o                         
   4   2   7        147.79        129.18         4.08 o                         
   5   2   7         52.49         54.22         3.39 o                         
   6   2   7        128.10        113.42         5.04 o                         
   7   2   7         98.68        110.83         5.25 o                         
   1   3   7         87.24        113.59         4.13 o                         
   2   3   7        570.88        582.82         8.77 o                         
   3   3   7        249.60        247.03         8.79 o                         
   4   3   7        104.70         88.58         3.70 o                         
   5   3   7        244.01        239.16         6.54 o                         
   6   3   7        332.75        319.86         7.44 o                         
   7   3   7        259.04        260.68         7.90 o                         
   1   4   7        188.27        206.95         4.80 o                         
   2   4   7          5.47          4.66         1.25 o                         
   3   4   7        217.62        229.74         5.70 o                         
   4   4   7         49.17         47.42         2.95 o                         
   5   4   7         13.74         13.52         2.36 o                         
   6   4   7         71.52         74.99         5.34 o                         
   7   4   7         82.30         90.10         5.74 o                         
   1   5   7        222.49        225.24         6.20 o                         
   2   5   7        352.03        338.50         7.54 o                         
   3   5   7          8.42          8.62         1.54 o                         
   4   5   7         31.96         26.88         2.33 o                         
   5   5   7         93.51         92.66         5.68 o                         
   6   5   7          3.21          4.50         2.03 o                         
   7   5   7         10.14          8.51         2.34 o                         
   1   6   7        264.58        284.93         6.03 o                         
   2   6   7          7.37          9.00         1.62 o                         
   3   6   7          7.39          5.03         1.66 o                         
   4   6   7        107.68        100.88         6.98 o                         
   5   6   7        107.93        117.78         5.15 o                         
   6   6   7         32.07         32.34         3.61 o                         
   1   7   7         12.11         10.10         1.76 o                         
   2   7   7        469.35        428.58         8.40 o                         
   3   7   7         53.61         51.03         3.24 o                         
   4   7   7        329.69        307.80         7.94 o                         
   5   7   7         41.56         47.02         4.46 o                         
   6   7   7         50.89         59.02         4.63 o                         
   1   8   7         28.69         27.93         2.52 o                         
   2   8   7        161.34        143.85         7.71 o                         
   3   8   7          9.76          6.97         1.62 o                         
   4   8   7        518.87        501.54        11.23 o                         
   5   8   7         11.19         16.25         2.69 o                         
   6   8   7         28.02         29.87         3.67 o                         
   1   9   7         69.20         78.82         4.46 o                         
   2   9   7        128.44        120.66         4.51 o                         
   3   9   7        311.37        305.78         7.45 o                         
   4   9   7        220.37        195.31        12.74 o                         
   5   9   7          9.07         11.35         2.35 o                         
   6   9   7         63.46         65.42         5.65 o                         
   1  10   7       1446.18       1510.11        23.05 o                         
   2  10   7       1247.37       1209.98        17.30 o                         
   3  10   7        223.29        231.51         8.71 o                         
   4  10   7        253.73        227.71         7.62 o                         
   5  10   7         43.57         53.43         5.88 o                         
   6  10   7         54.61         44.05         3.90 o                         
   1  11   7        159.88        141.59         5.20 o                         
   2  11   7        334.98        317.94         7.52 o                         
   3  11   7        713.23        695.84        16.26 o                         
   4  11   7         82.35         81.70         4.82 o                         
   5  11   7         47.68         46.42         4.28 o                         
   1  12   7        186.56        172.49         7.35 o                         
   2  12   7         40.48         33.66         3.25 o                         
   3  12   7         70.97         72.61         4.93 o                         
   4  12   7        148.91        149.28         6.34 o                         
   5  12   7        116.20        113.85         8.15 o                         
   1  13   7        277.31        247.83         7.82 o                         
   2  13   7         31.60         32.43         3.00 o                         
   3  13   7          8.18          8.51         2.12 o                         
   4  13   7         61.62         52.68         4.82 o                         
   1  14   7         12.02         15.44         2.54 o                         
   2  14   7         25.94         25.64         2.55 o                         
   3  14   7         74.35         89.00         5.11 o                         
   4  14   7         30.43         36.71         4.20 o                         
   1  15   7         26.27         23.10         2.52 o                         
   2  15   7         40.80         43.73         3.28 o                         
   3  15   7          6.18          6.57         1.82 o                         
   1  16   7          0.61          1.16         1.22 o                         
   2  16   7         59.43         67.57         5.62 o                         
   3  16   7          0.76          1.20         1.40 o                         
   1  17   7          5.29          5.60         1.78 o                         
   0   0   8         67.10        109.32        15.43 o                         
   2   0   8         31.35         32.56         3.47 o                         
   4   0   8        206.38        188.35         6.46 o                         
   6   0   8         58.92         63.99         5.72 o                         
   0   1   8         82.53         79.54         6.08 o                         
   1   1   8        564.44        611.98         9.72 o                         
   2   1   8         32.30         35.63         2.69 o                         
   3   1   8        332.46        309.33         5.79 o                         
   4   1   8         20.54         20.84         2.46 o                         
   5   1   8          6.68          5.19         1.68 o                         
   6   1   8         16.98         20.25         2.37 o                         
   0   2   8       1312.78       1771.96        29.50 o                         
   1   2   8        402.32        411.32         8.81 o                         
   2   2   8        171.42        176.37         4.60 o                         
   3   2   8         44.01         40.40         2.38 o                         
   4   2   8        266.42        255.00         5.61 o                         
   5   2   8        180.97        174.41         6.05 o                         
   6   2   8         57.86         57.81         3.79 o                         
   0   3   8        341.07        353.93        12.72 o                         
   1   3   8        332.77        331.74         7.81 o                         
   2   3   8         24.99         19.77         2.02 o                         
   3   3   8        485.75        448.50         8.26 o                         
   4   3   8        736.36        731.49        11.03 o                         
   5   3   8        437.47        407.88         9.64 o                         
   6   3   8        159.20        159.87         6.35 o                         
   0   4   8        245.45        260.62         8.30 o                         
   1   4   8        197.35        197.86         7.27 o                         
   2   4   8        225.55        207.92         6.09 o                         
   3   4   8        146.83        158.22         5.40 o                         
   4   4   8         79.35         79.31         5.43 o                         
   5   4   8         16.66         16.19         2.39 o                         
   6   4   8         11.41         10.23         2.29 o                         
   0   5   8        768.98        856.47        17.38 o                         
   1   5   8        104.90         98.65         4.85 o                         
   2   5   8        165.61        161.89         5.40 o                         
   3   5   8        303.50        277.25         7.38 o                         
   4   5   8         30.89         33.66         3.30 o                         
   5   5   8         57.55         50.94         3.67 o                         
   6   5   8        290.49        277.11         8.34 o                         
   0   6   8        628.67        639.23        32.21 o                         
   1   6   8        198.81        184.80         7.18 o                         
   2   6   8        277.86        267.86         7.22 o                         
   3   6   8        124.77        125.80         6.00 o                         
   4   6   8         21.17         20.11         3.15 o                         
   5   6   8        167.85        155.74         5.59 o                         
   6   6   8         31.36         37.46         3.71 o                         
   0   7   8        756.47        785.71        20.80 o                         
   1   7   8         29.01         23.27         2.80 o                         
   2   7   8        226.23        234.87         6.77 o                         
   3   7   8         84.33         79.34         5.68 o                         
   4   7   8        167.30        165.51         6.67 o                         
   5   7   8         82.75         74.21         6.43 o                         
   6   7   8         96.26        100.42         6.76 o                         
   0   8   8        642.69        712.63        20.86 o                         
   1   8   8          0.18         -0.77         1.05 o                         
   2   8   8        290.20        290.78         7.03 o                         
   3   8   8         15.34          8.39         2.18 o                         
   4   8   8        115.61        109.68         9.44 o                         
   5   8   8         20.31         21.66         3.14 o                         
   6   8   8        138.27        137.01         7.87 o                         
   0   9   8        276.26        254.01        10.37 o                         
   1   9   8         75.62         67.94         4.08 o                         
   2   9   8        413.46        399.98         8.94 o                         
   3   9   8         25.29         29.82         3.42 o                         
   4   9   8         25.00         23.87         3.55 o                         
   5   9   8         78.24         84.86         5.79 o                         
   0  10   8       1465.93       1516.30        38.08 o                         
   1  10   8        634.63        593.89        11.82 o                         
   2  10   8        346.43        339.30         9.24 o                         
   3  10   8        341.33        342.88         9.54 o                         
   4  10   8        121.70        109.06         7.03 o                         
   5  10   8        155.00        140.10         7.50 o                         
   0  11   8         20.12         26.62         4.55 o                         
   1  11   8        431.56        370.10        10.53 o                         
   2  11   8         34.51         32.77         3.27 o                         
   3  11   8         96.88         85.59         5.86 o                         
   4  11   8        217.92        225.82         7.96 o                         
   5  11   8        134.84        126.84         7.64 o                         
   0  12   8         22.50         32.38         6.06 o                         
   1  12   8         29.18         32.85         3.85 o                         
   2  12   8         10.77         16.12         2.34 o                         
   3  12   8        100.90         99.56         5.78 o                         
   4  12   8          8.63         10.67         2.25 o                         
   0  13   8         23.04         27.77         4.83 o                         
   1  13   8         67.44         63.24         5.09 o                         
   2  13   8         12.80         15.86         2.28 o                         
   3  13   8         31.26         28.79         3.49 o                         
   4  13   8          6.69          7.28         2.17 o                         
   0  14   8        135.27        152.94        11.73 o                         
   1  14   8         52.53         50.90         5.59 o                         
   2  14   8          4.68          8.68         1.99 o                         
   3  14   8          9.04         10.81         2.76 o                         
   0  15   8          6.00          8.15         3.03 o                         
   1  15   8          1.97         -0.02         1.46 o                         
   2  15   8         50.66         57.40         4.28 o                         
   0  16   8         89.03         98.47         8.61 o                         
   1  16   8          1.25          0.64         1.53 o                         
   2   0   9        258.45        248.60         9.29 o                         
   4   0   9        206.00        192.16         7.49 o                         
   6   0   9         46.39         42.73         4.86 o                         
   1   1   9        214.70        250.58         6.35 o                         
   2   1   9         59.01         53.50         3.65 o                         
   3   1   9        150.73        137.86         4.29 o                         
   4   1   9         43.48         48.37         3.29 o                         
   5   1   9        189.97        196.40         5.93 o                         
   6   1   9         15.44         15.68         2.24 o                         
   1   2   9        341.40        370.12         8.67 o                         
   2   2   9        706.71        699.50        13.03 o                         
   3   2   9        435.65        455.13         8.32 o                         
   4   2   9          6.87          5.68         1.47 o                         
   5   2   9          9.75         10.29         1.81 o                         
   6   2   9        225.59        222.01         6.69 o                         
   1   3   9       1022.31       1204.85        19.04 o                         
   2   3   9       1006.33        996.58        15.42 o                         
   3   3   9        399.66        400.57         8.16 o                         
   4   3   9        157.71        141.98         5.55 o                         
   5   3   9        133.45        130.64         6.78 o                         
   6   3   9        144.46        127.98         6.21 o                         
   1   4   9        239.30        252.70         7.12 o                         
   2   4   9        328.47        322.80         8.71 o                         
   3   4   9         33.77         40.70         3.42 o                         
   4   4   9         59.48         51.52         3.79 o                         
   5   4   9         25.84         24.40         2.51 o                         
   6   4   9        104.67        103.03         6.07 o                         
   1   5   9        493.94        559.89        11.41 o                         
   2   5   9        118.66        119.60         7.77 o                         
   3   5   9         43.25         41.68         3.67 o                         
   4   5   9        493.50        469.65        11.02 o                         
   5   5   9         13.21          9.90         2.03 o                         
   6   5   9         14.98         15.07         2.48 o                         
   1   6   9        133.63        140.31         6.37 o                         
   2   6   9        252.16        228.85         7.89 o                         
   3   6   9        285.78        300.30         8.61 o                         
   4   6   9         61.99         61.12         4.73 o                         
   5   6   9         27.42         26.01         3.51 o                         
   1   7   9        167.41        164.41         6.73 o                         
   2   7   9         66.49         55.01         4.50 o                         
   3   7   9          5.41          7.00         2.15 o                         
   4   7   9        105.52         94.47         6.47 o                         
   5   7   9         12.10         14.60         2.76 o                         
   1   8   9         87.15         87.18         5.71 o                         
   2   8   9        116.82        126.62         6.86 o                         
   3   8   9          0.55         -1.42         1.42 o                         
   4   8   9         28.76         23.98         3.42 o                         
   5   8   9         20.87         18.94         3.16 o                         
   1   9   9         38.91         39.94         4.78 o                         
   2   9   9         47.60         50.32         4.74 o                         
   3   9   9         59.20         51.07         6.38 o                         
   4   9   9         59.17         57.32         4.94 o                         
   5   9   9         16.90         17.01         3.16 o                         
   1  10   9         85.29         99.31         5.90 o                         
   2  10   9        237.22        189.49         6.94 o                         
   3  10   9        223.35        220.49         7.88 o                         
   4  10   9        250.11        223.10        11.11 o                         
   1  11   9        101.90         86.83         5.61 o                         
   2  11   9         75.64         65.17         4.46 o                         
   3  11   9        185.12        175.58         6.71 o                         
   4  11   9         55.65         61.02         6.21 o                         
   1  12   9        172.17        169.10         7.47 o                         
   2  12   9          7.86         10.80         2.17 o                         
   3  12   9         51.22         52.03         4.68 o                         
   1  13   9          7.16         12.27         2.43 o                         
   2  13   9         26.16         26.41         3.27 o                         
   3  13   9         56.42         54.70         4.89 o                         
   1  14   9         52.52         57.16         5.08 o                         
   2  14   9         32.01         30.22         3.48 o                         
   1  15   9         42.66         62.26         4.88 o                         
   0   0  10       1028.68       1217.91        76.40 o                         
   2   0  10        130.13        115.99         7.41 o                         
   4   0  10         38.31         37.41         3.85 o                         
   0   1  10        186.49        223.16        10.71 o                         
   1   1  10         34.64         30.81         3.25 o                         
   2   1  10        161.23        176.36         6.28 o                         
   3   1  10        135.01        111.92         4.86 o                         
   4   1  10         10.26         11.28         1.94 o                         
   5   1  10        138.20        133.28         5.26 o                         
   0   2  10        365.93        468.07        16.09 o                         
   1   2  10        475.05        508.84        11.65 o                         
   2   2  10         55.09         52.09         4.12 o                         
   3   2  10        189.25        179.89         6.02 o                         
   4   2  10        523.27        526.80         9.14 o                         
   5   2  10        107.50        100.44         4.24 o                         
   0   3  10       1750.28       2093.41        45.69 o                         
   1   3  10        626.73        645.56        12.90 o                         
   2   3  10          5.29          6.02         2.07 o                         
   3   3  10        540.19        508.09        11.38 o                         
   4   3  10        193.09        193.03         6.77 o                         
   5   3  10          9.43          7.97         1.75 o                         
   0   4  10        152.02        176.91         8.27 o                         
   1   4  10          3.06          0.84         1.44 o                         
   2   4  10        237.60        254.03         8.70 o                         
   3   4  10         66.93         56.55         4.64 o                         
   4   4  10        166.88        174.64         8.11 o                         
   5   4  10         91.88         81.00         5.07 o                         
   0   5  10        740.08        778.60        19.39 o                         
   1   5  10         52.76         47.15         4.17 o                         
   2   5  10         96.59         97.35         6.51 o                         
   3   5  10         37.30         35.40         3.84 o                         
   4   5  10         36.88         37.95         3.82 o                         
   5   5  10        121.18        115.28         7.96 o                         
   0   6  10         51.66         60.94         7.15 o                         
   1   6  10        152.27        146.14        11.33 o                         
   2   6  10         49.77         54.23         6.28 o                         
   3   6  10         60.11         51.75         4.82 o                         
   4   6  10        102.53         99.06        10.94 o                         
   5   6  10         47.53         43.12         4.31 o                         
   0   7  10         48.70         56.33         8.12 o                         
   1   7  10         40.38         34.31         4.00 o                         
   2   7  10         37.75         30.57         4.80 o                         
   3   7  10         17.22         13.41         3.25 o                         
   4   7  10         49.40         39.28         4.86 o                         
   0   8  10         10.07          5.78         3.43 o                         
   1   8  10         49.88         40.83         4.38 o                         
   2   8  10         32.62         34.26         4.42 o                         
   3   8  10         80.55         70.53         7.88 o                         
   4   8  10          4.46          4.34         2.24 o                         
   0   9  10          6.20          3.59         2.71 o                         
   1   9  10         20.93         20.30         3.14 o                         
   2   9  10         19.74         20.77         3.55 o                         
   3   9  10         39.91         29.70         3.98 o                         
   4   9  10         26.01         28.19         3.95 o                         
   0  10  10        106.69        116.63        10.08 o                         
   1  10  10          6.06          3.66         2.02 o                         
   2  10  10         22.34         20.63         4.62 o                         
   3  10  10        144.87        137.23         7.69 o                         
   0  11  10        111.35        101.39         9.20 o                         
   1  11  10        110.21        102.36         8.02 o                         
   2  11  10          4.84          3.73         2.41 o                         
   3  11  10         44.81         41.77         5.02 o                         
   0  12  10          9.91          9.87         3.47 o                         
   1  12  10         84.55         79.58         6.64 o                         
   2  12  10          5.33          4.73         2.56 o                         
   0  13  10         35.73         50.66         6.05 o                         
   1  13  10          5.93          1.88         1.46 o                         
   2   0  11        257.87        230.36        10.34 o                         
   4   0  11         41.16         35.73         4.26 o                         
   1   1  11         73.86         71.57         5.43 o                         
   2   1  11         53.47         44.95         3.99 o                         
   3   1  11         40.08         35.45         3.36 o                         
   4   1  11        129.68        125.06         7.38 o                         
   1   2  11         36.25         44.19         4.02 o                         
   2   2  11        308.25        291.67         8.97 o                         
   3   2  11        206.68        218.21        10.49 o                         
   4   2  11         29.11         26.19         2.79 o                         
   1   3  11        336.42        351.40         9.33 o                         
   2   3  11        378.29        379.79        10.32 o                         
   3   3  11        109.71        125.84        10.45 o                         
   4   3  11         84.04         66.58         5.32 o                         
   1   4  11         89.61         99.86         5.88 o                         
   2   4  11        287.70        270.76        10.08 o                         
   3   4  11          5.85          3.43         2.04 o                         
   4   4  11         63.65         65.21         5.32 o                         
   1   5  11         57.11         55.93         5.36 o                         
   2   5  11        201.33        155.28        11.46 o                         
   3   5  11         71.12         62.47         6.11 o                         
   4   5  11          8.90         10.42         2.31 o                         
   1   6  11         65.33         68.33         6.62 o                         
   2   6  11         33.55         28.62         4.90 o                         
   3   6  11        108.48        107.06         7.76 o                         
   4   6  11          9.31         11.63         2.90 o                         
   1   7  11          3.80          4.57         2.65 o                         
   2   7  11         43.31         39.77         4.88 o                         
   3   7  11         35.68         42.12         5.58 o                         
   1   8  11         30.24         35.45         5.12 o                         
   2   8  11         39.40         44.08         6.13 o                         
   3   8  11          2.41         -1.07         1.55 o                         
   1   9  11         70.70         74.44         6.73 o                         
   2   9  11         73.82         71.10         7.20 o                         
   3   9  11          6.91         10.52         2.86 o                         
   1  10  11         94.50        113.89         7.32 o                         
   2  10  11         28.77         23.04         4.64 o                         
   1  11  11        101.14         88.19         6.37 o                         
   0   0  12         16.41         43.70         9.51 o                         
   2   0  12         29.74         22.50         5.30 o                         
   0   1  12        175.61        198.58        19.03 o                         
   1   1  12         26.43         21.20         3.76 o                         
   2   1  12         69.85         65.59         5.32 o                         
   3   1  12         14.33         10.07         2.49 o                         
   0   2  12         75.07         96.38         9.76 o                         
   1   2  12         31.03         30.65         4.39 o                         
   2   2  12         41.43         49.15         4.76 o                         
   3   2  12         33.45         25.99         4.06 o                         
   0   3  12        356.39        403.01        23.98 o                         
   1   3  12          1.42          0.13         1.80 o                         
   2   3  12          0.44          0.46         1.51 o                         
   3   3  12        160.51        129.70         8.86 o                         
   0   4  12         88.34        103.94        21.26 o                         
   1   4  12          8.47          6.66         2.33 o                         
   2   4  12        210.38        218.74        10.96 o                         
   3   4  12          0.77          6.42         2.70 o                         
   0   5  12        151.34        183.02        36.32 o                         
   1   5  12         36.71         32.30         4.17 o                         
   2   5  12         11.64         12.62         2.99 o                         
   3   5  12         74.86         67.12         5.83 o                         
   0   6  12         69.95         71.08         7.81 o                         
   1   6  12         57.41         56.34         5.46 o                         
   2   6  12         20.70         19.78         4.36 o                         
   0   7  12        111.45        152.39        11.78 o                         
   1   7  12         47.22         40.01         5.23 o                         
   2   7  12          1.57          1.66         2.44 o                         
   0   8  12        198.88        200.73        12.89 o                         
   1   8  12         29.86         34.66         5.12 o                         
   0   9  12        113.46        154.53        13.33 o                         
   2   0  13         46.49         50.44         8.07 o                         
   1   1  13         13.72         14.61         4.00 o                         
   2   1  13        109.30         98.08         7.97 o                         
   1   2  13         18.25         19.91         3.91 o                         
   2   2  13         75.01         67.98         6.98 o                         
   1   3  13         25.47         26.76         4.20 o                         
   1   4  13         41.78         49.59         5.32 o                         
                                                                                
