# Supplementary material for: Crystal structure of (2E)-1-(4-eth­oxy­phen­yl)-3-(4-fluoro­phen­yl)prop-2-en-1-one
Source: Acta Crystallogr E Crystallogr Commun. 2022 Jul 22;78(Pt 8):821–4. doi: 10.1107/S2056989022007423 (PMC9361380; doi:10.1107/S2056989022007423)
Supplement: Supplementary file 3 [file e-78-00821-Isup3.cml]

<?xml version="1.0" encoding="UTF-8" ?>
<!DOCTYPE CDXML SYSTEM "http://www.cambridgesoft.com/xml/cdxml.dtd" >
<CDXML
 CreationProgram="ChemDraw 19.1.0.5"
 Name="fluoroethoxychalcone.cdxml"
 BoundingBox="85.27 118.30 321.85 187.96"
 WindowPosition="0 0"
 WindowSize="0 0"
 FractionalWidths="yes"
 InterpretChemically="yes"
 ShowAtomQuery="yes"
 ShowAtomStereo="no"
 ShowAtomEnhancedStereo="yes"
 ShowAtomNumber="no"
 ShowResidueID="no"
 ShowBondQuery="yes"
 ShowBondRxn="yes"
 ShowBondStereo="no"
 ShowTerminalCarbonLabels="no"
 ShowNonTerminalCarbonLabels="no"
 HideImplicitHydrogens="no"
 LabelFont="21"
 LabelSize="10"
 LabelFace="96"
 CaptionFont="21"
 CaptionSize="12"
 HashSpacing="2.70"
 MarginWidth="2"
 LineWidth="1"
 BoldWidth="4"
 BondLength="30"
 BondSpacing="12"
 ChainAngle="120"
 LabelJustification="Auto"
 CaptionJustification="Left"
 AminoAcidTermini="HOH"
 ShowSequenceTermini="yes"
 ShowSequenceBonds="yes"
 ShowSequenceUnlinkedBranches="no"
 ResidueWrapCount="40"
 ResidueBlockCount="10"
 ResidueZigZag="yes"
 NumberResidueBlocks="no"
 PrintMargins="36 36 36 36"
 MacPrintInfo="0003000000480048000000000300024CFFF4FFF4030C02580367052803FC0002000000480048000000000300024C000100000064000000010001010100000001270F000100010000000000000000000000000002001901900000000000400000000000000000000100000000000000000000000000000000"
 ChemPropName=""
 ChemPropFormula="Chemical Formula: "
 ChemPropExactMass="Exact Mass: "
 ChemPropMolWt="Molecular Weight: "
 ChemPropMOverZ="m/z: "
 ChemPropAnalysis="Elemental Analysis: "
 ChemPropBoilingPt="Boiling Point: "
 ChemPropMeltingPt="Melting Point: "
 ChemPropCritTemp="Critical Temp: "
 ChemPropCritPres="Critical Pres: "
 ChemPropCritVol="Critical Vol: "
 ChemPropGibbs="Gibbs Energy: "
 ChemPropLogP="Log P: "
 ChemPropMR="MR: "
 ChemPropHenry="Henry&apos;s Law: "
 ChemPropEForm="Heat of Form: "
 ChemProptPSA="tPSA: "
 ChemPropID=""
 ChemPropFragmentLabel=""
 color="0"
 bgcolor="1"
 RxnAutonumberStart="1"
 RxnAutonumberConditions="no"
 RxnAutonumberStyle="Roman"
 RxnAutonumberFormat="(#)"
><colortable>
<color r="1" g="1" b="1"/>
<color r="0" g="0" b="0"/>
<color r="1" g="0" b="0"/>
<color r="1" g="1" b="0"/>
<color r="0" g="1" b="0"/>
<color r="0" g="1" b="1"/>
<color r="0" g="0" b="1"/>
<color r="1" g="0" b="1"/>
</colortable><fonttable>
<font id="21" charset="x-mac-roman" name="Helvetica"/>
</fonttable><page
 id="238"
 BoundingBox="0 0 540 720"
 HeaderPosition="36"
 FooterPosition="36"
 PrintTrimMarks="yes"
 HeightPages="1"
 WidthPages="1"
><fragment
 id="68"
 BoundingBox="85.27 118.30 321.85 187.96"
 Z="56"
><n
 id="69"
 p="106 149"
 Z="54"
 AS="N"
/><n
 id="70"
 p="106 172"
 Z="55"
 AS="N"
/><n
 id="71"
 p="125.92 183.50"
 Z="57"
 AS="N"
/><n
 id="72"
 p="145.84 172"
 Z="58"
 AS="N"
/><n
 id="73"
 p="145.84 149"
 Z="59"
 AS="N"
/><n
 id="74"
 p="125.92 137.50"
 Z="60"
 AS="N"
/><n
 id="75"
 p="87.47 182.70"
 Z="67"
 Element="9"
 NumHydrogens="0"
 NeedsClean="yes"
 AS="N"
><t
 p="84.42 186.29"
 BoundingBox="85.27 179.11 90.25 186.29"
 LabelJustification="Left"
><s font="21" size="10" color="0" face="96">F</s></t></n><n
 id="76"
 p="165.18 137.83"
 Z="69"
 AS="N"
/><n
 id="77"
 p="184.88 149.21"
 Z="71"
 AS="N"
/><n
 id="78"
 p="204.31 137.52"
 Z="73"
 AS="N"
/><n
 id="79"
 p="226.18 150.15"
 Z="75"
 AS="N"
/><n
 id="80"
 p="226.18 171.08"
 Z="77"
 AS="N"
/><n
 id="81"
 p="244.30 181.54"
 Z="78"
 AS="N"
/><n
 id="82"
 p="262.43 171.08"
 Z="79"
 AS="N"
/><n
 id="83"
 p="262.43 150.15"
 Z="80"
 AS="N"
/><n
 id="84"
 p="244.30 139.69"
 Z="81"
 AS="N"
/><n
 id="85"
 p="204.31 121.98"
 Z="88"
 Element="8"
 NumHydrogens="0"
 NeedsClean="yes"
 AS="N"
><t
 p="200.42 125.66"
 BoundingBox="200.81 118.30 207.80 125.87"
 LabelJustification="Left"
><s font="21" size="10" color="0" face="96">O</s></t></n><n
 id="86"
 p="281.06 181.83"
 Z="90"
 NodeType="Fragment"
 NeedsClean="yes"
 AS="N"
><fragment
 id="239"
><n
 id="221"
 p="281.06 181.83"
 Z="47"
 Element="8"
 NumHydrogens="0"
 NeedsClean="yes"
><t
 p="277.17 185.51"
 BoundingBox="277.56 178.15 284.55 185.72"
 LabelJustification="Left"
><s font="21" size="10" color="0" face="96">O</s></t></n><n
 id="222"
 p="307.04 166.83"
 Z="48"
/><n
 id="223"
 p="333.02 181.83"
 Z="49"
/><n
 id="224"
 p="255.07 166.83"
 Z="50"
 NodeType="ExternalConnectionPoint"
 ExternalConnectionNum="1"
/><b
 id="225"
 Z="51"
 B="222"
 E="223"
/><b
 id="226"
 Z="52"
 B="221"
 E="222"
/><b
 id="227"
 Z="53"
 B="224"
 E="221"
/></fragment><t
 p="277.17 185.51"
 BoundingBox="277.56 178.15 321.85 187.96"
 LabelJustification="Left"
 LabelAlignment="Left"
><s font="21" size="10" color="0" face="96">OCH</s><s font="21" size="10" color="0" face="32">2</s><s font="21" size="10" color="0" face="96">CH</s><s font="21" size="10" color="0" face="32">3</s></t></n><b
 id="93"
 Z="61"
 B="69"
 E="70"
 Order="2"
 BS="N"
 BondCircularOrdering="98 0 99 94"
/><b
 id="94"
 Z="62"
 B="70"
 E="71"
 BS="N"
/><b
 id="95"
 Z="63"
 B="71"
 E="72"
 Order="2"
 BS="N"
 BondCircularOrdering="94 0 0 96"
/><b
 id="96"
 Z="64"
 B="72"
 E="73"
 BS="N"
/><b
 id="97"
 Z="65"
 B="73"
 E="74"
 Order="2"
 BS="N"
 BondCircularOrdering="96 100 0 98"
/><b
 id="98"
 Z="66"
 B="74"
 E="69"
 BS="N"
/><b
 id="99"
 Z="68"
 B="70"
 E="75"
 BS="N"
/><b
 id="100"
 Z="70"
 B="73"
 E="76"
 BS="N"
/><b
 id="101"
 Z="72"
 B="76"
 E="77"
 Order="2"
 BS="E"
 BondCircularOrdering="0 100 0 102"
/><b
 id="102"
 Z="74"
 B="77"
 E="78"
 BS="N"
/><b
 id="103"
 Z="76"
 B="78"
 E="79"
 BS="N"
/><b
 id="104"
 Z="82"
 B="79"
 E="80"
 Order="2"
 BS="N"
 BondCircularOrdering="109 103 0 105"
/><b
 id="105"
 Z="83"
 B="80"
 E="81"
 BS="N"
/><b
 id="106"
 Z="84"
 B="81"
 E="82"
 Order="2"
 BS="N"
 BondCircularOrdering="105 0 111 107"
/><b
 id="107"
 Z="85"
 B="82"
 E="83"
 BS="N"
/><b
 id="108"
 Z="86"
 B="83"
 E="84"
 Order="2"
 BS="N"
 BondCircularOrdering="107 0 0 109"
/><b
 id="109"
 Z="87"
 B="84"
 E="79"
 BS="N"
/><b
 id="110"
 Z="89"
 B="78"
 E="85"
 Order="2"
 BS="N"
/><b
 id="111"
 Z="91"
 B="82"
 E="86"
 BS="N"
/></fragment></page></CDXML>
